# Supplementary material for: Analysis of repetitive DNA distribution patterns in the Tribolium castaneum genome
Source: Genome Biol. 2008 Mar 26;9(3):R61. doi: 10.1186/gb-2008-9-3-r61 (PMC2397513; doi:10.1186/gb-2008-9-3-r61)
Supplement: Additional data file 2 — Sequences of RepeatScout library repeat families (FASTA format). [file gb-2008-9-3-r61-S2.txt]

>R=0|TRF=0.080|NSEG=0.370|HighB
CCCTAAATTTTAGCAAAAAAAATTAAATTTTTAAATCTCATGAAAAGTTGGTATAATACAGAAAATGAGCCGCTGAATTC
AATGGAACAAACCGCATTGCTCTACGACTTTTAGTTTTTGAGTTATGAATTTTTTTGTTGGATAAAATTTTCCACTATGA
CAAATGGCTACCCTAAATTTAGGCAAAAAATTTTAAATTTTTAATTCTTGTGAAAAATTGATATAATATGTAAAATGAGC
CGCTGAATTCAATGGAACAAACCGCAATGCTCTACGACTTTTAGTTTTTTTTTTATGAATTTTTTTAGTGAAAAACTTTG
ATCGCCTCTGTAGCCGGAACCGTTGCCCGGAGCGGCTCCGGGTTTAATCGAAAAAATAGAGAAAATTAAGCGCTATCAGA
TGGTTTTTTGTTCGTTGCTCTAAGTCTTACAGTTTCCGAGAAAAACGCAAAAAAAGGTTTCCATTTTCACTTTTTTTCAA
TTTTCAACCGCCAATTACGGCGAAACTGTTAGAGTTATCGAGAAACGGAAAAATCGAGGACAACCGGAATAAAAAACTCT
ACAAAATGGCATAGGACTCAAGGCGATATCTCGCAAAAAATTTTTCAATTTTCAATCGCCGATTACGGCCAAACTAAAAG
AGCTAGGAGAAAACTCTTTTTTCCATCGTAAAGAGCACATCAAAATCTATAAAATAGAATAAGTTTTATTCGATTCTGAG
ACACTTTTAAAATTGACCATTTTGAAGGGGGGGGTGTTAACTTTTTTTTAATTTTTTTTATTTTCCCAATTACGACTAAA
CTATTCAAAAAAGTGGAACTGTTTTGATCCATACCTATGCAAAATGATCCGGGGAATCGATTGGCATCGAAAAAATTGCC
AAATTCCCAATAGTTTTTTAGTTATGAATTTTTTAAAATTTTACCAATTTTTGCATTTATCTGCAATTTGCTCAAAAACT
ATTAGTCGGAGAACAATAATTTTTTTTGAAAAAAATAGATAATTCAAAAAGCTTTCCAACGATAATAAACTTCATAGGGT
TATCTCTGATAGTTCCGGAGCTATTGCTCAACAAATGTGCCGGGTACTCAAAATCGACAAAAATTGCGACGAAAATTGAA
AAAATCAAACATCAAAAAATCGAACATATGGACTTTTTTTGGACTTTTAACAACTCTAGAGTGTTGTAAAGGCATATATA
AATGCAAAAAAGTATGATAGAACGAGTTTTAAAAAAAATTATTTTTTCACTTTTTTGAAGGTAAGTGTTTATTTCTCAGG
AAATTTTAGCAAAAAAAATAAAATTTTTAAATCTCATGAAAAGTTCGTATAATACAGAAAATGAGCCGCTGAATTCAATG
GAACAAACCGCATTGCTCTATGACTTTTAGTTTTTGAGTTATGAATTTTTTTGTTGGATAAAATTTTCCACTATGACAAA
TGGCTACCCTAAATTTTAGCAAAAAAAATTAAATTTTTAAATCTCGTGAAAAGTTGGTATAATACAGAAAATGAGCCGCT
GAATTCAATGGAACAAACCGCATTGCTCTACGACTTTTAGTTTTTGAGTTATGAATTTTTTTGATGGATAAAATTTTCCA
CTATGACAAATGGCTACCCTAAATTTAGGCAAAAAATTTTAAATTTTTAATTCTTGTGAAAAATTGATATAATATGTAAA
ATGAGCCGTAGAATTCAATGGAACAAACCGCAATGCTCTACGACTTTTAGTTTTTTTTTTATGAATTTTTTTAGTGAAAA
ACTTTGATCGCCTCTGTAGCCGGAACCGTTGCCCGGAGCGGCTCCGGGTTTAATCGAAAAAATAGAGAAAATTAAGCGCT
ATCAGATGGTTTTTTGTTCGTTGCTCTAAGTCTTACAGTTTCCGAGAAAAACGCAAAAAAAGGTTTCCATTTTCACTTTT
TTTCAATTTTCAACCGCCAATTACGGCGAAACTATTAGAGTTATCGAGAAACGGAAAAATCGAGGACAACCGGAATAAAA
AACTCTACAAAATGGCATAGGACTCAAGGCGATATCTCGCAAAAAATTTTTCAATTTTCAATCGCCGATTACGGCCAAAC
TAAAAGAGCTAGGAGAAAACGCTTTTTTCCATCGTAAAGAGCACATCAAAATCTATAAGATAGAATAGGTTTCATTTGAT
TTTGAGACACTTTAAAAATTGACCGATTTTAAGGGGGGGGTGTTAACTTTTTTTTAATTTTTTTTATTTTCTCATTTACG
GCTAAACTATTCTAAAAAGTGGAACTGTTTTGATCCATACCTATGCAAAATGATCCGGGGAATCGATTGGCATCGAGAAA
ATTGCCAAATTCCCAATAGTTTTTTAGTTATGAATTTTTTAAAATTTTACCAATTTTTGCATTTATCAGCAATTTGCTCG
AAAACTATTAGTCGGAGAACAATAATCTTTTTTGAAAAAAATAGATAATTTAAAGAGCTTTCCAACGATAATACACTTCA
TGGGGTTATCTCTGATAGTTCCGGAGCTATTGCTCGACAAATGTTCCGGGTACCCAAAATCGACAAAAATTGCGACGAAA
ATTGAAAAAATCAAACATCAAAAAATCGAACATATGGACTTTTTTTGGACTTTTAACAACTCTAGTGAGTTGTAAAGACA
TATACAAATCCATAAAAGTCTGTTAGATTTAGTTTAAAAAAAATTTTTTTTTCATATTATTTTAGACTATGATTAATTAC
TCAGGAAATTTTAGCAAAAAAATTTAAAATTTTAAATCTCGTGAAAAGTTGGTATAATACAGAAAATGAGCCGCTGAATT
CAATGGAACAAACCGCAATGCTCTAAGACTTTTAGTTTTTGAGTTTTAAATTTTTTTATTTTATAAAATTTTTCACTATA
ATAATTTTATTCAGGAAATTTTAGCAAAAAAATTTAAAATTTTAAATCTCGTGAAAAGTTGGTATAATACAGAAAATGAG
CCGCTGAATTCAATGGAACAAACCGCATTGCTCTACGACTTTTAGTTTTTGAGTTATGAATTTTTTTATTGAATAAAATT
TTCCACTATGACAAATGGCTACCCTAAATTTAGGCAAAAAATTTTAAATTTTTAATTCTTGTGAAAAATTGATATAATAT
GTAAAATGAGCCGTAGAATTCAATGGAACAAACCGCAATGCTCTACGACTTTTAGTTTTTTTTTTATGAATTTTTTTAGT
GAAAAACTTTGATCGCCTCTGTAGCCGGAACCGTTGCCCGGAGCGGCTCCGGGTTTAATCGAAAAAATAGAGAAAATTAA
GCGCTATCAGATGGTTTTTTGTTCGTTGCTCTAAGTCTTACAGTTTCCGAGAAAAACGCAAAAAAAGGTTTCCATTTTCA
CTTTTTTTCAATTTTCAACCGCCAATTACGGCGAAACTATTAGAGTTATCGAGAAACGGAAAAATGGAGGACAACCGGAA
TAAAAAACTCTACAAAATGGCATAGGACTCAAGGCGATATCTCGCAAAAAAATTTTCAATTTTCAAACGCCGATTACGGC
CAAACTAAAAGAGCTAGGAGAAAACGCTTTTTTCCATCGTAAAGAGCACATCAAAATCTATAAGATAGAATAGGTTTTAT
TTGATTTTGAGACACTTTAAAAATTGACCGATTTTAAGGGGGGGGTGTTAACTTTTTTTTAATTTTTTTTATTTTCTCAA
TTACGGCTAAACTATTCGAAAAAGTGGAACTATTTTGATCCATACCTATGCAAAATGATCCGGGGAATCGATTGGCATCG
AGAAAATTGCCAAATTCCCAATAGTTTTTTAGTTATGAATTTTTTTAAATTTTACCAATTTTTGCATTTATCTGCAATTT
GCTCGAAAACTATTAGTCGGAGAACAATAATCTTTTTTGAAAAAAATAGATAATTTAAAGAGCTTTCCAACGATAATACA
CTTCATGGGGTTATCTCTAATAGTTCCGGAGCTATTGCTCGACAAATGTTCCGGGTACCCAAAATCGACAAAAATTGCGA
CGAAAATTGAAAAAATCAAACATCAAAAAATCGAACATATGGACTTTTTGTGGACTTTTAACAACTTTAGTGGGTTGTTA
AGACATATAGAAGTCCATAAAAATTTGCTAGAGTGAGTTTAAAAAAAATTTTTTTTTTCCTTTTTTTAAGGTAAGTGTAT
TTATTAATAAAATTTTAGCAAAAAAATTAAAAATTTTAAATCTCGTGAAAAGTTGGTATAATACAGAAAATGAGCCGCTG
AATTCAATGGAACAAACCGCATTGCTCTACGACTTTTAGTTTTTGAGTTATGAATTTTTTTATTGAATAAAATTTTTCAC
TATGACAAATGGCTACCCTAAATTTAGGCAAAAAATTTTAAATTTTTAATTCTTGTGAAAAATTGATATAATATGTAAAA
TGAGCCGTAGAATTCAATGGAACAAACCGCATTGCTCTACGACTTTTAGTTTTTTTTTTATGAATTTTTTTAGTGAAAAA
CTTTGATCGCCTCTGTAGCCGGAACCGTTGCCCGGAGCGGCTCCGGGTTTAGTCGAAAAAATAGATAAAATTAAGCGCTA
TCAGATGGTTTTTTGTTCGTTGCTCTAAGTCTTACAGTTTCCGAGAAAAACGCAAAAAAAGGTTTCCATTTTCACTTTTT
TTCAATTTTCAACCGCCAATTACGGCGAAACTATTAGAGTTATCGAGAAACGGAAAAATGGAGGACAACCGGAATAAAAA
ACTCTACAAAATGGCATAGGACTCAAGGCGATATCTCGCAAAAAAATTTTCAATTTTCAAACGCCGATTACGGCCAAACT
AAAAGAGCTAGGAGAAAACGGTTTTTTCCATCGTAAAGAGCACATCAAAATCTATAAGATAGAATCGGTTTTATTTGATT
TTGAGACACTTTAAAAATTGACCGATTTTAAGGGGGGGGTGTTAACTTTTTTTTAATTTTTTTTATTTTCTCATTTACGG
CTAAACTATTCTAAAAAGTGGAACTGTTTTGATCCATACCTATGCAAAATGATCCGGGGAATCGATTGGCATCGAGAAAA
TTACCAAATTCCCAATAGTTTTTTAGTTATGAATTTTTTAAAATTTTACCAATTTTTGCATTTATCTGCAATTTGCTCGA
AAACTATTAGTCGGAGAACAATAATCTTTTTTGAAAAAAATAGATAATTTAAAGAGCTTTCCAACGATAATACACTTCAT
GGGGTTATCTCTAATAGTTCCGGAGCTATTGCTCGACAAATGTTCCGGGTACCCGAAATCGACCAAAACTGCGACAAAAA
TTGAAAAAATCAAACATCAAAAAATCGAACAAATGGACTTTTTTTCGACTTTTAACAACTCTAGGGGGTTGTTAAGGCAT
ATATAAGTCCAAAAAACTATAATAGAAAAAGTTTAAAAAAAATTTTATTTTTTCACTTTCTTAAAGGTAAGTGTTTTTAC
TCAGGAAATTTTAGCAAAAAAAATTAAAATTTTAAATACCGTGAAAAATTGGTATAATACAGAAAATGAGCCGCTGAATT
CAATGGAACAAACCGCATTGCTCTACGACTTTTAGTTTTTGAGTTATGAATTTTTTTATTGAATAAAATTTTCCACTATG
ACAAATGGCTACCCTAAATTTAGGCAAAAAATTTTAAATTTTTAATTCTTGTGAAAAATCGATATAATATGTAAAATGAG
CCGTAGAATTCAATCGAACAAACCGCAATGCTCTACGACTTTTAGTTTTTTTTTTATGAATTTTTTTAGTGAAAAACTTT
GATCGCCTCTGTACCCGGAACCGTTGCCCGGAGCGGCTCCGGGTTTAATCGAAAAAATAGAGAAAATTAAGCGCTATCAG
ATGGTTTTTTGTTTGTTGCTCTAAGTCTTACAGTTTCCGAGAAAAACGCAAAAAAAGGTTGTCATTTTCACTTTTTTTCA
ATTTTTAACCGCCAATTACGGCGAAACTATTAGAGTTATCGAGAAACGGAAAAATCGAGGACAACCGGAATAAAAAACTC
TACAAAATGGCATAGGACTCAAGGCGATATCTCGCAAAAAAATTTTCAATTTTCAATCGCCGATTACGGCCAAACTAAAA
GAGCTAGGAGAAAACGGTTTTTTCCATCGTAAAGAGCACATCAAAATCTATAAGATAGGATCGGTTTTATTCGATTTTAA
GACACTTTAAAAATTGGCCGATTTTAAGGGGGGGGTGTTAAATTTTTTTTAACTTTTTTTATTTTCTCATTTACGGCTAA
ACTATTCTAAAAAGTAGTACTGTTTTGATCCTTACCTATGCAAAATGATCCGGGGAATCGATTGGCATCGAGAAAATTAC
CAAATTCCCAATAGTTTTTTAGTTATGAATTTTTTAAAAATTTACCTATTTTTGCTTTTATCTGCAATTTGCTCGAAAAC
TATTAGTCGGAGAACAATAATCTTTTTTGAAAAAAATAGATTATTTAAAGAGCTTTCCAACGATAATACACTTCATGGGG
TTATCTCTAATAGTTCCGGAGCTATTGCTCGACAAATGTGCCGGGTACCCGGAATCGACCAAAACTGCGACAAAAATTGC
AAAAATCAAAACTCTAAAAATCGAAGCAATTAATTTTTTTTCTACATTTAACAACTCTAGGGGATTGTTAAGGCATATAT
AAGTCCAAAAAACTATAATAGAAAAAGTTTTAAAAAAATTTTATTTTTTCACTTTCTTAAAGGTAAGTGTTATTACTCAG
GAAATTTTAGCAAAAAAAAATAAAAATTTAAAATACCGTGAAAAATTGGTATAATACAGAAAATGAGCCGCTGAATTCAA
TGGAACAAACCGCATTGCTCTACGACTTTTAGTTTTTGAGTTATGAATTTTTTTATTGAATAAAATTTTCCACTATGACA
AATGGCTACCCTAAATTTAGGCAAAAAAATTTAAATTTTTAATTCTTGTGAAAAATCGATATGTTATGTAAAATGAGCCG
TAGAATTCAATCGAACAAACCGCAATGCTCTACGACTTTTAGTTTTTTTTTTATGAATTTTTTTAGTGAAAAACTTTGAT
CGCCTCTGTACCCGGAACCGTTGCCCGGAGCGGCTCCGGGTTTAATCGAAAAAATAGAGAAAATTAAGCGCTATCAGATG
GTTTTTTGTTTGTTGCTCTAAGTCTTACAGTTTCCGAGAAAAACGCAAAAAAAGGTTGTCATTTTCACTTTTTTTCAATT
TTTAACCGCCAATTACGGCGAAACTATTAGAGTTATCGAGAAACGGAAAAATCGAGGACAACCGGAATAAAAAACTCTAC
AAAATGGCATAGGACTCAAGGCGATATCTCGCAAAAAAATTTTCAATTTTCAATCGCCGATTACGGCCAAACTAAAAGAG
CTAGGAGAAAACGGTTTTTTCCATCGTAAAGAGCACATCAAAATCTATAAGATAGGATCGGTTTTATTCGATTTTAAGAC
ACTTTAAAAATTGGCCGATTTTAAGGGGGGGGTGTTAAATTTTTTTTAACTTTTTTTATTTTCTCATTTACGGCTAAACT
ATTCTAAAAAGTAGTACTGTTTTGATCCTTACCTATGCAAAATGATCCGGGGAATCGATTGGCATCGAGAAAATTACCAA
ATTCCCAATAGTTTTTTAGTTATGAATTTTTTAAAAATTTACCTATTTTTGCTTTTATCTGCAATTTGCTCGAAAACTAT
TAGTCGGAGAACAATAATCTTTTTTGAAAAAAATAGATTATTTAAAGAGCTTTCCAACGATAATACACTTCATGGGGTTA
TCTCTAATAGTTCCGGAGCTATTGCTCGACAAATGTGCCGGGTACCCGGAATCGACCAAAACTGCGACAAAAATTGCAAA
AATCAAAACTCTAAAAATCGAAGCAATTAATTTTTTTTCTACATTTAACAACTCTAGGGGATTGTTAAGGCATATATAAG
TCCAAAAAACTATAATAGAAAAAGTTTTAAAAAAATTTTATTTTTTCACTTTCTTAAAGGTAAGTGTTATTACTCAGGAA
ATTTTAGCAAAAAAAAATCAAAATTTTAAATACCGTGAAAAATTGGTATAATACAGAAAATGAGCCGCTGAATTCAATGG
AACAAACCGCATTGCTCTACGACTTTTAGTTTTTGAGTTATGAATTTTTTTATTGAATAAAATTTTCCACTATGACAAAT
GGCTACCCTAAATTTAGGCAAAAAAATTTAAATTTTTAATTCTTGTGAAAAATCGATATGTTATGTAAAATGAGCCGTAG
AATTCAATCGAACAAACCGCAATGCTCTACGACTTTTAGTTTTTTTTTTATGAATTTTTTTAGTGAAAAACTTTGATCGC
CTCTGTACCCGGAACCGTTGCCCGGAGCGGCTCCGGGTTTAATCGAAAAAATAGAGAAAATTAAGCGCTATCAGATGGTT
TTTTGTTTGTTGCTCTAAGTCTTACAGTTTCCGAGAAAAACGCAAAAAAAGGTTGTCATTTTCACTTTTTTTCAATTTTT
AACCGCCAATTACGGCGAAACTATTAGAGTTATCGAGAAACGGAAAAATCGAGGACAACCGGAATAAAAAACTCTACAAA
ATGGCATAGGACTCAAGGCGATATCTCGCAAAAAAATTTTCAATTTTCAATCGCCGATTACGGCCAAACTAAAAGAGCTA
GGAGAAAACGGTTTTTTCCATCGTAAAGAGCACATCAAAATCTATAAGATAGGATCGGTTTTATTCGATTTTAAGACACT
TTAAAAATTGGCCGATTTTAAGGGGGGGGTGTTAAATTTTTTTTAACTTTTTTTATTTTCTCATTTACGGCTAAACTATT
CTAAAAAGTAGTACTGTTTTGATCCTTACCTATGCAAAATGATCCGGGGAATCGATTGGCATCGAGAAAATTACCAAATT
CCCAATAGTTTTTTAGTTATGAATTTTTTAAAAATTTACCTATTTTTGCTTTTATCTGCAATTTGCTCGAAAACTATTAG
TCGGAGAACAATAATCTTTTTTGAAAAAAATAGATTATTTAAAGAGCTTTCCAACGATAATACACTTCATGGGGTTATCT
CTAATAGTTCCGGAGCTATTGCTCGACAAATGTGCCGGGTACCCGGAATCGACCAAAACTGCGACAAAAATTGCAAAAAT
CAAAACTCTAAAAATCGAAGCAATTAATTTTTTTTCTACATTTAACAACTCTAGGGGATTGTTAAGGCATATATAAGTCC
AAAAAACTATAATAGAAAAAGTTTTAAAAAAATTTTATTTTTTCACTTTCTTAAAGGTAAGTGTTATTACTCAGGAAATT
TTAGCAAAAAAAAATCAAAATTTTAAATACCGTGAAAAATTGGTATAATACAGAAAATGAGCCGCTGAATTCAATGGAAC
AAACCGCATTGCTCTACGACTTTTAGTTTTTGAGTTATGAATTTTTTTATTGAATAAAATTTTCCACTATGACAAATGGC
TACCCTAAATTTAGGCAAAAAAATTTAAATTTTTAATTCTTGTGAAAAATCGATATGTTATGTAAAATGAGCCGTAGAAT
TCAATCGAACAAACCGCAATGCTCTACGACTTTTAGTTTTTTTTTTATGAATTTTTTTAGTGAAAAACTTTGATCGCCTC
TGTACCCGGAACCGTTGCCCGGAGCGGCTCCGGGTTTAATCGAAAAAATAGAGAAAATTAAGCGCTATCAGATGGTTTTT
TGTTTGTTGCTCTAAGTCTTACAGTTTCCGAGAAAAACGCAAAAAAAGGTTGTCATTTTCACTTTTTTTCAATTTTTAAC
CGCCAATTACGGCGAAACTATTAGAGTTATCGAGAAACGGAAAAATCGAGGACAACCGGAATAAAAAACTCTACAAAATG
GCATAGGACTCAAGGCGATATCTCGCAAAAAAATTTTCAATTTTCAATCGCCGATTACGGCCAAACTAAAAGAGCTAGGA
GAAAACGGTTTTTTCCATCGTAAAGAGCACATCAAAATCTATAAGATAGGATCGGTTTTATTCGATTTTAAGACACTTTA
AAAATTGGCCGATTTTAAGGGGGGGGTGTTAAATTTTTTTTAACTTTTTTTATTTTCTCATTTACGGCTAAACTATTCTA
AAAAGTAGTACTGTTTTGATCCTTACCTATGCAAAATGATCCGGGGAATCGATTGGCATCGAGAAAATTACCAAATTCCC
AATAGTTTTTTAGTTATGAATTTTTTAAAAATTTACCTATTTTTGCTTTTATCTGCAATTTGCTCGAAAACTATTAGTCG
GAGAACAATAATCTTTTTTGAAAAAAATAGATTATTTAAAGAGCTTTCCAACGATAATACACTTCATGGGGTTATCTCTA
ATAGTTCCGGAGCTATTGCTCGACAAATGTGCCGGGTACCCGGAATCGACCAAAACTGCGACAAAAATTGCAAAAATCAA
AACTCTAAAAATCGAAGCAATTAATTTTTTTTCTACATTTAACAACTCTAGGGGATTGTTAAGGCATATATAAGTCCAAA
AAACTATAATAGAAAAAGTTTTAAAAAAATTTTATTTTTTCACTTTCTTAAAGGTAAGTGTTATTACTCAGGAAATTTTA
GCAAAAAAAAATCAAAATTTTAAATACCGTGAAAAATTGGTATAATACAGAAAATGAGCCGCTGAATTCAATGGAACAAA
CCGCATTGCTCTACGACTTTTAGTTTTTGAGTTATGAATTTTTTTATTGAATAAAATTTTCCACTATGACAAATGGCTAC
CCTAAATTTAGGCAAAAAAATTTAAATTTTTAATTCTTGTGAAAAATCGATATGTTATGTAAAATGAGCCGTAGAATTCA
ATCGAACAAACCGCAATGCTCTACGACTTTTAGTTTTTTTTTTATGAATTTTTTTAGTGAAAAACTTTGATCGCCTCTGT
ACCCGGAACCGTTGCCCGGAGCGGCTCCGGGTTTAATCGAAAAAATAGAGAAAATTAAGCGCTATCAGATGGTTTTTTGT
TTGTTGCTCTAAGTCTTACAGTTTCCGAGAAAAACGCAAAAAAAGGTTGTCATTTTCACTTTTTTTCAATTTTTAACCGC
CAATTACGGCGAAACTATTAGAGTTATCGAGAAACGGAAAAATCGAGGACAACCGGAATAAAAAACTCTACAAAATGGCA
TAGGACTCAAGGCGATATCTCGCAAAAAAATTTTCAATTTTCAATCGCCGATTACGGCCAAACTAAAAGAGCTAGGAGAA
AACGGTTTTTTCCATCGTAAAGAGCACATCAAAATCTATAAGATAGGATCGGTTTTATTCGATTTTAAGACACTTTAAAA
ATTGGCCGATTTTAAGGGGGGGGTGTTAAATTTTTTTTAACTTTTTTTATTTTCTCATTTACGGCTAAACTATTCTAAAA
AGTAGTACTGTTTTGATCCTTACCTATGCAAAATGATCCGGGGAATCGATTGGCATCGAGAAAATTACCAAATTCCCAAT
AGTTTTTTAGTTATGAATTTTTTAAAAATTTACCTATTTTTGCTTTTATCTGCAATTTGCTCGAAAACTATTAGTCGGAG
AACAATAATCTTTTTTGAAAAAAATAGATTATTTAAAGAGCTTTCCAACGATAATACACTTCATGGGGTTATCTCTAATA
GTTCCGGAGCTATTGCTCGACAAATGTGCCGGGTACCCGGAATCGACCAAAACTGCGACAAAAATTGCAAAAATCAAAAC
TCTAAAAATCGAAGCAATTAATTTTTTTTCTACATTTAACAACTCTAGGGGATTGTTAAGGCATATATAAGTCCAAAAAA
CTATAATAGAAAAAGTTTTAAAAAAATTTTATTTTTTCACTTTCTTAAAGGTAAGTGTTATTACTCAGGAAATTTTAGCA
AAAAAAAATCAAAATTTTAAATACCGTGAAAAATTGGTATAATACAGAAAATGAGCCGCTGAATTCAATGGAACAAACCG
CATTGCTCTACGACTTTTAGTTTT
>R=1 (RR=2.  TRF=0.000 NSEG=0.448)
TATACAGGGTGCTCAAAAACTGGCGCACCAACTCAGTGGTACGTTGTTGAGAAGCAAGTGCAGATTACGGGAAAAATATT
GAAAAAATTCCTAAAGTTATATTTTAAAAAATCTGGAGCTACAAACTTATTGTGTTAACTTCTTTAGTTTTCATTATTTT
TTTATGTTTTTATGTTTCATACCAGGTAATCGTTCCGTAACAAAACGATGAATAATTATTTTTAAATTTACTATCAGATT
TTAGCAGTTTTTTTAATTTAAAAAAATTAAAATTCATCAAAAAAATCACAATGTGTAGATGTGCCAACACTGGGAATTAT
TTCCTAGGAAACCGTTTCAAAAATAATTTATTTTTATTGTTGCTCAAATTCTATTGCGATCATGACTGTTAGACAACGTT
GCCACATATCATTTATCTAAAATTCGTTATTTATCAATAACTTTAATACAAAGAATTTTTTTACTATTTTTACCTTTATA
TGTAACCAGTTCTCTACCACACACCATTGAGTTGGTGCGCCAGTTTTTGAGCACGCTGTATA
>R=3|TRF=0.000|NSEG=0.444|HighA
ACTACGGATATCTAAAAGTTAGGATATGAAACGACGTACAAATAAAACGTTCCCGTCCTCGATAGTTCCGTTAATGTCGC
AAAAAACGCAGGTGTGCCATTACCGTTTAAGTTTTCAGAGCAATAAATTTTTAAAAATAGTTGTATTTATATAACGGTTA
ACACAATACAAAGAAAAAAATACAGACATATAGAGCATTAAATTCTCAATATTAAGAGATAAAAATAATGTAAAAAAATT
ATCATAAAATATATAAAAAAAAATTTCAAAATATTAACAATTTGCGCTCTGTCCCATATTTTTCAAAACGCTGCGAATAC
GGTTAAAGATACAAGAAAAATGTTAGGAAGAAAGTTGTAGAGAATTAAATTTTCTACAAAAAAGTCCGCGAGACCATATT
TCTATCTTCAACCGTTTAGGCCCTAAAGTCGTTCAAAGACGCTCAAGCGACGGATTTGTTTCATTTTTCCGGTGGTCAAG
TATTTTAAAGTTAATTTATACCTAAACCGTTGAAGATAGAAATATGGTGTCGCGGACTTTTTTGTAGAAAATTTAATTCT
CTACAACTTTGTTCCTTACATTTTTTTTGTATCTTTAACCGTATTCGCAGCGTTTTGAAAAATATGAGACGGAGCGCAAA
TTGTTAATTCTTAGAATTTTTTTTT
>R=4|TRF=0.000|NSEG=0.188|HighA
TATACAGGCTGTTCCGTCTAAACCCCACATTAGAAGTATTGAAAGTTCTAATAAAGATATTTATTTGAAAGTTGGTACTC
AGCCATAATCCGTTGAGTTCTGCTCAATGAAAATATTTTCAAGATGGCGGCACTTCCGGTTATACCGGAAGTCGCTATCA
ACTTTCTTATTTTAAATGGAAAGCTATGTTTTTCACTGCGTTTTTGGATTAGTTGAGTTATTTTAAGGGAGTTTTTATCA
GCTTTCCCTATACCTAAGTTTAACCGTTTTCGAGATATTTAAGATTTTTTGAAAATTTTTGGATTTGCACCTGTCACTTA
AAAAATCGGTAACTCTCTTAGTTTTAGAGATTTCGAAATCATATTTGGAGAATTAAAAGAGAAAGCCTATATCTGTTCTC
CAGTGTGTTCAAAATTGGAAAAGAAGTTAATAAACCCAAAAATTTTAAGGTTAAGTTTGGACAACTTCAAGTACCCATAA
CTTAATTTTTTCAAATGGGATGTCCCAATTTTTATTTTACTAGATGGAGGAGAATTTTTTTCTGCATCGATCTGTATTAG
CATTCCCTATACCTATCTGTGATAATTTTCAAGTTATGTTGGTTTTTTTGACATTGTAGAAAATTTCTTACTAACCACAG
CTATTTTTGCATAGTTTGCCATAAAAACATTTCTGATTAAACAAACGACAAACTCTGTTCAAAATTGTGTTGTCCGTCCT
GTAAAAACAAAATAAATTCATTGAATGTTGGTTTAAAAAACTTTAATTTCTCACATTTTTTCTTTCGTTTCCATGGCAAA
CTATGAGAAAAGGCCTATGGCTAATGAATTTCTCAATCCCAACAAAAAGTTATTGTAACTTGAAAACTATTAAACATAAG
TATAGGGAATGCTAATACAGATCGATGCAGAATTAAATTCTCTACCATTTAATGAAATAAAACTTGTGGCATTTCATTTG
AAAAAAATGAGTTATGGGTGCTTAAAGTTCTGAAAACTTAACTTTAAAAATTTGGAGTTTGTTATTCTTTTTTAGAAATT
TGAAAACACCAAAGGAAAGATCTAGGCTTCCTCTTTCAAATGAGCTAAAAAATATTTCCAAATTTTTAAAAATGGCAGAG
TTATCGATTTTTGAACTGGAAGGTGCAAATCCAAAAAAAAAATAAAAACAAAAAATATTTCGTAAACGGCTAAATTTAGG
TATAGGGAAAGCTTATGAAAACTACCTTAAAATAACTCTAGTAATCCAAAAACGCATTAAAAAATATAGCTTTCCATTTA
AAATAAGAAAGTTGATAGCGACTTCCGGTATAACCGGAAGTGCCACCATCTTGAAAATATTTTCATTGAGCAGGACCTAA
GAGATTATGGTTGTATACAAATTTTCAGATGACTATCATTATTAAAACTACCAATACTTCTAATGTGGGGTTTAGACGGA
ACACCCTGTAT
>R=8|TRF=0.000|NSEG=0.266|HighB
TTCGTTTTTTTTTTTTATAATTTAAGAAGTAAGTCATCTAAGGATTCAACGCTAAAGTTTGAAGTTATGTTTCACCTTTA
CGTTCATCTCTTTTTCTCTCAAAACAAAAGGTATTTTCCTTTTATTAGGATGTGCTCTTACGTTTACAATTTGGCGCCTT
TACGTACTTTTACCTTTTGCCGCATTATTTTCTTATTTCTGTCAGTTTTATGCTCCGCTTTACGTTTATACGTCTATGTG
TTCTCTCAATCTCTTATTTTTGCTTACGTGTTGTTTCACTTACCTTTTCTACACTTTTTTTCATAGAAAAATTGTTACCC
TGATCCGGGTTCGAACACCCGACCTCCCCCGTCGTAAGTGGCGCTTATACCACTGGGCCACAGGGCCCCAAGTACTGACC
GTCTTTTGCAGATATTTTAACACAAACTTTTTAAATAAATCAACATTACAAACTATATAATTGCAATAATTCACCTAAAA
CGCAAATACATTCAGTTCAAAAGTCGGCGAATTAGCTCGAGAAAACATTTTCTTCCACTTTTTTTCAATTTAATTCTCTA
ATTTTTCACCAGATTTCATCAAAAGATACCGGGCGTATAAGTTGATTCTACAATTTTAAAATTGTTTTTACCTTTTTTGT
GACTTTCAGCACGTTTTTGACCGAAAATGGACATAATTTCTCCAAAAATCACCAAATTTGTGTATTTTCTAGTCAAAAAT
AGTGGACGTGCGCAAATCCTACTGGATTCGCAGTGGCCATGATTTTTATTAACAATGTTTTTCGGGACTTTACTAAACAA
ACTCAGTTAACTAAAAATTTTTAGAGATAAATTAAATATTTTCGTTTAATTTTTTTATAATTTAAGAAGTAAGTCATCTA
AGGATTCAACGCTAAAGTTTGAAGTTATGTTTCACCTTTACGTTCATCTCTTTTTCTCTCAAAACAAAAGGTATTTTCCC
TTTATTAGGATGTGCTCTTACGTTTACAATTTGGCGCCTTTACGTACTTTTACCTTTTGCCGCATTATTTTCTTATTTCT
GTCAGTTTTATGCTCCGCTTTACGTTTATACGTCTATGTGTTCTCTCAATCTCTTATTTTTGCTTACGTGTTGTTTCACT
TACCTTTTCTACACTTTTTTTCATAGAAAAATTGTTGCCCTGATCCGGGTTCGAACACCCGACCTCCCCCGTCGTAAGTG
GCGCTTATACCACTGGGCCACCAGGGCCCCAGGTACTGACCGTCTTTTGCAGATATTTTAACACAAACTTTTTAAATAAA
TCAACATTACAAACTATATAATTGCAATAATTCACCTAAAACGCAAATACATTCAGTTCAAAAGTCGGCGAATTAGCTCG
AGAAAACATTTTCTTCCACTTTTTTTCAATTTAATTCTCTAATTTTTCACCAGATTTCATCAAAAGATACCGGGCGTATA
AGTTGATTCTACAATTTTAAAATTGTTTTTACCTTTTTTGTGACTTTCAGCACGTTTTTGACCGAAAATGGACATAATTT
CTCCAAAAATCACCAAATTTGTTTAAAATTTAGTCAAAATTAGTGTATTTTCGCAAATTCTACTGGATTCGCAGTGGCCA
TGATTTTTATTAACAATGTTTTTCGGGACTTTACTAAACAAACTCAGTTAACTAAAAATTTTTAGAGATAAATTAAATAT
TTTCGTTTAATTTTTTTTTAATTTAAGAAGTAAGTCATCTAAGGATTCAACGCTAAAGTTTGAAGTTATGTTTCACCTTT
ACGTTCATCTCTTTTTCTCTCAAAACAAAAGGTATTTTCCCTTTATTAGGATGTGCTCTTACGTTTACAATTTGGCGCCT
TTACGTACTTTTACCTTTTGCCGCATTATTTTCTTATTTCTGTCAGTTTTATGCTCCGCTTTACGTTTATACGTCTATGT
GTTCTCTCAATCTCTTATTTTTGTTTACGTGTTGTTTCACTTACCTTTTCTACACTTTTTTTCATAGAAAAATTGTTACC
CTGATCCGGGTTCGAACACCCGACCTCCCCCGTCGTAAGTGGCGCTTATACCACTGGGCCACCAGGGCCCAAGTACTGAC
CGTCTTTTGCAGATATTTTAACACAAACTTTTTAAATAAATCAACATTACAAACTATATAATTGCAATAATTCACCTAAA
ACGCAAATACATTCAGTTCAAAAGTCGGCGAATTAGCTCGAGAAAACATTTTCTTCCACTTTTTTTCAATTTAATTCTCT
AATTTTTCACCAGATTTCATCAAAAGATACCGGGCGTATAAGTTGATTCTACAATTTTAAAATTGTTTTTACCTTTTTTG
TGACTTTCAGCACGTTTTTGACCGAAAATGGACATAATTTCTCCAAAAATCACCAAATTTGTGTATTTTCTAGTCAAAAA
TAGTGGACGTGCGCAAATCCTACTGGATTCGCAGTGGCCATGATTTTTATTAACAATGTTTTTCGGGACTTTACTAAACA
AACTCAGTTAACTAAAAATTTTTAGAGATAAATTAAATATTTTCGTTTAATTTTTTTATAATTTAAGAAGTAAGTCATCT
AAGGATTCAACGCTAAAGTTTGAAGTTATGTTTCACCTTTACGTTCATCTCTTTTTCTCTCAAAACAAAAGGTATTTTCT
CTTTATTAGGATGTGCTCTTACGTTTACAATTTGGCGCCTTTACGTACTTTTACCTTTTGCCGCATTATTTTCTTATTTC
TGTCAGTTTTATGCTCCGCTTTACGTTTATACGTCTATGTGTTCTCTCAATCTCTTATTTTTGCTTACGTGTTGTTTCAC
TTACCTTTTCTACACTTTTTTTCATAGAAAAATTGTTGCCCTGATCCGGGTTCGAACACCCGACCTCCCCCGTCGTAAGT
GGCGCTTATACCACTGAGCCACCAGGCCCCAGGTACTGACCGTCTTTTGCAGATATTTTAACACAAACTTTTTAAATAAA
TCAACATTACAAACTA
>R=9 (RR=10.  TRF=0.000 NSEG=0.322)
ATATACAGGGTGACCCAGGGGTGCGTAATCGGTCTATAACTTTTTTGTTATTTGAAATATTGCCATGCTGTTTTTATTAT
CCGATAGATCGACTTAAAGTCCACAAACTAAAAATATTTTTATTATACACAGGGTGTTGTATACAGGGTGGTGAACCAAA
GTTATATTTTTTTAAATGGAACACCCTATATATTTTTGCATAATTAGATTCTACGCAAAAAAATAATGTAACTTTATATA
AACTATTATGGGTCTATCTCTTTTCGTTTCGGAATTATTCAACTTTTCGTTATAAAAAAGACCAATTTTTGAAAAATCAC
TGCAAAGTCGCCTATGAATATTTTCCGACAAATTTGCAACAGAAAAATTCAGAATACCTTGTAGTTTTAGCAAATAGTCG
ACTTTTAGTTAAAACACGCAGATAATGTACAGGGTGTGCCAAAACGCAAAAAGTTGAATAACTCATTTTTTTCAAATGGA
ACACCATGTATTTTTTTACATGTATCGATAGCATTTTTGATAAGCTTTCTAATGATATGCGGTTTGTATAGCAAATTTAA
AATATTTTTTAAAATTTTTAAAAAAAATATATTTTATTATAATATAATTTATTATTATAGAATCTGATAATTAAATTTTA
ATTAATTTTTTGATATGTATTAATTTAATTAATTACATAATTAATTTAATAATTATCAAATACATAAATAAATTTTACTA
ATCAAGAATTATTAATAAAATAAATAAAAAAAATATTTTTTTTTTTTATAAATATTTAAAAATATTTTAAATTTGCTATA
CAAACCGCATATCATTAGAAAGCTTATGAAAAATGCTATCGATACATGTAAAAAAATACATGGTGTTCCATTTGAAAAAA
ATGAGTTATTCAACTTTTTGCGTTTTGGCACACCCTGTACATTATCTGCGTGTTTCAAGTAAAAGTCGACTATTTCCTAA
AACTACAAGGTATTCTGAATTTTTCTGTTGCAAATTTATCGGAAAATATTCATAGGCGACTTTGCAGTGATTTTTCAAAA
ATTGGTCTTTTTTATAACGAAAAGTTGAATAATTCCGAAACGAAAAGAGATAGACCCATAATAGTTTATATAAAGTTACA
TTATTTTTTTGCGTAGAATCTAATTATGCAAAAATATATAGGGTGTTCCATTTAAAAAAATATAACTTTGGTTCACCACC
CTGTATACAACACCCTGTGTATAATAAAAATATTTTTAGTTTGTGGACTTTAAGTCGATCTATCGGATAATAAAAACAGA
ATGGCAATATTTCAAATAATAAAAAAGTTATAGACCGATTACGCACCCCTGGGTCACCCTGTATAT
>R=10|TRF=0.000|NSEG=0.315|HighA
TTTTTAAAAGCTTTTATTTAACTTGCTTTGTTGTCTGTCTGTCTGTTTCATATTTTTGGAGCCAAATTTGAAAGGGTTCC
CGTTGTCCCAATGAATTGAAATTTTGCATACTTACGTAATCTGCGTGACAATGCAATCCTATGTAGTTAAATACCCCCTA
AAGGGGTTAAATGGGGTTTTAAAGTTTTAGGTTATGTTTACAAATGGGTTTTCGATGTGTACATACCGTAACTTATACCA
ACATTAACGGTATGTTGGTCATTGGGAAATATATTAATACCTAATCATTTTCATTACGTTTCGTTACAAACAAATGTCGC
TATTTTTTTTAATTTATTTATCTTGGACGATAGAGTATAGACACAGAACAGAGGTTAGGATGTGCTTTCAATGCTAACAG
CTGTTTTCTATCACATACCACTAAACAAGTTTGCACAAATCAGCAAAATAATGGTGTTACAATAATACGGCGAAACTAAA
TCTCAGAGAAAAAGACGTTTAGAATAAGTAAAGACTAAAAAGCAATAAATAAAAAAATAAAAAAAATTTTTTTTAAAAAA
AAGTTTTTATTTAAAAGATGCACTAAAAAGTAAAAAATAATGTTTTTCTATCAGAGGAGAATATTTTTGCTTACAAATTA
GGATTTTAAAATTTATAAAAGCTTTGGGAACGGTCATAAGTCATAACAATACGGCATTACAGAATTACTTTCTTAAATTG
AGCACTGTTCTCAAAGCTTTTATAAATTTTAAAATCCTAATTTGTAAGCAAAAATATTCTCCTCTGATAGAAAAATTTTA
TTTTTTTCTTTTAAATGCATCTTTTAAATAAAAGTTTTTTTAAAAATATTTTTTTTTATAATTTTTTTTT
>R=11 (RR=12.  TRF=0.000 NSEG=0.112)
TATTCGGAAGTAAAATTACCGTTGGGGGCGCCACTGAGCTAGGTCGAAAACAGTAACCATAAATGGCGGGAAAATGTTTA
TTCGGATATTTTGAGCGTTGTACGAATTTTGAGGCTTCACAATTATTACATTGCCTATGCGGAATGACTATTGTATCTTT
GATGCAAGAAACTTATGTTGACAAATGAGAGATGACGAGGAAAACACGAATAACGAATGACTGTTTGGTTCACTTTCTTT
ATTGGAAAATTATTACAAAGACATTGAAAAGCCTACCTTTTGGCATAATTTACGTTTAAATGTATCAGCAGTTGTTAATC
TTAATTGTAGTTTTGTAGATTTACCGAAGTATTTCATGATTTTTTCAGTGGAAAAATTCTAACCTAAAATTCACAAACTT
CACTAATTTATTGGTTTCTTGAGCCCAACTTTGTGTTCGCTGTGATCCATTACTTATAGTCTTTAATTAGACAACTGTTT
GATAACACTTTGTAATCAAAATTTAAATCTTTTTCACTTTTTATCCACTTTCAAATTCCAACAATAAACACTTTATACCA
CGAAAAACCACAGAACCAAAGTCAACGCTAGTATTTACCACCACGTACTTTTAAAGTGATTCTCTCTAATGTAAGCAATT
AACACTATACACGCAAAATTGTTAAACAATTCATTAAATGTCAATTAAATGTGGAATTACGAAAATTTCGTTACTGTTTT
CGACATAGTTCAAAAGTCATCACCAGAGGGCGTCTAGTTAATTTTATTTCCGAATA
>R=12|TRF=0.000|NSEG=0.000|HighA
TAAGGACCGGTTTATAGAAGCGTCATTAATTTAATTCGCAATTAAATGCGTGATTAACTGATCACGTGACCAAATTGAAC
CAATTTGATTGGTCCATTCGCGTTGTTAACTTTTAACAACGAATTAAATTTTAACAAAGCTTTCTATAAACCGGCCCTAA
>R=14|TRF=0.000|NSEG=0.195|HighA
TATACAGGGTGATTTTTTTAGGGCCTACATTAGAAACTTTTTAACTTCTAATATAGCTAGAGCTTTAAAATTTTGTATAC
GATCTAAATCGACCATTTTGAGTTCAACTAAATTATTTTCAAAATGGCTGAGCTTCCGGAACTACAAAAAATTGGCGCCA
AGTTTGAAATTTTAAATAGTAACCACACATTTTTATTGCATATTTGAATTCACCTTCTCAAGCTGAGTAAAATTTACCCA
AGTTGTTGGTACTTATCTGTCATAGTTTTTGACATATGTCAATTTTTTTGTTAAAATTTTTATTTGCAAGGGTTTATCTA
AGATATCACAGCCCTTGAACCCTTTGCGATAAGTGAAAAATTTTTTTTGCATTCGATAACCGAAGGTTTGAAGAGTTTTC
TAGAATTTTCAAAATTGTCAACTGTCAAAATTCATGGCTAGTATGATTTTTTCAAAATGGTTTTCAAAAAACTGCTATAA
CTCAGTTTTTTCAAATGGAACGACCCTATTTTCTTAACGGCAATCGAAAGAACATCGATATTTATGGTGACTTTTATCAA
TACGTCCTATACCTATCTCTTACAGTTTTTGAAAAAAATCACAAAAAACGGATTTTACTTCGTAATTTTCATAGTTAATC
AAGTAGACCTTGCAAAATGGTCAACAATTGTCAAACTTCAATATTTTATTTAGTTTTTAGCTGGTTTATTATCGAATAAG
CAATAAAACAATAATATTTAATTATAGTTTATTATAACTTAGTGAATTATGTAAAGTAACTCAGTCAGTCTGCCATCGAA
TTTTGAACTTCTTGAATGAAAATGGTGAACAAATCGAACATTTCTTTTAATTAATAGCACAATTTTATCGTATTTTTCGA
AAGTTTACTTGATTAAAAATGAAAATAATGAGCTAAAATTCTGTTTTTTGCGATTATTTCAAAAACTAAAAAAAATAGAT
AAATAAAATGTTAATAAAAGTCATCATAAAAATTGATGTTCTTTTAATTGCAATTAAAAAAACAGGGTCATTTTATTTGA
AAAAACTGTTTTATAATCATTTTTTAATCATCATTTTCAAAAAATCATAGTAGCCTTGCAATTTGACAGTTGACAATCCT
AAAGATTTGAGAAGACCCTTCGAACCTTTGGCTATCAAATGCAAAAAGAATTATTCACTTATTGTAAAGGGTTCACGAGC
TGTGATATTTTAAATAAACCCCTGCAAATAAAAATTTGTATAAAAAAATTAACATACGTCAAAAACTATGACAGATAAGT
ACTAACAACTAGGGTACATTTTACTCAGTTTCAAGAGGCGAATTCAAAAATGCAATAAAAATAGGTGGTTACTATTTAAA
ATTTCAAAGTTGGCGCCAATTTCTCGTAGTTCCGGAAATTCAGCCATTTTGAAAATAATTTAGTTGAACTCAGAATGGTC
GATTTGGATTGTATACAAAATTTTAAAGCTCTAGCTATATTAGAAGTTAAAAAGTTTCTAATGTAGGCCCTAAAAGAATC
AACCTGTATA
>R=15 (RR=16.  TRF=0.000 NSEG=0.475)
TTTGGTTTTTTGCTTATATCTCGAAAACAGTTACTCCTATCAATTTTTATCTTTCTTTCAAAATTAAAGCTGATAAAATT
TCCTACAAAATAGTTATTTGCATTTTTCTTGTAGGACCAACCATAAGCGAGTTATAGAGTTGGATATAAATAATATTTAA
CAAAAATTTGCTTTAAAATAAAATGTTTGAAAAACCGAAATTAAACTAAATTAATTGTGTCTAACACTTTAGTAGAGGAA
AAAGGAGAAGACATAAAAGTCACTAAAGGTTTCAGAGTCGTCTTTAGTCGTCATATTAATAACAATAACATTAATAATAA
TAATACTAATAGTACTAAATTTGCTTATATGCAAACGCTTAATTAAGGTAACAGTTTTTTGGTTTCTTGCTTATATCTCG
AAAACAGTTACTCCTATCAATTTTTATCTTTTTACCAAAATTAAAGCTGATAAAATTTCCTACAAAATAGTTATTTGCAT
TTTTCATGTAGGACTAACCATAAGCGAGATATAAGTTTGAAAATAATTAATATTTAAAAAAAATGTGCTTTAACAGAAAA
TGTCTTGTGATTTAAAATACACTTAATTTATTGGGTCCAATACTTTATTAGAAGAAAAAGGAGGTGACATAAAAGTCACT
GAAGTCTTCAGAGTCGTTTTTAAATGCTGCATTTTCGTCTTCGTCTCAAACATTGAAAACTGAATTACATTTTTGTTCAG
TAACAGTAACAGTTTTCTTTTTGGTTTTTTGCTTATATCTCGAAAACAGTTACTCCTATCAATTTTTATCTTTCTTTCAA
AATTAAAGCTGATAAAATTTCCTACAAAATAGTTATTTGCATTTTTCTTGTAGGACCAACCATAAGCGAGTTATAGAGTT
GGATATAAATAATATTTAACAAAAATTTGCTTTAAAATAAAATGTTTGAAAAACTGAAATTAAACTAAATTAATTGTGTC
TAACACTTTAGTAGAGGAAAAAGAAGAAGACATAAAAGTCACTAAAGTCTTCAGAGTCGTTTTTAGTCGTCATATTAATA
ACAATAACATTAATAATAATAATACTAATAGTACTAAATTTGCTTATATGCAAACGCTTAATTAAGGTAACAGTTTTTTG
GTTTCTTGCTTATATCTCGAAAACAGTTACTCCTATCAATTTTTATCTTTTTACTAAAATTAAAGCTGATAAAATTTCCT
ACAAAATAGTTATTTGCATTTTTCATGTAGGACTAACCATAAGCGAGATATAAGTTTGAAAATAATTAATATTTAAAAAA
AAAGTGCTTTAACAGAAAATGTCTTGTGATTTAAAATACACTTAATTTATTGGGTCCAATACTTTATTAGAAGAAAAAGG
AGGTGACATAAAAGTCACTGAAGTCTTCAGAGTCGTTTTTAAATGCTGCATTTTCGTCTTCGTCTCAAACATTGAAAACT
GAATTACATTTTTGTTCAGTAACAGTTACAGTTTTCTTTTTGGTTTTTTGCTTATATCTCGAAAACAGTTACTCCTATCA
ATTTTTATCTTTTTTTCAAAATTAAAGCTGATAAAATTTCCTACAAAATAGTTATTTGCATTTTTCTTGTAGGACCAACC
ATAAGCGAGTTATAGAGTTGGATATAAATAATCTTTAACAAAAATTTGCTTTAAAATAAAATGTTTGAAAAACTGAAATT
AAACTAAATTAATTGTGTCTAACACTTTAGTAGAGGAAAAAGGAGAAGACATAAAAGTCACCAAAGTCTTCAGAGTCGTT
TTTAGTCGTCATATTAATAACAATAACATTAATAATAATAATACTAATAGTACTAAATTTGCTTATATGCAAGCGCTTAA
TTAAGGTAACAGTTTTTTGGTTTCTTGCTTATATCTCGAAAACAGTTACTCCTATCAATTTTTATCTTTTTACTAAAATT
AAAGCTGATAAAATTTCCTACAAAATAGTTATTTGCATTTTTCATGTAGGACTAACCATAAGCGAGATATAAGTTTGAAA
ATAATTAATATTTAAAAAAAATTTGCTTTAACAGAAAATGTCTTGTGATTTAAAATACACTTAATTTATTGGGTCCAATA
CTTTATTAGAGGAAAAAGGAGGAGACATAAAAGTCACTAAAGTCTTCAGAGTCGTTTTTAATTGCTGCATTTTTGTCTTT
GTCTCAAACATTGAAAACTGAATTACATTTTTGTTTAGTAACAGTTACAGTTTTCATTTTGGTTTTTTGCTTATATCTCG
AAAACAGTTACTCCTATCAATTTTTATCTTTCTTTCAAAATTAAAGCTGATAAAATTTCCTACAAAATAGTTATTTGCAT
TTTTCTTGTAGGACCAACCATAAGCGAGTTATAGAGTTGGATATAAATAATATTTAACAAAAATTTGCTTTAAAATAAAA
TGTTTGAAAAACTGAAATTAAACTAAATTAATTGGGTCTAACACTTTAGTAGAGGAAAAAGGAGGAGACATAAAAGTCAC
TAAAGTCTTCAGAGTCGTTTTTAGTCGTCATATTAATAACAATAACATTAATAATAATAATACTAATAGTACTAAATTTG
CTTATATGCAAGCGCTTAATTAAGGTAACAGTTTTTTGGTTTCTTGCTTATATCTCGAAAACAGTTACTCCTATCAATTT
TTATCTTTTTACTAAAATTAAAGCTGATAAAATTTCCTACAAAATAGTTATTTGCATTTTTCATGTAGGACTAACCATAA
GCGAGATATAAATTTGAATATAATTAATATTTAAAAAAAATTTGCTTTAAAAGAAAATGTTTTGTGATTTAAAATACAAT
TAATTTAATTGGTCCAATACTTTATTAGAAGAAAAAGGAGGAGACATAAAAGTCACTAAAGTCTTCAGAGTCGTTTTTAA
TCGTTACATTATTAACATTGTCTCAAACATTGAAAATTGAATTACATTTTTTTTCGGTAATAGTTAAAGTTTTCATTTTG
GTTTTTTGTTTTTATCTCGAAAACAGTTACTCCTATCAATTTTTATCTTTCTTTCAAAATTAAAGCTGATAAAATTTCCT
ACAAAATAGTTATTTGCATTTTTCTTGTAGGACCAACCATAAGCGAGTTATAGAGTTGGATATAAATAATATTTAACAAA
AATTTGCTTTAAAATAAAATGTTTGAAAAACTGAAATTAAACTAAATTAATTGGGTCTAACACTTTAGTAGAGGAAAAAG
GAGAAGACATAAAAGTCACCAAAGTCTTCAGAGTCGTTTTTAATCGTCATATTAATAACAATAACATTAATAATAATAAT
ACTAATAGTACTAAATTTGCTTATATGCAAGCGCTTAATTAAGGTAACAGTTTTTTG
>R=16 (RR=17.  TRF=0.000 NSEG=0.356)
TATAGTGGCGGTCAGCTCGATTTGCGTGTGCGTCATCAATTTCATTTTTTCATTACCAACACAAAGCTATAAAAAATTAT
CAAAAACAATGCAAATTTAAACAGCTAAGGGCTATCTAAGGGTGGTATCCTTGAACATTAATTTACATGTGCACTTCGAC
AACACCGTCAAGTGTCACGAATTTGTCAAACTGACATTGACAGTAAATTATAGACGTCGTCGCATGGTTGTCGAAAGTGT
TATCGGTGTTAATCGCAAGTATTTTCAGTTCGTTTATTGTGTTTTGTGATTTGCGTTTCGTTAAGTTTTTGATTCTACGT
TTATTAGTTCTTGTTTTGTAAATGTATATTTATTTTTAAGAATTCATAATTTAAACACTTCCTAACCTCAAATAATATTT
GATAGTTTTTCACCACTTTTTTCCAGCTATGTAAACGTAGTGAAAGAAATGTCAGATGACGCACACGCAAATGGAGCTGA
CCGCTACTATA
>R=18|TRF=0.000|NSEG=0.434|Mid
TTTTTTTGTTGGTAACATTTTAAGCCTTCTTTTTAATATCTGAATCCTAGATTATAAACACTATTTTAAAACACGTTTCC
CATAGCAACGTGTTTTAAATTAAAATATTCAAACAAAAAAAA
>R=19|TRF=0.000|NSEG=0.313|HighA
TATATTTTATATTTTTTGACAAAAAAGTTTTTGTGAGAAGATAATCATTTAAATTGAAGTAATTCATTGGATTCTAAAAT
TTACATACTTTGCCTTATAGGCAATAACATAAAATACTGACGTAATACAACTGTTGAATATTTTTTGAAGAGTATTTTTC
TAGTTTCTGGTAGTTTAGAAAATGGAAATCAGTAAGTAAATTGATTAGTAATATTATTTTTTTATCTTTATAACTTTTGC
TGTCCCGTCCGTTATCGCAAACATAAAATATTGTTCTTATTTCTTACGTTGTTAAACAAAACCAAGAATTTTTAATTTCC
ACTGTCTAATTTTAATATTGTTAAAGTCTTTAATAATTAAAACCTGTCTGAATAAATTTTTTAGAGCTATTTTCACACAC
AAGATTTTTTTGTCCCGTCCGTCATGTGTAAACAAAAATTAATTTAATCAGAATTCGTTACATATTGCCTTATTCTTCGG
TTTTGTGGTTTCAAAAGTTTCAACAATTTCCACCTTTTACTTTAAAAATAATTGTTGGAATTAGTGTCTTTTAAATTAAC
AGAATTTTATAACGATTGTTCAACGATAAAAATGTGAGTTCTTTTTTTTTTCCCTTCTTTCTTTATTTTTTATTTCTTTT
TCCTGTTCGTATTTCAAATTTTAAAAATGTGGCTCTAATTGTAGGTTACAAACAATTTGACT
>R=20|TRF=0.000|NSEG=0.214|HighA
TAAATTTTTTTATTCTTCGACACTGTCAAAATTTACGGTTTTTCTCCTGTGTAAGGAAGTTTTGACAACTGTTTGGCATT
TCTCAATACGAAACGTCAGATTATTTTTAACAAATTTAAAGCAATTTTAAGCCTTGTTGAGTCTAATTCGAAGAATAAAA
TGTTGTATTCAACTCGTTTTCGTGTAAATCGGTTCATTTATTTCACCTCGTGGATGATAAACCACTCGTTTTCACTCGTG
GTTTAAAAATCCACTCGTGAAATAAAGCGTCCGATTTACACTCAAACTCATTAAATAAATAACTATTA
>R=21|TRF=0.000|NSEG=0.000|Low
TATGTGGCTCGGTTTTTAGGGGTGTCATTCTTTTTGATCGTGACTGTACAT
>R=22|TRF=0.000|NSEG=0.224|HighA
TATACAGGGTGTCTCAGCTAAGACTTTCGAGCCTGATATCTCAGATATTTGTCAACGGATTTTTATGAAATTTAAAATGC
AGATATTTTAGAAGATAAAGATTAAAATCCAATTAATGCAACAACTCAAGTCTTAAAAACGTAATTTTTACATGCCTTTT
TAAAATGTTAAGCCTTTTAAGACTTATATTAAAAAAATTATCGTCAGTGAAAAATGCTGTCAGAAAAAACTCGTTCGTGG
AAGACGTCTGTTTCGCGAGAAAAATGAGAAACAAACTGTTAAACGTGGGTACAGATGCAAAAGCGTAGATCTCTATGAGA
CAAATGAGCACTACCATTGAATTTTGGTCAATCCTACTCGCAGAAACGTAACTGTCACGCAAGGGACATTTCACAATTAT
CTCTCACCCATACAAAGTTAAAAAACAATATTTTTGACTTACTTTTGGTACTGGATGCTTTAATTCTTTCAAAAAGGACT
AAAAGACTGAACAACAACTGAAAAATTCTAGACACTTGAACATTCAGGACTTTGGAAATGTTTCGTACACTGCTGATTGG
ATTCTCTTCAAAAGCTTGAATTACAGCCCCAACTATTGCTTCGTTTCCAGTGACGTGTTTTGTCCTCACTCGATTTAGTT
CAGGTACGCTTCCTGTGTCTTCAAATTATTGACGATTCTTTGAACTTTAAATTTCATAAATAACATTTCACAAAAAGTCC
AACGACACTTTCCATAGGCGAATATTGATTCCTTTTTCAACAACACAGAAATTTCAGCCACTGTTGTTGGTTTTTAAAGT
AATTTCACCAAATTAAAACAATTTTACTTTTCTGACAGCGCGCACACTTTTGACAGTTTTTTTCAGTGGTACACAAAATG
CCGCATAGAAATGCTTCATCAATTGTTTCAAAAGGTGACTGCCCAAATTACTATCAAAATTTGGATTAAGTTTTTAACAA
CAAAATTTAATTTTTTTCTTGGATCAGCCGAGCGATTTGGTTAATTTTTTGTGTGGCCATTTATTTTTCGGGGTTTAATG
ATCCAACGGTAATTTGGCTTAATTTTAAATAAAAGAAATGTGTTTTAAAATTTCATTTTTTAACTTGAGGTCATTTTTTT
GCCCTAATTGAAAGACCACCTCCTAAAATATGTGCATTCTAAATTTCATAACAATCCGTTGACAAATAACTGAGATATTA
AGCTCGAAAGTCTTAGCTGAGACACCCTGTATA
>R=24|TRF=0.000|NSEG=0.297|HighA
TGTACAGGGTGCTGCATTTTGGATGTCCGAATAGGCGATCTCCAAAACTAAGAGGTTTAGAGAAAAACGAGTGACACATT
CTCGGGTCCGTTTTTTGAGAAAATAATTTTGGTCAAAACCGCATCTCGCTATCGTCTTTTGTTTTCGACTTATAAACAAA
AGTTGACATTTTAGTGAAATCTTAAAAAATTCATATCTTCCTTATTATAAAAGATACACATTTGAAACAAAGACATTATA
CAGGCACTTTTTTACAGAGAATCTAATAATGTTATCAGCGATTTTTTTCAACCATTCGTTTAACTGTAATAACATAAAGT
TGTATTTTTTTAAATAGGAATCATAGTTGGCTATGACATTTTCGAAAAGCTTATTTTTTTCTGATTTGATATGTCTATTT
GTGTAATACATTAATTTTAAATATTTAAGAAAAAACAAAACATTTCGCTTTTTCTTTATAGTAGGCCATGAAAAAATTTT
GGATTTTTAATTAAAACTATGAAAATTGTATTACCCAACAAGTATTTATAATTTAATGATTTTTTAAACCCTAATTAATT
CAAAAACAGCATAATAAATTATTATTAGATCAAATTTTTGCAATTAATAAAAATTATTTGTTTTTATATTTAAAATGGCA
AGCTTACGTTGTCATTCTATTTTCCAATTTTAAACATGAAATGTCGGAAGAAGAAAAATCTTATTAATTGTATGATTGCG
TATCAATAAAATTTTATTTTACAAAAAAATGTCAATCCAAACACCAAAATCAAATTCCATCTGCGGTAAAAAAATACACA
ACATTATCAACGTCACCTCCATTGCACTTCACTAAATCATAAAAAAGTGTCATCAAATGGTAGTGACACATCGTTTGCAA
TTTTCTGCACATTTTTTATGTAATTAAAATCTGCGACGATCGTATATTTGTTCAATTGAAAATAACTTTAACATAGCTTA
TTTTTATAATTTCACATTTTTTACTTTAATAACCGTTCACAAAATTTCTAGATTATTCACACCTTTTATGTGAAATAATT
TTTCCATGGCCAACTACTTTCAAATATTTTAAATATATTTTTTATCAAAAATATATAAAAATATCAAACTATATTTATAT
TGTTTTCAGTTCAGAAAAAAATAAGCTTTTCGAAAATGTCATAGCCAACTATGATTCCTATTTAAAAAAATACAACTTTA
TGTTATTACAGCTAAACGAATGATTAAAAAAAATCGCTGATAACATTATTAAATTCTCTGTAAAAAAGTGCCTGTATAAT
GTCTTTGTTTCAAATGTGTATCTTTTATAATAAGGAAGATATGAATTTTTTAAGATTTCGCTAAAATGTCAACTTTTGTT
TATAAGTCGAAAACAAAAGACGATAGCGAGATGCGGTTTTGACCAAAATTATTTTCTCAAAAAACGGACCCGAGAATGTG
TCACTCGTTTTTCTCTAAACCTCTTAGTTTCGGAGATCCCCTATTCGGACATCCAAAATGCAGCACCCTGTACA
>R=25|TRF=0.000|NSEG=0.192|Mid
TACAGTGAAACCTCCCTTAATGGACACCTCCGAATAACGGACACCTCTTCACAACGGACATTTTTGTAGGAACGTAACAA
AACCTATATTAAAATTTCCACCTCCCATTAGTGGACACCTCTCCACAACGGACAATTAAAGATTCCCCATCGGTGTCCGT
TGTTGAGAGGTTTTACTGTATT
>R=27|TRF=0.000|NSEG=0.326|HighA
TTGTATTTGTATAACGGTTAACACATAACAAACAAAAAAATACAGACAGATAGAGCATTAAATTCTCAATAGTAAGACAT
AAACATAATGCAAAAATTTTATCGTAAACTATATTTTAAAAAATTTCAAACTTTTACCAATTTGCACTCTGCCCCATATT
TTTCAAAACGCTGCGAATACGGTTACAGATACAAGAAAAATGTTAGGAAAAAAGTTGTAGAGAATTAAATTTTCTACAAA
AAAGTCCGCGAGACCATATCTCTATCTTCAACCATTTAGGCCCCAAAGTCGTTCAAAGACGCTCAAGCGACGGATTTGCT
TCATTTTGCCGGTGGTCAAGTATTGGAAAGTTAATTTATACCTAAACCGTTGAAGATAGAAATATGGTGTCGCGGACTTT
TTTGTAGAAAATTTAATTCTCTACAACTTTGTTCTTTACATTTTTTTTGTATCTTTAACCGTATTTGCAGCGTTTGCAAA
AATATAAGGTAGAACACAAATTGATAATTCTAAGCGATAATTTTTTGCGCACCGTCGCATATTTATCAAAACGCTGCGAA
TACGGTTGAAGATACAAAAAAAGTGTAAGGAACAAAGTTGTAGAGAATTAAATTTGCTACAAAAAAGTCCGCGACACCAT
ATTTCTATCTTCAACGGTTTAGGTATAAATTAACTTTCCGTTACTTGACCACCGGCAAAATGAAGCAAATCCGTCGCTTG
AGCGTCTTTGAACGTCTTTAGGGCCTAAACCGTTGAAGATAAAGATATGGTCTCGCTGACTTTTTTAAAGGAAATTTAAT
TCTCTACAACTTTCTTCTTAACATTTTTCTTGTATCTTTAACCGTATTCGCAGCGTTTTGAAAAATACGGGACGAAGCGC
AAATTTTAAATTTTAAATAATTTTTTTCTCATGTTTCTTATGAAAATTTTAGTCGTCAGTTTTTCTCAGTCTGTTAAGAA
TGCAAAGCTCAACATTTCTGCATTTTTTTCCAAGTAATTAGTGAATTGGTTGAATTTAAATTAATTTAAAACGATTTGGC
GCCGAGACGGTATAACGCTCGAAGCGCCCTCATTTTTACTCTGCCGTACTATTTTTTTGGGTTCAGAAAATCCTGCGATT
TTGTATCTTATTTTATATTCTAAGTTATAGT
>R=28|TRF=0.000|NSEG=0.193|Mid
ATAGTTATTAATAATACGAGTGCGAAAACACAAGCTTAAAGTTCGAGGGCTGTCGTTATGCAACGAGCGTATGCGAGTTG
CATACCTAGACACCCGAGAACTTTAAGCGTTTTCGTATAAGTGTTATTAAATTTTTTTTTTTTAAAATATTTTAATTTAA
AACACGTTGCTATGGGAAGCGTGTTTTAAAATAGTGAAAACA
>R=29 (RR=30.  TRF=0.000 NSEG=0.413)
AAATACAGACTGATCCAGAAATACTGAGTCTGTTGGCAACACATTTGAAAGTATTTTTGCTATTAAATTGCAATACTGTA
ACCGAATTCAATTTTTTTTGATAATTATTTGATGTAAATCAAATAATAGTCATAAAAAATTGTTAACTGTTAGAGTATTC
CAAATTTATACCTAAAAAATTTTCAACAGTGTTGCCAACAGACTCAGTATTTCTGGATCAGTCTGTATTT
>R=30|TRF=0.000|NSEG=0.000|Low
AATTAGTATTATTGGTTGCATTTTAGAACAATTCAGAAATAACCCACTATTGACTCACCCTGTATA
>R=31|TRF=0.356|NSEG=0.492|Low
AATAGTATATTATTATACGAGTTTTATAAGACGTTCTATTGTGGCACGAATGGTTTTGGAGCACGACGAAGGAGTGCTAC
AATAAAATGAGTGCAACAATTAAATTTTATAATATTTTTTTAATTTATTATTTTTTTTATTTTTTATTTTTTTTTTTTTT
TTTTATTTATTTTAATTTATTAAAATTTATT
>R=32 (RR=33.  TRF=0.000 NSEG=0.213)
TAAGAGCCGGTTTACAGAACATTTTAATTGCAATTAAATTTTAATCGCGATTAACTTGACATTTGTCAATGCATTTTAAA
TGGCAACTTAATTCGAATTAGTTTAATTTTGAATTAAATCTTAATTTCGCTTTCTGTAAACCGACCCTTA
>R=33|TRF=0.000|NSEG=0.291|Low
TTTTTTTTCATTTTTATTTAATGATTTTTTATCAAAATTAAAATTTATATCTAGATTAGATTTGTATGCAATTTACATGA
AAAATTCATTTTCACAACAAAATCAAAACGTCACGTACAAAAAACGCCAGTCTGATGTTGTTATGTCAGAATGTATTGTT
TTACATGGCACACTACGTTGGTATCCAAGAGATTTTATGTGCATTTTTCAGAAAAACCGAGTTATCTCCGAAACTATCAA
CTTTTGGAAAAAAATTTAAGAGGTAAAAAAGATGTAAAATGAGATGCTGAATAATACTCAGTAATAAAATACAGAGGGTG
CTATTTAAAAAAATCAAGTTATGGTCCTTCAAAGTTTACCAAAATGAATGTGTCACAGCATGGTAATGCTACAATGCAAA
TGTATAGTCTTGTCACCGAAAGATACCTCAGACAGTTGTTTACACACAGACAAAATCCCAACTCAATATCTCAAAAACCA
AGCGCACTGCGATTTTTTAATAATGTGCCTGCAGACGCACAAAATTGTAGAAAAAATTAAATAACTTCTGAATGGTTAAA
GTAAATTGCAAAAACTAAACTGATTTATAAAACTAAAAAAATGTATATTTTAAAATGTATAAATATATATGTATTGTTAT
TTGAAAAAATTATGTTAAAGGCTTGTAAAATTATGTGAAACACCCTGTATA
>R=34|TRF=0.000|NSEG=0.000|Mid
TACATTCGGTTCACTTTCATAAAAACCATTGTGGTGGAAATTACTATACTCTTACCATTAAAATTTATATGAGTTGTCAT
GGTAACAGGTTAGTCATTTCCACCACAATGGTTTTTATGAAAGTGAACCGAATGTA
>R=35|TRF=0.000|NSEG=0.177|HighA
TATACAGCGTGTTAGGGAATGGTTTAGCAAAAATTTAAAGGTAGATAGAGAATGGCAAGACAAATCGATTAAGCAAAATT
TATGTAAATCAAAAATGCATAGTTTTCCCAAAAAATCGTTCTGAAATTAAAGTCCCAAATTTTGAGAACCGCTGAACTAG
AATTATAAAAATTAGCGTAAATTTTAATATTATTGACAAAACAGCAGAGGTAAATTAACTTCTTGGTCCACTACGTTATT
CTTCTATTTCAATTTGTGTTTTGTTATTAAATTTTACAAAAAAAAAAAAAATTTTTTTTTCGGACAGGAATTCGAACCTC
CCACACAAATGAACATGTTAGCCACAATTTTGAAAAATTCTCAAAACGCCCATGCGCCACCATCTCCATTTTGTTTAATG
AAAAAATTAACTGCTAATAAACTACCATAAGCCACACAGTGGCTCTCAACAGGTGGGTTAATAAAAATTTCTGAAGAAAG
TACGCACTTTTTGGAAAAATGATATAAGGGTTTTTAACTCGTCTGATCATGACAAATTCACATACGAAATATTGCTAAGC
CATTCCCTAACACCCTGTATA
>R=36|TRF=0.000|NSEG=0.278|HighA
TATACAGGGTGTCCGTTTTTCGAGCTCCACCATGGAGATCTCAGTTATTATAAGAGATACGAGGTCGGTTAAATTAGGGC
AAAGTTGCGCATTTTTATGCTGAACAATTATCTGAAAGAAAATTTGATGTGTCATTTTTAGTTTTTGAATTATTGAAAAA
AAACAAAAATTTGTAATTTTTGTTTTTATTTTTTTAAGCGAAAACCAAAAGAACTAGACGTTTTTAACTAGGACATTCTT
CAGGCACTTTTTTACAAGGAATCTAAATCTGTCATCGTATTTTCCAAGGCGTTCTTGATGTCAGAGTTACAACACTCAAC
TTTGGTTTTTCTTATGGAAGCCATATTTGCTTTTTGTATTTTTGAAAAGTGTTTTTATTCCTGATTACAACGATGTATCA
CATGATATGATCGAATCTTACATGCTGATCAAAATGGAGAAAAAAGCATTTTTGCGAAGAGTGCTTTGGAAAAAACGCCA
ACAATTTTGTTTTTAAACAAACTAGATTTTGGAAGTTTAATTAAATTTGGATCTGGAATGTTTACATTTTTGTCAAGCTT
ACTTATTTAAAAACTAAACTACATGATAATCTAGAATTTTATTTTTTAAAAAACAAAACAAGACAAAGTTATAAAAATTC
TGCTCGCATATTTAATAGAACTGTCAAAATTTAGTTTGTTAAACAAAATTTTTGTTGTTTTTTTTTAAAAACTCTTTTCA
AAAACGCTTTTTTCTTAATTTTAATCAGCATGTAAGATTCGATCATATCATGTGATACATCGTTGTAATCAGGAATAAAA
AGACTTTTCAAAAATACAAATATCAAATATGGCTTCCATAAGAAAAACCAAAGTTGAGTGTTGTAACTCTGACATCAAGA
ACGCCTTGGAAAAGGCGATGACAGATTTAGATTTCTTGTAAAAAAGTGCCTGAAGAATGTCTTATTTAAAAACGTCTAGT
TCTTTTGGTTTTCGCTTAAAAAAATAAAAACAAAAATTAAAAATTTTTTATTTATTTCAAAAATTAAAAAACTAAAAATG
ATACATCAAATTTTCTTTCAGATAATTGTTCAGCATAATAATGCGCAACTTTGCCCTAATTTAACTGACCTCGTATCTCT
TATAATAACTGAGATCCCCATAGTGGAGCTCGAAAAACGAACAGCCTGTATA
>R=38|TRF=0.000|NSEG=0.384|HighA
AAAGTGTTAGGATATGCAATATGGTTGTGATAACAAAAAATGTTGCTTTTTTAATTCCGCATCGAATGATATAAAAATAA
AAAGGATTGGAGCCATCTTCGACTTTTATTCATTAAATTTGTTAATAAAAAACAGAAAAAAACAAGTTTTTTGTAAATAA
CTCCGAATGTTTTAGAATTTACGTTAGGGTTGTAATAAGAAAAAATGTTCGTTTTTTAATTCTGCATCGAATGATATAAA
AATAAACAGGGGTTGCCATTTGAAATAAGCAAAATAAAAGGCTCTAAAATTTAAAAAGTTTGGAAATAAATTGTAAACAC
CCTGTAGTAATTCAAATCAATCAAACTTAATTAATAAGTCTGTTAGACCTTGTTTAACACTTACGTAGTAATAATGTCAT
CAAAAAAACACTGTTTCTATTTTTTATTAATTTTTAAAACTAAAAATGTAAAACAAATTTTTTTTGTTTTTATTTTTTTA
ACAGTAATTCTTAAACTATTTTAAAAAAACTTTAGAAACATGTAAGAAGCTAAAAAGGTATCCTAATAAAAAAAAAAAAT
AATAGCATGCCATTAAAAAAAATATTATTATGACGTCATACTTTTTTGGGACACTCTGTATAATCAAAAATATTTTCCTG
AAATACGTCCTAGAGTATAAATAACGTCTACAAAATATCAAAAGTCCAACTTTACTAATAACTGAGCTACAGAAGACGGG
AGCTGAGCTGGACCACCCTGTATA
>R=41|TRF=0.000|NSEG=0.080|Mid
TATTGTAGCAACGTTTTCTTTGTACACCATTAAATTTTTATTATGATTACCCCAAACCGCAAGGACCCTTCAAGCTAATC
ACTCAGGCAAGCTTATTGTGTGATTTATTGCAGACAGGCTGTAGTCTTTCAGACGAACCGATCGGTATCGTAAATATTTT
CGGGTCACCCTTGTCAAAACATCTTATTGTGAGGGTTGCTTATCTTAAACACCATTATCTGTTGTAAAACTTTATGGTGT
ACAAAGAAAACGTTGCTACAATA
>R=43|TRF=0.000|NSEG=0.378|HighA
ATACAGTGTGGAATTTTTAACTGGAATAAAATTCATAACTTGGATATAGGCGATTTTTGTAAAAATTCCTGAAACAGGTC
AATTTTTGTTTTTTCTTGCCCATCATTTGGTGCATATGGTTTTTGTTTATCTGTTGTCAAAAATGCACAGCCACCTCAAA
TTTTTTTTTCAAATGTAACGGTATGTCAAGTGACACCTCATGTGAAAGAGCACTTCGCAAGCAATACAACGCACTATTTG
TTTTCTGAATATTTTCAAAGCCTACGTGATAAAAAAATAAAAACCAATTTTAATAATTGAAAATTATTTAATTCAAAAAT
TGAATATAATAGACTTTTATAAATTCATGGTAAATAACATAATGTTAGTTGCATGAATTTCTAACATTTTGCATCATGTC
TAGTTTGATTTTCATAATTTCAACTTATAAAAATTGGTTTTTATTTTTTTATCGCGTAGGCTTTGAAAATATTCAGAAAA
CAAAGAGTGCGTTGTATTCCTTGCAAAGTGCTCTTTCACATGAGGTGACACTTGACATACCATTACATTTGAAAAAAAAA
TTTAGAGGTGGCTGTGCATTTTTGACAACAGATAAACAAAAACCATATGCACCAAATAATAGGCAAAGAAAAATAAAAAT
CGACCTGTTTCAGGAATTTTTACAAAAATCGCTTATATCAAAGTTATAAATTTTATTTTAGTTAAAAATTCCACACTGTT
TTTATTTTTTTAT
>R=45|TRF=0.000|NSEG=0.144|HighA
AAAATAGTATATTATTATACGAGTTTTATAAGACGTTCTATTGTGGCACGAATGGTTTTGGAGCACGACGAAGGAGTGCT
CCAATAGAATGAGTGCCACAATTAAGTCTTATAAAACGAGTGTAATATACTATTTTTTCTACTTTCTATTTTTGTTGTTT
GTTTTTGTTTAGTTTAACTTATCAAAATCTGTTCAAACTATTTCCTCTTAATTTTGTTAATTATTCGGGCTTTATCAATA
AACGACTTGACGCTGTTGACAGATCACACACTAAATTACAGTGATGACTGATGACACCCAGCCCAGCACTGCCAATACAA
CTCCTAAAAATTTACTAAAAGGAGTTGCACAAAAGTTCTCTTTGTGAAACTACTTTCAGTTTCACAATGAAAAATTTATA
AAACCAAAGTAGAAAAA
>R=46|TRF=0.054|NSEG=0.389|HighA
TTTTATTATTTTTTATTTTTTAAAATTTTTTTTTTATTTTTTAATTTTTATTATAAAAATAATTTACATATAAGTATTAA
AATTGCATTATTTGTTAATTTTTAATTTTTATTTTAAAAATTTATTTATTTTTATTTTTATAATTGTAATTATTAATTTT
TCCAAACCGACAGTGTAGATTTTAATTAGTTGTGTGAAAGTTCTACTTTTCTAGAATTCTTAGTTTTTGTGTAATAAATT
TAAAAAAGTGTTTTTTTTTAAAAAAAATCAAATTATTTCAAAAACTAAGCAGAATCGACCATTTTATTCGCATCTAAGGC
GAAATCCCGTTCTGTGAGAAAGACCAGCCCTAAAACCGGTTCACTGGTGTCTCATTTGTCCCAGGAATGAGTAATTGACC
AATAAAAATATAAAAATCACCTCCTACTTGTTTATCTGGTGCACAAAAAATTGCAAGACGATTGAAGCGTTTGTCATTGG
ATATGGGAGGGATATTGCACTCCCAACTGTAAAACAGACCAATCATAAGGCGATTAAAACTGAGCAAAAAACTGTTGTTT
GATTATTTTGTAAATGTCGGCCAAACCATCTGGAATTTCGCTGTTTTCTAAGAAAATTTCAAGTTTTCTATTACACTTGG
GTTCAAAAATCGTGGATAAATTGTGGATCGATTTGTTTTTGATAAAGATTGATTCTCGCAATTAGTTCGTGTTCAAACTC
AAACATTTCGCAAGTTTTTCAGCAAAAACTCAATTGTTTCGCAAGATTCTCTCACAAAACTCAAAAATGTACCAAATTAG
GTCAAAAATTTTTATATCTTTTTAGTTATTAACTTGGACATTTGAAATTTATGAGTTATGTTTTTATTTAAACAATTTAA
TAATCTTTGAGAAGCAAAAACAAAAAATTGGGTGTTTCATTTAACTTTTTCAAGTTATTTAACTTTTAACAAACTTCTTT
TTTT
>R=47|TRF=0.000|NSEG=0.328|HighA
TATACAGGGTGTTTCACATAATTTTACGAGGCCTGCGCCTGTAAAATGCCACCAACAATACATATTCCGATACGAACTCG
ATTACAAATTTTGAAAAATTGGATAGTCTTCTCTAGTTTGTTCACCCCTTCAAAAAATTACAATGTTTTTAGTTAGTTAG
TGATTAAGATAAATAGATTAGAATCATATTCATTCTGTTTCTTGATAAAACACATGATAATTGTTTATGAAAAATAAAAA
TTTATGACTATTAATGAAACAATTATTAATTTGATAACTACTGTCATGGGTTTCCAAAAATTAAATAATTAAATGTGTAT
TTTTTGTATCTAGTGTTTTGTGACTTTTGTATATTTGGGTGCGTACATTAGGCGCAGGCCTCGTAAAGTTATGTGAAACA
CCCTGTAT
>R=50 (RR=51.  TRF=0.000 NSEG=0.257)
GGGACGAGTCGAATTGGTTCCCAAATATCTGTAAAACTATATAACTATAGTAGATTAGGTTCGAATTGGTTCTCGAATTA
GTTCCCATCGGTCAGGTATGAGAAGGAAAGTAATAAAAATTTAATGATAAAAGTAATAATATTTTAAATTTAAAGATCAT
ATTAACAATTAAAAAAACATTTTATTGCAAAAAATCCAATAACAAATTTCATTTATTCATGGATAACTGTTTATTTAAAA
AAATAAGTATGTCATTTTTTAAGCCCAATGCTCTCATAAAATTTTGGTAAAATGTTTCGTCAAGTAATGACTATTAAGAC
ATCTCACATGATGACGTTGCGTTCGTTAATATGTCTATTAATACTATTAAAGCATCAAAATGGAGACAAATTACAAATAT
AATTTTAACATTTTTCGACATAGTACCCATTAAGTTCTATGCGCCTTCTCCATCGTTTTGGAAGTACTTGAATACTCGAA
GAAATATTTATCCACAGCCTTTAAATTGTTAAAATACGATTTGTTTTTGAACGTTTTGGAACTTGTAAATTTGTTCATAC
ACTTACAAACGCCATTTCTGTTATCATAATACTTTAATCTGTTTATCTGACCTACCTGACCGACGGGAACCAATTCGACC
ATCCCCGGGAACCAATTCGACTATAATTAGAGAGGATTACAGAATTTGGGAACCAATTCGACTCGTCCC
>R=51|TRF=0.000|NSEG=0.434|Mid
TATACAGACTGAACCAAAAGTAACGCACAAAATTCATATCTTTGTTATTAGTCATTTTTCAAAAAAATCCTCGAACAGGT
CGATTTTATTTTTTTAAATATTACATTTTGACATCATATTAATATTTATTATGTCATTATTTTTT
>R=52|TRF=0.000|NSEG=0.166|HighA
TAGAGTTCCTATATTGGGAGAGTTGGGACACTGAATGTCAATTTTCGAAATTTTGTTTCATATACGTCGGTTGGAATGTG
TAAAAAAACAAATTGGGATAGAAATCAGTGGTGTTACACTTGAAATTTGGCGAAAAGTCAAATAAATTTGTCAAAAAATG
TTTCCATTTTTCGTCGACTAACTGCGTTTAGAAATGGTTTAGACTGGCAGTCGTCGTCAATTCACTTTTTTTTTTATATG
AACTCCAAATTTTAAAAGAGATTTCTTTGTAAGTACAAGAATTTTACGTCTAAACTCTTCATCATAAACATTTTTTCCTT
AACTTTAAGAAATGGTAATCATCGATGAAAGAGAGAGAAATTGAACCTTTCCTGCCAAGTTTTACGTTTATTATTAACAA
GCATTTGGAAAAGTGGATTGTCTAAATAATGTTATGTACAAAATCTATGAGATTTTGGGAATTTGTCTATGCATTTATAA
AATACGTAGGTACTTGAACCCAAAATTGGTTCTAATTTTTAGGAAAGTTGAACCTGTCGCTGCTTGGCCGCCTTTAGCAT
CTACGTGAACTTTAGATTCTGTTTCAAATTATAAAGTTATTGGGAATTCACGATTTTGTTACGTTTTTCATACGAGAACA
CCTTCAATATCATTTTTTAGAAAATTTAAAAAGACGACAGGAAATATGAAGGGTTCTTGATGACCAATTTTTGGGACGAG
ATGTTTAACTAAAAATTGTGACTGAAAGAAAAGCATTTTTAGCATTGAAGTATGTTTTAAGTTATGTATTTAATATTAAA
ATAAATATCGAAAAATTTCAGAAATGTGAACATTAATATTGGTAGGTATTCAATTATTTTCTTTTTTTAAATAGTAATCC
CAAAATTTCTACGTTTTCTACGTCCCTGGTTAAATTTGACGTAAAATTATGTCATTTTATGCATTTGACAAAAATTATAA
CCTTGAAATTATTTTCGACATAAACCTCTGACATAAGTTACTAACAAAAATTTTAATAAAAAAGGATAGAAATATATACC
TTATCCACATAATACAAAATTGGCTCGGTTTGACGTTCAGTGTCCCAACTCTCCCAATAAAGGAACTCTA
>R=53|TRF=0.000|NSEG=0.000|Low
TTATAACATGAGATCGAAAATATACTGAATTAGAGCAAGCCTTGAAAGTGAAATTTAA
>R=54|TRF=0.000|NSEG=0.466|HighA
TTCTGCTTAGTTTTTGAAATAATTTTATTTTTTTGACAAAAACACGTTTTATTTAAAAATTTATTACACAAAAACGGAGA
ATCGTAGAACAGTAGGACTTTCACCACTTTATAGGGAAAAGTTCAAACTTAAATCTGTTCCAATTGTTTAGCGCAATGCA
ATTAGAAACATAAAAAAATTAAGAAGTTTGTTAAAAGTTGAATAACTTGAAAAAATTAAATGGAACACCCTATTTTTTGT
TCTTGCTTCTCAAAGATTATTAAATTGTCTAGCTAAAAACATAAAGTTTCAAATGTCTAAAGTTAATAACTAAAAAGATA
TTTCACTTTAAAAGTTAATTTCAACAACAATGCACACTATTCATGAGCATTGTTGTTACCATAGTAAACCATACCATAAC
CATAGCAACTCCACCACAGACCATTTGTTGGAGTTTATACGAGAATTTAAAAATTTCCATAAATATTAAAATTTTAGTTA
TTTCACTGTAATAAATGACAAATAATAGCCTAAGGGTAATATTAAAGTTATTATTAGCTGAAAATTTCACTTTTCGACTA
CTGAAACAATAGTTAATAATTTTTTTAATGTTTAAAGTTAAATATCTTTTAATTAATCAGTAAAAGACACTTAATTATTA
ATGTTTTTAGATAGACAATTTAAAGGTCTTTTAGATGCAAAAATAAAAAATTGGGTGTTCCATTTAAAATTTTTAAGTTA
TTCAACTTTTAACAAACTTCTTCATTTTTTATATTCTTGATTGCAGTAAGCTAATAAAAATTATATTTCCATTATGTTTG
AACATTCTTCTTTAAAGTGGTGAAAGTTCTACTTTTCTAAGATTCTTAGTTTTTATGTAATAATTTTTTAAAAAAAGCGT
GTTTTTGTCAAAAAAATTAAATTATTTCAAAAACTAAGCAAAATCGACCAATAAAAGTTTAGATTAAAATCATCAGTATT
AAAAGCTACATCCAAAAATGCAAAAAAATTTAGGTTGTTCCATTTAAAAAAACATAACTTT
>R=55|TRF=0.000|NSEG=0.336|Mid
AATATTATAACGATTATTTAATAATAAAAATATGAAGTCTTTTTTGTGTCCCGTCCGTCATCAATTTGTATTTCTTTTTC
CTGCTCGTATTTCAAATTTTAAAAATGTGGCTCTAATTGTAGGTTGCAAACAATTTGACTGGTACTAAGTTCCTATAAAG
AAAAATTCACTTCTACTGATACTGTTCGTAAAAACTGAAAATAAAATCTAAAAATTTGTGCAAAGTGTCCTGTCCGTTAA
AATGGAATGGCTG
>R=56|TRF=0.000|NSEG=0.189|HighA
TACTGGGTGGGGCAACCTTATCGCGCACCCAAGAAAATCGCGACTTCTAATGAAATAAAAATCCTGAAATTTTACACACC
AGCCTGTACATTGATAAGGACCATTCTCGATTTTTATTAAATTTTTTTGTTAATAAATAAAGTCGTAGCAGTTTTGTGAG
TTTTTGGGCACTAACTGTTAATTTAACTACAAAGTTTTTAGACCAAATGAATCCTTACCTGCTAGCCCATCGAACGCTGG
TATCAGAATTATAAATTTTTACTTGGTTGGTGAAATAATCGGTCTTTTTTATTTAGACGCAAACTAGACGCGTGATTTAT
TAGAAGATGGTATAATTTGCCAACAAAGGGATCAGTTACCAGTAGCCGACCTTTTTGAAGCCCCTTATTTACAGTCTTGC
AATAAAACTGATGCCTGCATTGAAATATCCCAACGAAATCTTTTACAATCTTACCCCAATTACAGTTCACATTGTCACCT
AAATTTACGACGCCACAAGTAGCAACTCATAAATAAAAATAATTTTTAAAGTTAAAATGTAAAAGTGCGTTTAATTCAAA
ATCTGATTGGTATTTTTCTTCGCTAATTTCGTAAACAATTATCTGAAGTGAATACGCGTGGTTTAGTATAAAATTTAGAA
TTTGACTTTTTGGTCGAAAATTACTTTTTTTTAATTATTATTTTTATCTGCAAGTGAAAAATTACCAAAAAATTAGGGGA
GATACCTTTCGAACGTACAGTCAGGCGTGTAAAATGCAATATTTTTTTATTTAATTAGAAATCGCGATTTTCTTAGGTGC
GCGATAAGGTTGCC
>R=57|TRF=0.000|NSEG=0.000|Mid
TATATCCCATTTCAGTTCATAGTAGAATTTTGCAACAGCGCATTTGAATTTTTTAGAGTGAAATAAAGCACAAATTGAGA
GTTTCTGTAGAAGAAAATAATTCTATGTTAAACTAAATCCCAGCGACACATTTTGAGCTAAGAAAACCCACCAGAAACTC
TCAATTTGTGCTCCATTTCACTCCAAAAAATTCAAATGCGCTGTTGCAAAATTCTACTATGAACTGAAATGGGATATA
>R=58|TRF=0.000|NSEG=0.188|Mid
ACTACGGAGGACTATAACTTAGGAGACGAAACGAGATACAAAATCGCACCAAAAAATAAAGTACAGCAAAGTAAAAATGA
GGGCGCTTCGAGCGTTATACCGTCTCGGTGTAAAATCGTTTTAAATTAATTTAAATTCAACCAATTCACTAATTACTTGG
AAAAAAATGCAGAAATGTTGAGCTTTGCATTCTCAACAGACTGAGAAAAACTGACGACTAAAATTTTCATGAGAAACATG
AGAAAAAAATTATTTAAAATTTAAAATTTGCGCTTCGTCCCGTATTTTTCAAAACGCTGCGAATACGGTTAAAGATACAA
GAAAAATGTTCAGAAGAAAGTTGTAGAGAATTAAATTTCCTTTAAAAAAGTCAGCGAGACCATATCTTTATCTTCAACGG
TTTAGGCCCTGAAGACGTTCAAAGATGCTCAAGCGACGGATTTCCACCATTTTGCCGGTGGTCAAGTATGGGAAAGTGAA
TTTATACCCAAACCGTTGAAGATAGAAATATGGTGTCGCGGACTTTTTTGTAGCAAATTTAATTCTCTACAACGTCGTTC
TTTACACTTTTTTGTATCTTCAACCGTATTCGCAGCGTTTTGATAAATAGGCGACGGTGCCCAAAAAATTATCACTTAGA
ATTAT
>R=60|TRF=0.000|NSEG=0.291|Mid
TATACCATGCGATTTTTTAAAATTTTGATCTAGTTATCCATGACAGTTACTTTAAAGTGAAATGTATTACGTAAATAACT
TCAGCATCGCTTTATTTTTTAATATTTGGTAAATATTTTCCAAATATTAAAAAATAAATATATTGTAAACTTATTTCCGT
AATGGATTTACTGTTAACGTAACTGTCATGGATAACTAGATCAAAATTTTAAAAAATCGCATGGTAT
>R=61|TRF=0.000|NSEG=0.245|Mid
TATACCGGGTTCGTCAAGTTTTACACTCAGGCACTTTACACCTCTTTGAAATGTATAAAAAATTCTAAAAAAAATATTTT
CTACTTTAATGATATACAATCTCGCTTTGACAAATTTTTAATATGTTTACTTGTATGTTGTGTTTTTTAAATTTCGCTTA
GTTAACTATAGTCTAATGTCAACGATCTTTGGTCCATAGGTGTATTTTGAGGTAGTGCATCGAAGTGCCTAATTAAATTT
TTGAGAAAATGTGTCGTTGATTTTTAATTTCTGTTTTGATATTGGGGCAGCTTTTTTCCCATGAATTTTGGTAAAATTGT
AAATCACTTCCACAAAAGGTCTCCATCAGGGTGGTGGTTTTCAAAAATTTATTACATTTGTCGTAAAATTGGCACGCGAT
CATTGTTGGGTCTGAAGGTTGAGGCAGCTGGTAAGAATTTTTCAGGCCCGGATTACCATTTATTTTATCTGTTTACTGTA
AATGGAATGTTAATCTTTAAATCTTACGGCAAGGGTTCATGCGAATTGTAAACGAAGAATTCGTTTGTGCTTAGACCAAA
ATAGTCATCAATTTGAACATCTGATGTAATTTTTTAATAAAAACATTTTTAACACGTTAGTGTGCTTATTCCGGTCCTGG
CTTTAAAACCGCCCGATGGGACCGTGCCGCTAGTTGTAAAATTTCTGCAGTCATTACTGTTATTGGGGTAGGTAGTGGGT
CCTTTTGTAGCGGAGATTTATTACTACTCAATCTTGTCCCTCATAAATTATACTGAAATTTCCGATGAATAATATCAAAA
TGGCTTTTAATCCAATTCTAACGATTTTTTTCAAGTCAAATTTTTGCAGAATAATTTTATTTCGTATTTCCGATCCATTG
ATGTAAAAAACAGCTAATGTGATTTTTTGGTCAAATGGTTTTTTTCTTTTTTATTGGACAAATGAATCAATAGAAAAAAA
TATTTTTTTCCTAGCGAGATTGGATATCAGTGCAGTGGAATATATTTATTTCATATTTTTTTTCTCTCTTCTAAGAGGTG
TAAAGTGCCTGAGTGTAAAACTTGACGAACCCGGTAT
>R=62|TRF=0.248|NSEG=0.220|Mid
AAAATAATAAATGCACAGTAAAAATAATAAATGCACAGTAAAAATAATAAATGCACAGTAAAAATAATAAATGCACAGTA
AAAATAATAAATGCACAGTAAATAATAGCATCTCAAAACTAGAAAGTGTAGAATTCCACATTTCGAGTTTTACGTTTTCG
AGTTTAATCGTTCGAGGGGTATGTTTCCTTTTAGTTCGCTGGGGCGAAGCCCCAGCCTGCAAGCTAGCTACTGAGCGTTT
ATTATTTAAACTGTGCAAACTGAAACTAGATACTGTGCATATACGATTTTTTTACTGGGCAAATTTTAATAAAATACTGT
GCATTTTTTTTTTATCATTTAAATTTTTTACTGTGCAAAAATGAATTAAATACTGATCATTTATTATTTTTTATTGATCA
AAATTAAATTTATTACTGATCATTTTATTATT
>R=64 (RR=65.  TRF=0.000 NSEG=0.275)
TATATTAAAAAACAAATTTTATAATAAAAAAATTGAATCATAAAATCAATTTAAAAAACGAGTGGCGTTAGCCACGAGTT
TTTTGAAAGAATGAGTGCTTTAAGGTCTTATGAAACGATTTTTTTATACTATTTTTTGTAATTTGCCCCCTTTTTGCCGT
TTTTAAACAAAAATTGTTATTTTAGTCGATTTAGGGATTTTTGTGACAGTTGGTAATATCTCAATTTTGAAAGTGAAAAA
TTGATTTAAAATTTTTGTTTTATCAAAGTTTTGTCAAAAAACAAGAGTATGGATGATAATGAAGGTAATCTTGCATGAAC
GCCCCCTGAAATTTGTGAAATTCGCAAAAATACGGTCCCGAATTTGCTTCTTGCCAACCTAAAAATTTTCGTAAAATGTT
CCGTCAAATAATGACTATTATGACATCGCACTTGATGACGTTGCGTGCTTTAAGATGCCTATTAAAGCATCAAAATGGCG
GCAAATTACAAAAA
>R=65|TRF=0.000|NSEG=0.114|Mid
ATATACAGGGTGTTCCGTTTTTATTGTTACAAATTTAAACAGGTGATAGAACATTCAATTTTAAGACAAAAGTTTCTTAT
AAACATGTATCGAAAAATACTTCGTAAGGGAGCTACACCCCCTGAAAGGGGTGCTTCTTTTAGTGAGTTTTTCTCAATAT
TTCAGAAACCATTACAGATAAAATTACAAAATTTGGTACAGTTAATAATCTTTATACGCCTAATCAAATTCGAGAATCAA
ATGTAAAAATTTTTAATCAGGGGCGTCCCAAACTGGGGGGGGGTAGGGTAAAAAATACCCTAACTATTTTGGCTTTAGTT
TTTTGACACTTTCAGCAACAAAATCGTAAATTTCATAGTTTTTTACACAAAAATGGTCTCTTGTGTTGTTTCGATACAAC
TCACCGTTTTTGAGTAAAATTAATTTAAACGTTATGTTACAGACCATAAACAGCATGAAAATCAGGAATGAACA
>R=66|TRF=0.034|NSEG=0.471|HighA
ATAATAGTATATTATGATACGAGTTTTATAAGACGCATTTTGTCGCACGCACGAATTTAGGGCACGACGAGCGCAGCGAG
GAGTGCCATAATAGAGTAAGTGCGACAAAATGTCTTATAAACGAGATATCATACAGTATTTTTTCTACTTAGCACTTTTT
GTACCAAAAAAATTAATTTCTAAATATATTAAATTAAGTGTCATTAATAAATATTATACAGAATAAAGTAAAAACAATAT
AATATAATATATGGTAAATAATTTATTAAATCAAATATATTATAAGATAAAACGCAAAAAAATGCACCTACCTTCATATG
GCTTCTGCGTTGGCTACTGTTTGTAGCAAGACATTTAAAAAATTAAAACAACACCAATAAAAATCTTTATTTGCATGAAA
GTTACAACAAGCAACGTTTGTCAATATTAAACAAAATAAAAAATACACAATACGTTTCAATATGTGGCAATTCAAATTCA
AATCAAATTCAATACCTCAGTAAATAAATGCACCTACCTTCATATCGCTTCCACGTTGGCTACCGTTTGTAGCATAAAAA
AAAAAAAAAAAAAAAAAAAAAAAAAAAAAATTTTTTTTTTTAAATTAATATTAAGCAAGCTACTTTCATTCATTGAAATT
AAAGACAAAATTATTACGTGGCAATAAATTATTTGAGTGTTTGATTTTATTTATAGTTACTGTATTTAAAATGAGTCACT
CAAACTATGACTTTTCAACACCGCATTTAAAGACGGTAATTACAATTAAGTTATATGAAATTATTGGTTAGTGAAATAAA
TAAATACGAAACAACAAAAAAATACACCTACCTTCATATCGCTTCCACGTTGGCTACCGTTTGTAGCATTAAAAAAAATT
AAAAACAACACCAATAAAAAATCTTTATTTGCATGAAAATTACAACAAGCGACATAATTTTACGGCTGTAAAAAACAATC
AACAATGTTATATTTAAGGATTGCTCTAATTGGTCAAATTAGTCAATAACTAATT
>R=67|TRF=0.000|NSEG=0.366|Mid
TGTTACAATTTAGTTGCATTTTAATGAAATTTTTAAAATTAATTAATTGAAAATTTGTGAATTTCACAACTGACAGTTTT
GACATTTATTGACAGAGAATTCAATTGAGCAGAGCGGCACAATTTTTTTTAAATGTAAACCAATTTCAAAGTTAACTAGA
TGAAAATCATTTAAAAACACATTGTA
>R=69|TRF=0.000|NSEG=0.300|HighA
TATACTCAGTGTCATAAAAATTGCAACACCAAGAAGGAATAGGAATTTTTTGATGAAACTTGGCACAAATGTTAGACTAT
TAGCAGGTATTAAATGATTAAAATTTGAACGTTTTTAATCAAGTGGTAAAGGAGTTTTTAACACTTAAACTCTTTTACCA
GCAAGTGTTGTTCTTCCAATTTTTTGCGTTTCTGACAATTTTTTAAGGAATTTTTTTAAATTCGTTTAGTTTTAAGTGTT
ATGAAAACGAAAATATGCCTAGAATACGACAAAAAAAAAATTACCAACAATTAAACAAACTTTAAAGAAGCACAATTTTT
GGGAAACGAATAGGTGTTTTTTTATTTAGAGAAATTGCTATTTGTTTGAATAGTAATCCAAGTACCATTATGCGATGTTA
TCAGTCATTGATTAGAGAAGGTTCAGGACAAAGCAGAAGAGGAAGCAGACTTAAAAAAAACAAATGAAGTCCAAAATGGT
CATCTTCGGATTATGGCAATAATTCAAGTACAAGAAAAATTTCTGACCAATGGTTGAGTTCGAAGGTCGTCGTACTTCAC
TTCTGACTGTTTACCATCGAATTAGGTCATTTGGACTACTTTTTGTTGGATTTCCTTGGTATGGAAAAAAAAAAAAAAAA
AATTTAAAAAACCCGACACACCAAACCTTTATTTTGAAACACAACGCGTTTCAACCACAAAGTGGTCATCCTCAGGTGAG
AATATAAACTGTATAAATTGATAAAATTATGGTCGAAATATATTATTTTTTGAAATAAATGTTTGATGGATCAGGCTTAT
ATATACGTTTTTGCCCATTTCTCCCATACCAAGAAAATCCAAAAGGAAACAGTCCAAATGACCAATTTCGATGGTAAACA
GTCCAAAGTGATAAAAAACGACCTTTAAACCCACCCATTGGGCAAAAATTTGTCTTGTAATTAAATTATAGCCATACTCC
GAAGACGACCATTTTGGACTTCATTTGTTTTTTTTAAGTTTTGCTTTCTCTTTCGCGCTGTCCTGGGCCTTCTCCAGTCT
ATGACTGATAACATTGCTTAATGATACTTCGATTTCTATCCAAACGACTAGCAATTTCTCTAAATGAAAAACCCCTATTT
GTAGTCCAAAAATCATGCCTCTTTCAAAACTGCTTAAATTGTTAGTAATTTTGGTTTTGTCGTCTCCAGGCCTAATTGCG
CTTTTAGAACACTTAAACCTAAACGAATTAAAAAAAAAAAAAAAAAAA
>R=70|TRF=0.000|NSEG=0.000|Low
TTTTTCAGCCAGAAACGCAATTATTTCGCAAAATTTTGTTAAAAATAAGCAAAAAA
>R=71 (RR=72.  TRF=0.000 NSEG=0.000)
TTAAGGGTGGATTTTACAATCGTCGGATAACTTTATCCTGGGGATAAATTTTGAAAAATACATTGTTATAATAATTGTAA
CTATAGTAATTAT
>R=72|TRF=0.000|NSEG=0.100|Mid
ATATTATGATACGAGTTTTATAAGACGCATTTTGTCGCACGCACGAATTTAGAGCACGACGAGCGCAGCGAGGAGTGCCA
TAATAGAGTAAGTGCGACAAAATGCCTTATAAACGAGATATCATACAGTATTTTTTCTACTTCGCACTTTTTGTACCAAA
AAAATTAATTTCGAAATTTAGGGAATTTTGTGGCAGTTGACAACATTTGCGCGCAGACAGTGAAATGAAATTAATAATTT
GGACCGTCATTAGTTTATTCGTACAAATGTATTCTGAAAGTGTCCAAGACGTTTTGCAATGTATCCCTTAACAAATACGG
GCTTTTGTGGCAAATACGTGGAATTTGAAAATTGGCCGAAGGATAATGAGATCTCAAATTACTTACTTGCACTGGCTTTT
GAAGTTATGTTTGTACATTACTCGAAAGGTGTTCGAAAGGGCCACATATCAGGGCTGGTACAAAAGCCTCTAAAGGTTCG
TATTTGATTAATTTGATTAAATTATGCACTTGAAACAGGTGCCGATTGACACTGACAGTTGTTTATGAAAAATATCAAAA
AATTAGGTTGTCAACATTATCCAACTAAATTACCCTGGTTTTTAGTGTAATTATTATAGCACTCCGTTGGATATTACGAT
ACGCAAATCGCGTATCGTAATGACCTCAATACGAAACCGAAGTAGAAAAA
>R=73 (RR=74.  TRF=0.000 NSEG=0.154)
AATGGAGTGTTATACTCGAAAGTAAAAGTTTTTGGAAATTGCAGATTCTGAAAGTAGACACAAAATGATGTCTAGTAATA
TCGGTCTGAGTTTTTTTAAATCGGTACTTTTTTAGTAATAATAGAAAATTTGCGCTGTGACGTAAGCAATGTCTCGACTA
ATGATTCGTCAGTCTTTCGCTGCATACAATTAACGCTACGACCTACGTTTGGGCTGGTAAACGTCAAATACAAATGTCAA
AACCGTGCGTTGTCGATTGTGACTGTGTTGTGTGCTAATATTTTGCAGGAGTTTGTGTTTTGGTAAAATGACTGCTCCTG
CAGCACATCTGAAGTCGTATGTAAAACAACAGAGGCAGAAATTAAGAAAAAACGTACGTCTTTCAAGCTATCTTTGTTGG
CAAGTTTTCTATCTCAAGTTCTGTGACTGGCTGATTCAAAAAGGAACATTGCTGACGTCAGGCCAGGAATTTTCACCTTT
TCAATTATTTTTCTCAAAAACGGTTGAGCTTTGGTTAAAATAAAAAAATATGGGTCGCCTATTTTGTTGTTGGCTATCCA
TATAAAAATTTTCATTTTTTAGTATAACACTCCATT
>R=74|TRF=0.000|NSEG=0.339|Low
AACACATCACTCACAGATAATGAACAACTTTTCTTTACTTGTATAATAAACTACTATTTTTT
>R=75|TRF=0.000|NSEG=0.375|Mid
ATACAGCGTTGGGCAAAAGTATGGAACCAAGCGTTTTGTGCCTAAACTATGTACCTTACGAAAAAAATAATTAGTACATC
ATCAACTACTTTAAAAATGTGATCATTTTTTAAGAATAATTTTTTTCAAAATTTTTTTTAGTTTTCGAGTTATTAAAAAA
ATTTTTTT
>R=77|TRF=0.000|NSEG=0.381|Mid
TATATGTTTTGATTATATATAAGTACCAACCACCACCCTAAACCCTCCACTAAATACAAGTCTTATGACTCATGAGCTTA
TAAAAAACTTTCTAAACTTTCTAATAAACATTTTTGTTTACATGTGATTTCAGTTTCAGGTACCCGATCTTTAGCAATGT
TTACTTATATTTTAAAGAAATACACAAAATTTATATAATGTAAGAGTAACGCAGCTATATCTTCGCAAGCTAGTTATAGA
AAAATTGTATAAATTTAATAAAAAAACGAGAAATAATTCCTAAATTCTAAAATAATACATAATTATAAAAGTATCATTTA
TTTTACTAGGCGTAACGTAAACAAATTATATCCCTAAGACTGGATCTTACAATCTCTCGATACGTTATTTGTACTATAAT
TATTACTGGGTATAGTTACAATAAATTTTTACAACAATGTATTTTTCAGAATTTATTACCTGGATAAAATTATCAGACGA
AAAAGCGGGTTTAAAGAAGTTTTCATCATTTTAATGAGATATTCCTAGTAACTTTTTTAAAGTTAAACTGTTTTCTGAAA
GAACAATAATGTTTCACCAATTAATTTTTTTATTTTATATTTTTTCAATGCAAGTGATCCAATTAGAAATGCACATGACA
CATAATATAGCGAACAGAATTCGGTTAATTAAAACATAAAACCCAATAAATAAATGGTGTAATGGTGTATTATTTTTTAC
AAAACTATGCTAGTATTTTATTATTCTTTAGTATCAAATTTTTTTAACAAAATAAAAAACTTATTATATACTTTATGTTA
CTTAAATTTTTGAAATAATAGAAACTATCGTAGGCGATAGTGGAATTCAGTTTGTTTACATTATTTGCATTTTATGAGAA
GGGACAAGACACCCCGAGGCGAAGGTCGGATGCCTATCCGATGATTGACAGCTGTCACTGAAAACAGGTCTAAAAAAAGT
ATGCAACTTGTAGTACACCAATTCTCAACAATCGCTTCGGTACCCTGAAGCCTTAA
>R=79|TRF=0.000|NSEG=0.152|Mid
TTTTTTTCATTTTTATTTAATGATTTCTTATCAAAATTAAAGTTTATATCTCGATGAGATGTGTATGCAATTTACATGAA
AAATTCATTTTCACAACAAAATCAAAACGTCACGTACAAAAAACGCCAGTCTGATGTTGTTATGTCAGAATGTATTGTTT
TACATGGCACACTACGTTGGTATCCAAGAGATTTTATGTGCATTTTTCAGAAAAACCGAATTATCTCCGAAACTATCAAC
TTTTGGAAAAAAATTTAAGAGGTAAAAAAGATGTAAAATGAGATGCTGAATAATAATCAGTAATAAAATACAGAGGGTGC
TATTTAAAAAAATCAAGTTATGGTCCTTCAAAGTTTACCAAAATGAATGTGTCACAGCATGGTAATGCTACAATGCAAAT
GGACAGTCTTGTCACCAAAAGATACCTCAGACAGTTGTTTACACACAGACAAAATCCCAACTCAATATCTCGAAAACCAA
GCGCACTGCGATTTTTTAATAATGTGCCTGCAGACGCACAAAATTGTAGAAAAAATTAAATAACTTCTGAACGGTTAAAG
CAAATTGCAAAAACTAAACTGATTTATAAAGCCTAAAAAAGTGCACATTTAAATATGTACAAATATACAGGGGGTGCCAT
TTAAAAAAACTATGTTAAAGGCTGCACTGTAAAAATGAAACACCCTGTATAGGGCAAAATAATTTTAGAACGTGCACTTT
GACTTCCCATTTGCAGTGCCATTTGATTTATTTCGATATCTTTGACAGTGTAGGTGCAATCGAGCACGCCCATATCAATG
ACTCACCCTGTATA
>R=80|TRF=0.000|NSEG=0.286|Mid
TTAAGGTTGAACTATACTGGGCTCACCGTCCAGGCGGGCGTGCGAATGCACTAATTTGAAACTCAATTTTTAAGAAAAAT
AATAAACAAAATAGTTTTTTTACAATTGAATGATGTTCCTATGTTAACTTATTACCTCACAGATCAGTTCTTATCTCGAT
TTAAATATTTGTAACCAAGTTATAACGGGGTAAACAGCGTAATAATCTTAATGTTTTTATGGAAAAACCTAGAGTTCAAA
TGGCATGAAAAAAATATAGTATTACAAGTAAGTCATATACAAGACCTATACAAAAAATTATCAAAAAACATAGTACCATT
TTTTAATGAAAAAATAAAATGGCTAAAAATTGAGGTTTTTTTCATTTTATTTTTAAATGACACTAACAATTTTTTTCAAA
TTTATGTATATTGTTGCTAAGGTCATCAGAAAGTCACCATATTTTTTTCAAGCAATTTGAACTTACAGTTTTTTTAATAG
AACAACAAATTAAATCGACTTTTTAACCCGTTTAAACTCGGTTACAAATACTTAAAATGAAATACAAACTGACCTGTGAG
GTAGTGACTGAATTTAGGAACAACATACAATTGTAAAGAAAGCATTTTGTTTATTACTTTTCTTAAAAATCCAATTTCAA
ATTTTGCGTTCACGCGCTTGCTTGAACAGCTCCTCTTCGGACGTTCTGAGTATAGTT
>R=82|TRF=0.000|NSEG=0.190|HighA
TATACAGGGTGAGTCAATAGTGGGTTATTTCTGACATGTCCTAAGATGCAACCAAAAATACTAATTGCACTTACCACTTG
GATACTTCGTTTGATTTTTAAAAACATTAATTGAATCAACATTGGTTTTTTATTTTTTAAATAATAATAATCCATAATGA
AATTTTAGCAAAACTGTCAAAACAAACTTGACAATACTCAGAACAATGTAATCGTGGATTAATTTTAATTTTTTTAACGA
TTACCGATCTGGTCAGCTGGAATCAGTATTATTGGTTGCATATTTATAAAAATTCAGAAATAACCCACTATTGACTCACC
CTGTAT
>R=84|TRF=0.225|NSEG=0.000|Mid
ATGTACAGTCACGATCAAAAAGAATGACACCCCTACCAACCGGGCCGGATAGCAAAAGTCCGACTAAAATCTTTTAGGTC
ATAAATTTCAACAAACAGGTTAGTTTACAAACTGTCCAGCTAGTTTACACAATATCCAGCTAGTTTATAAACTAGCCAAA
CGTACACATTAACCGTATCATATCGAAAAGATTTGTGGCTGCGGTTTTAGGGGTGTCATTCTTTTTGATCGTGACTGTAC
>R=86|TRF=0.000|NSEG=0.423|Mid
AATGAGGAAGTTTCCATTTTTTTGAAATTAATACCATTAATAGTCTTCATAATTGTAAAACTAATAGTACTTTTCATTTT
TTTATATTCGAAAAAATAAAAAAGTTAAGAGACCTCAAAGTTCGAAATTTGACAGATTGCGCACTTTACTGGTCTCGCTA
GGTGTGACGTCACGCGGCACAATTGACTCAGCTGCCCACTGCCGCGTGTGGAAAATTCGATTCTTTGAGGGGCTGTATCT
GGTTAAAATTAACATGTTTCCAAAATTACTTCGCTGTTCCTCAATTTTTTCCATTTAGCTATTGCACTCCTATATCTTTT
ATGAATGTTTAATGAACTATTAGCCCTAAATAAAATAAATAAAATTTAGAAATCTCACGTTATAAAACCGTTTGATATCA
AAAAATGAGAACATTACAACTTTAAAAAACAAGAAAATCGTAATTTCATATCTTTGAAAACTCTAGGTTTATAATTATAA
ACCACATCTACTTATTCATCGAACGTATCTTCAAAAGCATTGACAAATAAAGAAATTGTATTTCTGTTTATGCAAGAGTC
GATATCTTTAATAAGAAGTCGTTTGTAGAACACTTATTTTTTTACATATTTTTTGTACAAAACATTTTGCAAGCATCGCT
TGTTCTAGAAATAATAAAAATTTCCATTAGTTAATATTTTTAATTTTTTTAAATAAAATAATATTTTATTAATATAAATA
TTTCTCATTAATTAATATTTATTATTTATAAGAAATTGTAGAAAAAATCTGAAAAAATTCGAAGGCATACAGAAAGAAAT
AAAGCAAAAAAAAACGCAAACGCTGATTTTTGTGTGATTATTAAAATGGATTATTATTAGTTATTAGTGATTTATTACAG
TATCTACTTAAACAAATTACTTCAATCATCACAAATAACACTTTCTTTCAATATTTATTTCTTTTAAGTCAATAAAATTA
TCCAGAGATCTCAATACAATGCCGAAAGGAACAGTAGTGTGTAAATCGCAGCTACCTTGTGAACAGTTTATGCCGCGTGA
CGTCATCAGGCTGAAAGAGGGACAGATGTCAAACCTGCAAACAAAAAAGTTTATATTTTTGTTATTTTTAAAGCTATCGA
ATTAATTTTTTTTTTTGTTTACTTTTTTGATTACAATAATGTTAAAATTAAAAAAAATAATAAAATTTTGAAAAATTGGA
AACTTCCTCATT
>R=87|TRF=0.000|NSEG=0.208|Mid
TTATTACCAGTGTGAGGAAATTTTATGGGCGAAGGTTAGTGCATGGGCGCGCGCTTGCAGTCAGATAAACCTTTAAATCG
AAATGTTGTGGAACAGCTTGCATTGTTGATATAAGTTAGGAAAGAGTATTAAAAAATGTTTAGACAAAGAATTTTTTGTT
TCAACCCTCGCGAAGGGGCTGAAAAGACGTTTTAGCTAAAAATTTGCAAAAACCTAAAATTGGACAAATTTTGCGTTTAC
ATCCTCATATCTTCCTTCTGGATAAAGCTAGAAACTTCGTTTTTTTTGAAAAAAATTTTCAATAAATGTAGATTTTAACG
TAGATACACAAGGTTGAGTTTTGATAAAAGAAAACCAAAAAAATTACATTTTCTTGTAACGTTGCATAATTGTGTAGTGA
AATTTTCGAGATGCGAGAAAGTTTTTTAATTTAAAAGATAGACTCCCACATAATCGAGACGAAATAAAGCTAATACTTGA
AATAAATTTTTGGTGCAAGAATCATTTCGTTATCTGTAAGACTCACCAAGTTATTGCAATTTAAAATTACTGCAAAATGC
GCCTGAGGTGAAACCGAACCGTATTTCCCTCTGAAGCGTGTTCATCGCCTTTGATAACATTTCGAGAGCTAAAAATCGTA
ATTCGTAAATAATTAAAAAAAATTAATGTCACTTATCTATTAATATTATACCTTTACTTTTAACCGCCCTAACTCTCTGT
TAATTTTAATAATATCTAAAAAGTCAAAAGAACATTTTTATCTCATGTACTTATTTAAAAAGCATAAAAGTGACCCAGTA
GAACTAAATTACGAAATTGTAATTCATTTCAAAGTATTCTTTGGTGTGACATTAATATTTTTTTAATTATTTACCATTTT
TAGCCCTTGAAATGTTTTCAACCACACCACGTTTCAAAGGGAAATACGCTGCGATTTCACCTCGAGCACATTTTGTAGAT
AACTAAATAATCCTTCTTTAAAGTCC
>R=89|TRF=0.000|NSEG=0.000|Low
ATATACAGGGTGAGTCTACTAAAAGTATATTTTTACTATATCTCAAAAACTAATAAT
>R=91|TRF=0.000|NSEG=0.304|Low
TATTATCCGTTCACGATTGTTTTAAATTCGCAGTAGGCGTAGATATCTTATTTTTAGTTTGGCATTAGTGTCTGTCGTCA
TAAGAAATTTATGTCGTTTTATTGTTAAAAATTCGCTGTGTTGTCAGTTTTATTGCTTATTTATTTAAAATATTGAAAAT
AATTTTTGTTGATAATAAAGTGTGTATCAAAAGATGCATTAAAGGATGCAATAATTACTGACCCGACTTTTTTAACTAAT
GATAATGAGTAGAATAACAATAAAAACGTATTTAATTATTTATTTAAAAAACGAAGCAAACTGACAACAGTCCTTGGTTG
TCATCAATTATAACCCAAAATAAATTTCTTATGACAACTCACAGTACTGCCAAATAAAATGTCAGATTTTCATAGATAGT
CCGAATTTAAAACAATCGTGAACGGTGTATA
>R=92 (RR=92.  TRF=0.252 NSEG=0.239)
AATACAAAGTTTTCAGATTCTTTAATGTTAGGTTTGCTGCTTCTAACAAAGAATCAACGAAAATATTTTGTTTTAATACA
AACTGCAATATAAAATGTCATTATAGGACAAAACATGATGTTTGGCATCTGTTTAATAAAAATTTACTCGTTTGGAAGCA
TAGAATCATTCCAAATAAGCTATTCTCGTCAAAACTATAATGTAATTAGTATTTTGTGCCAGAATACAGCGTTTTTGTTA
GATTTATTAACAATTTTGTCTATTTTAAGCAATGAAACGAATAGGATTAGCTGCCTTTATCCAAAGTGATACATAAATTG
CTCTTTTATGCCAGATTAATACGTTTTTAGTCTGTTCGATGTAAGTTTTCTTGTTCAAAGCAAAAGATCGTCTAAAATAA
GCCGTTTTTGTTTGAACTGATAAACAATTCAGACTGAGAGTCAACAAAAATAATTTGTTTTAATCTAAACTGATACTTTT
TGATCCTATAAGAGTCCTATAAGAGTCCGAGATACGCCGTTCTCGTCAAGTCTATAACGTAATTCGTTTTTTTGTGTCAG
AATACGACGTTTTCTGTCTGTTTAATATAAGTTTTTAATAATAATAATAATAATAATAATAATAATAATAATAATAATAA
TAATAATAATAATAATAATAATAATAATAATAATAATAATAATAATAATAATAATAATAATAATAATAATAATAATAATA
ATAATAATAATAATATTAATAATAATAATAATAATAATAATA
>R=93|TRF=0.000|NSEG=0.064|Mid
AAATAACAAGTGTTCAATAATTGTTCTGGTCAGATCGCCTATGTGTGGCAATTGTCACAAAAAACGTATGTCTCGGTTAA
CATTACAAAACAATGACAGATGACAGCTGTGAGTGCTGTCAGTGTCAGGCCAAAAATTCACACGTTCAACTGAGCTTGCA
GAGTAAATTCTTGAACGTCTGCATACAATTATCATGATTTTCAATGTGATTTTTATCAAAAACTCCTAAATGCAAAAATA
AGACAACATTAAAACAGTTAACAGCAAATCATATGAACTTTTAACGCAACCTACGTTCATGCTAGAAATAGAAAACCACA
GCAAACTACGACCAGAACAATTATTGAACACTTGTTATTT
>R=94|TRF=0.000|NSEG=0.276|Mid
ATACTGCCGTGCTAAGCAAGAACGTCGTAACTGATTTTATATGAATCTTGAGTTATGTCTTGTTTTCTACATTTTCAGAG
TGCACTGTTATTTTAAATGCTAGTAACATGGAATATTGAAGTCAACCTAACAATTTATTTGTAAAAAGGAAATATGTATG
CAATTGTATCCATTATTTTGCCAAATCGCTGTTATTCCACATACGACGTTTAATTTTTTTATTTATTTTTTTAATTAAGT
AAAAGTAACTAAGTAAAAAAGTCGTAACTACAAAAATATTTATTAACGGCTTTAAACAAATGAAATAATACGTAACAACA
GGAAATTTATAAAAAAATGTACCCAAGAAATTACACCTAGCGTACGATACTTTTGAAATAAAAGCAAATTTTGCCAAAAA
ATCAATCGGTTTTCTGGTAGAATATTTTTAAATTTTTTTAAGAGTTCCTGTTTTCTTTCTGTATCTATGCCATTTGTTGT
GTGTTTTTGAGTGGGTTTTTTGAATATGATGTTATTGATGTTAGGAAATTTAACTCTATAAAGTCACTATCAAAACTGCA
TCTATTTTTATTTTTTTTTTTCCTCGTTCAAACGTAACGTTAACCATGTCGCTTAGGTAAGGTCGATTAATAATTTTGGT
CAATTTGTACTGTGAACTGTAGTCTTGCCATTTGAAAAAGTTTTCAATTTTCATTTGTTTAATTTTAGTTCTTGTACCCG
TCCTTCCAACCGAATTGACAAAATCGTCAAAGTCATACACTTTTTTTTGTTTTTTTAATTGTAATTCGACTTGGTAATCA
ACCAAACTTGGTGGTACCTAATGTTTTTGATTAATTTTATAAAATATACAATTTTAATTACATTAATAAGTGGATTTAAT
ATACATTTTATAGTTACGACTTTCTTGCTAAGTAATATTGCACAAACCCCACATACGTCAATTTTATTTACGTATTTCGT
CTTATTAATTTCTGGATAATATCTATTAAAGTTATTTAGAATCAAAGTTATTGCACTATTGATCTCAGATTTTGTGTTAT
CTCAAATTTGACAAAAAAGTCAGTTACGACGTTCTTGCTTAGCACGGCAGTATA
>R=95|TRF=0.056|NSEG=0.431|HighA
TTTTTTTAGTTTTTTAAAAAAAATTTTTTTTAAATGGCACCCTACTACGGCGATTTTTTTGGTAAAAGATTATGCTTTAA
AAATTACTTCTAATTCAATAAATTTATTTTTAAACAATTGTTTTTTTTAAATAAATTATTAAAGTTGCGTTCCGAGCTCA
TTACGAAGATTTTTCGAATTTGACCGAAGTGGTTGTATCCATGGATGTTTTTATTCGAATAATTTGATTCGTTAAATTTT
TCGCAAATATAAACATCAATGGATACAACCACTTCGGCCAAGTTCGAAAAATCTTCGTAATGAGCTCGGAACGCAACTTT
AATAATTTATTTTAAAAAAAACACTGGTTTAAAAACAATATTATTGAATTAGAAGTAATTTTTAGAGCATAATCTTTTAC
CAAAAAAATCGCCGTAGTAGGGTGCCATTTAAAAAAAAAATTTTTTAAAAAAAAAAAAAAAAAAAAAAAAAATAAAAAAA
TTTTATTATTAAAAAATTATTACATTTTTAAATTATTTGATAATGTACTAATTTTTTTTTTAAAAAAGTATATAGTTTAG
ACACAAAACGCTTGGTTCCATACTTTTGCCCAACGCTGTATAT
>R=96|TRF=0.000|NSEG=0.173|Mid
ATTTATAGAATAATTTATTCATTTGGTGATTTTTTTATTCTATCGGTGAAAAAATTTAACAAAAATTTCTCAATGTACCT
ATAAGAGAAAACGTTGTATTATACACGTAAAGAAAAGTTGGCATTATCTGCTCGTGATTCCTTTCTGAAA
>R=97 (RR=97.  TRF=0.000 NSEG=0.400)
ATTTTCTCTCAAAATTAGCTGTTATAAATTATTCATGCACTTCAAAAAAATAATAGCTAATGTAATTTATACTTTCAATG
AGAGATCTAATCATTAATAATTATTTTACATTTTTATCAATCTTATTTAAAAAAATAATT
>R=98|TRF=0.000|NSEG=0.118|Mid
ATTATACAATCTGTCTATAAATGAATGTAGGATCGTAGTAGGTATTAAAAGTTTGCCGCTTCTTTCAAGAAAAAACGAAC
AATGTTAGTATATGAAAAATTTGGTTTTACTGGTTGCCTGAGTAGATAAAAATTGGTACTTTTCAGAAATTTCATAGAAA
TAAAATAATTAAATGCGGCAAATTCAAATTCCAGAACCACCTGAGATCCTACACTCTTTTATAAACAGTCCGTATAAT
>R=99|TRF=0.000|NSEG=0.203|Mid
AACGAAAAAAGTGGACCCAAAAGGCTTCAGCTGCAAATTATAAACACTATCTGTGATTTTTTAAATAAATTTTTTAATAA
TTAATAAAAAACATGACAATATTAAGCTTTTCGATTTCGTTTGGTTTGAATTTTATATGAAAATAGAAAAGTTAACCCTC
TAAACAAAAAAAAAAAAAAACATAAAGAAAGTATCTGTAAATGTCGTGAACTTACTTTGAAGTAAACAGTGGGCTCCATC
TATAACTCATAATTACTTGAACCGCAATTCCCATCATCAAAATGTGCAAAACTGCGATAAGTGAGGTTATGCAGTTATGC
ACTTTGTTTTCCAGTTTTTCACACAAAATATATCACAAATTGCACAAATCGTACAACCAGCGATAGTCAGTACTGTCAGT
ACGTCACAGCAGCTTTCTCCAGCACAATCACTGACTGCAATTCTGTGTTGTGCCATTCCCGTCTCATCATATAATCTAAG
TAATTGTTATATGACAAGTAATGTTTCTACCTTCAAAAATACTTGCGTAAATATGTTATTATCCCGTTAGTACACACTTT
TAAAGCAGCCACTGGTTATATAGATTAAAATTATAACATTTCCTTTGTTATTGTGTTATTGTTTACATCAGTCAGCTGTT
TACTGTCATTTTCTAATGCTACCAATTTAAAAAATGTCCCTGTTATTAAAGCTCAAGGACCATAGAATGAGAGAGAGAAC
ATTTTTTGTTCACATAGACGCTGAATATACGTATAAATGTCAGAAAATTCAAATTTTTTATGTCCAAATAGAAATGTCCC
GGACTGTA
>R=100|TRF=0.000|NSEG=0.199|Mid
TATACAGGGTTATTCACATATGAGTGACAAAAAATGAACCTAAAAAAGGACCTATAAAATGATGCTAATTGAGATTATAA
GTCGTGTCCTATCGAAACTGATAAGAATTTTACAGCCCTGGGAAGTAGGGGTATGGAAAGACGTTTTTGCACCATAACTT
TGGAATCATTTGACCAAATATTACAAAACTTGGTAGACTTACTAAAGAGAACATGCCTTTTAATCTGGTAATTATGAAAA
CCGGATACATCCACCCAGTTTCCGGTTGCAGCATTTCCGGGTCACATTTTTTGTGTTTTTCTAATTTTTTGCCCTCTTAA
CACTACTTTTTTATTGCCTAAATCGATAGAGTAATCAATTGCGAATAAAAAAGGTATAACCTTTTACACCGCTAAAATGC
ACCATTTAATAGTTATTTTAATTTAAACAGAGGCATGCACTTGACCAAAATCAAAAAAGTATAAATTTTGAGCAGACGAT
ATCCGTAGCAACGAAAGTGCATCTGCACTCAAAGCGCTGTCAAGTCCTGTCAGACACTTGTCAACTTTAACTTTGGACAA
TTTGGGGCTCTAAATTGAAAATATTTAATAAAAGGGTTTAGTTCAGTCTCTTAATCTAACCTACAAAAAATTTAAACTAA
TCTGGTAGCATTTTTCATTGATTAATTCACCGAAAATTCACAAAAAAAGTCATAAGCCGTAACCGATTATTTGTTCTATT
CGGTACGTTTATTACACCAAATTCCGAATAAAGACATT
>R=101|TRF=0.000|NSEG=0.493|Low
ATACAGGCTGTCCCAACGATCCGAAAAAGCTCCATAACTTGTTTATTATTAAAGATATTGACTTTTTTTTTTTTT
>R=102|TRF=0.000|NSEG=0.183|Mid
AAAAAAAAAAAAATAATAAATATTATTTTTTTTTGAGATATTCGTTACAAAAAATATTGTACCTAACTTGTTTGTAAAGC
AATTTCCCACATTCGCACTTCATGCAGCACTCGCTGCGCTCGTGCAGCAAACAAAGTGCTCATGTGGGAAATTGCACTTT
CCAAACTCGTTAGGTAAATAACTATT
>R=103|TRF=0.000|NSEG=0.081|Mid
AAATATCAAGCGTTCATTTAAAAAAAAACTCTAGAGTGCTTTGAAATTAAAAAACAATTGTTTTGTATGTCTATGATTAA
TTCGTGCACTTACTTGTCAAATTGAAAGATTTCATAACCTTACTTTTTGACAATTAAAAAATAACACATTTTCGTAAAAA
TATTTATTTATTAACTATAAAAACTGTTGGAAATGTCTTCCTTGTTGCTCAACACACATAACACAACGCCTTCGAACACT
GTTTAACACATTAGTCAGTTCAAGTGGATTTTCGTTAATTTCATTAATTTTCTGTTGAATGCGTCGTCTTAATTCATCAA
TAGTTGGAATTGGTGTAACAAAAATTGAATTTTTAATGCGTGGCCAAAGATAAAAGTCGCAAGGCGTTAAATCACATGAT
CTTGGGGGATAATCATTTGCTGTATTCCTGCTAATTATTCTGTCATCAAAAAACGTTCTCAGAAAGTCTAAAGTTTCTGC
TGTGCAATGCGCTGTTGCACCATCTTGTTGAAACAAACCTTCTCGTAATTCTTCATCGTGAAGTTCTTCGATAAAAGGCG
TAAGAATTTCTTCGCGATAACGTACTGCAGTTAATGTTCCTGAAAACTACATCAAACTGTAGTTTTAACCCTAACATTAC
GAAAAAACACTCAACCTTGAAAGAAAATTGGACCGACAATTCTTCTTTTGCTGATAGCCGCCCAAACACCTATTTTTCTG
GATGAAGAGGTTCTTCCACAGCTTCATGAAAATGTTCTGTTGTACGCGAGGTGGACGCAGTTCCACGAGACAAGCTCACA
TTTCAGTGAAAAGGGTTTTTAAATTCTTCATAGACGATAACCTCAGGAAAAGCTTCTCGAAATTCCTCCAGGCACGGTTG
AATTGAATATTTCCAAACACCGTTCACTTTCTCTCCATTTCGGAAATAACTTTCCAACAAAAAGGCTTTTTGTTCACTGG
TATACACCATGATTACAAATCAAGAAAACACGAAATTTAGTATTGAAAAATACTGTTTTTTT
>R=105|TRF=0.000|NSEG=0.417|Low
GATATGATAGAATGAACTGTTGGACTCAATACATACAGTTTATTATAACATTTATTCAAAACATCTATATTAAATCATCT
ATTTATTAATATTTTACTGAACAAGACTGTAATTCAGTTTTCAATGTTTGAGACGAAGACGAAAATGCAGCATCTAAAGA
CGACTCTGAAGACTTCTGTGACCCCCATGTCTCCCCCTTTCTCCTCTAATGAAGTGTTTGACCCAATAAATTCAGTTTAT
TGTCAGTTTTTTAAATCACAAGACATTTTCTTTTAAAGCACATTTTTTTAAATGATTATTTCTTTCCAACCTTATAACTC
GCTTATGGTTAGTCCTACAAGAAAAATGCATATAACTATTTTGTAGGAAATTTTATCAGCTTTAATTTTGGTAAAAAGAT
AAAAATTGATAGGAGTAACAGTTTTCGAGAAAAAAACAAAAAAACCAAAAAAAACTGCTTTAACCTCCTCCCCCTCCTCG
AGCTCGCCCCCCACTCTCGGGAAATTTTTATATAAGTCTAAACAAATGTTAAAAAAAAATTTAAAAAAACTACAAATTTC
TACCAATTTTTTCCATCTATTTGTCTAATTTGACTGGGCTAT
>R=106|TRF=0.000|NSEG=0.305|Low
AATTTTTTTACGTATTTTTTGCACAAAACAACATTTAAGCATCGTTTGTTTTAAAATAA
>R=107|TRF=0.000|NSEG=0.410|Low
TTTTTTACTATTTCAATTTTGGAATTCTTAATTAAAAAATAAGAAGAATTTTATTATGAAAAAATGATTGCAATAATTTT
AAAAAAAAAAATTTTTAATGTAGTTTTTTGCATTTCACGCTCATACTATGAAAATTTGGGATAACATTAAAGCATCAAAT
TGAAGCGTGTTAGAAACTCTATCGTTTGAGATATAATTTTTTTCTTTTGGGCAACTAGAAGTATTTATTTTTTGACTGGC
ACTAAAACTTGAAACACCCTGTATAT
>R=108|TRF=0.000|NSEG=0.347|Mid
ATTTTCTCTTATAGGTATTAATAATGTTGTTGCTTATTCCATAGATACGAGTAGAGGTAGTACACCTTTATTCTACAAGT
GGTTACTATGGTACATTATTTGATTTAGTTATTTTTTTTTTTTATTAATAGAATAAAGTGGCCATTTGGTGATTTTTTTT
TTTTTTTGGTGAAAAAATTTAACAAAAATTTATAAATTTACCTATAAGAGAAAACGTTGTATTATACACGTAAAGAAAAG
TTGGCATTATCTGCTCGTGATTCCTTTCTGA
>R=110|TRF=0.000|NSEG=0.000|Low
TTCGCTGCGCTCACTCGTTTTGGCAAACATTATGCTCGTTAAACAAAATCGGTCTTTTCATAACTGATTACGTAA
>R=111|TRF=0.000|NSEG=0.194|Mid
TATAGTTCATTTTTTTATATAATCAACTGTCAGTGTCAAAATTCTGATAAAGACCAGACTATATCACCCTAAAAGTTCAT
GTCCAACCACTTTTGAAACTGGCTGTATTCTGTATTTGACATTTTGAACACCAGATTTGACATTTTTGAAAATTGGACGT
TAGTGTTAATCGTTAATTCGTTAGTCTAAAGGTGGTCTAAAATAACTAAATGTGTTGTTGTACGTGTTTTAAATTGGAGA
CAACTTGAAAAATTTGGAAATTGAATTTGCCAGGTAAAAAATTACACCAACCTTAATTCAAAAAAATTACTATTTATGAT
AATGCCAACCTGACGGCTCTTAGACAGTTGATTATAAAAAAAATCGACTATA
>R=112|TRF=0.000|NSEG=0.493|Mid
TAGAGACCGGATTTTAGGAAACTTTTCTAACACGCAATTTTTAAGGGCTTTTCTTAAAACTCGAAATAAATTTGTTTTGT
TAAAAATGGAAATATTTGACACCTTTTTTATTTTTCCTAAATTCCTAAATTGAATTTT
>R=113|TRF=0.000|NSEG=0.000|Low
CTCGTAGATAAACAATCTCTTTATCGTCTTGTATAATAAATAACTATTATT
>R=114|TRF=0.000|NSEG=0.225|Mid
TATAAATTTTAATACAAAATTTAATTCTCCATTTAACCCCTTTAGGGGTTGATTTTTCAAAAATCATAAAACACGTCTTT
CTTTATTTTTAACCGAAAGCCCAAATACTAATTTTCATGAATATAACTTTAAAAATGACGGATTTTTATTCAAATTTTAA
CACCCCATTTAACTCCCTTAGGGGGTGATTTTCCAAAAATCCTTTCTTAGTACATTCCTACGTTATAAAAGCTACCTATT
ATAAAAATTTCAAGTTTCTATCCTTAGCCGTTTAGGCTGTGCGTTGATAGGTCAGTCAGTCAATACAAGCAATTTTATAT
ATAT
>R=115|TRF=0.000|NSEG=0.463|HighA
TATACAGGGTGATTCAAAAGTACCGGACAATCTCTCGGGTGCTGATAAAGGACATCAAACTGAATTAAAAGTTCCTATGA
CAAAAAATTGTTTGAGCCTTTTTTCACGAGATATAGCTCTTCAAAGTTAAATTTTTAAGTTAATTTTTTGATGCTTCAGA
TCATATTTTTTTGACTTTAGTTAGCGGAAACGACAGCTCTTGCAACATTAAACAAATACCTGTTGAAAAAAATAAAAAAT
TATTTTCTAATGATGTAAAAAACAATTAAAAAACTTACAAATTAGACAATAAATTAAATTAAACAACATAGAAAACAAAA
AAGCAAAAATAAATATCGTTACTAAAAAAAACAAATTAAAAAA
>R=116|TRF=0.000|NSEG=0.220|Mid
TTGACATCAAACTGTTAAAGTACGTGTTAGGGCCGCTTTTACAAACGTTCGGAAAACTTATAACCGCGAATAAATTTCGA
AAAATAGTTGTTTAAATTTAGCCTTAAGGGACTTAAAAATTGGACTATTGTCAAAGGTTACAAGCAAAATTTTGATATTT
TTTTGCTTTTCTGAACAGTCTGTAGACAAGTAATCAAACCAACAAAACTGATGTATTTATACAGACTGATCCCGAAATAC
TGTGTCTGTTAGCAATCTGAATTTAAATTTTAAAGGATACCAATAGTGTACACTTTCAGGTAGCAATTCAATAATTTAAT
CTGATGCCAACATACTCAGTTTCTCTGGATCATTGTGTATATTTAGACAATGTATTTACATATATTATTACATCTGAGTA
TGTTTATGAAGAACAATTCGAGTTAAATTAATTTTGCCTATACATTCCAGCACGTTATTATTTTTTTAATAAATTTTTAT
TGGAAAGACTTTGTTTCATTTTATTAAGCGATGTTAAATGTTTTTGTGCTATTGCAACTGTTACAGATGCTTTTTTATTA
AAATGTCTCGTAACAGTGCATGAGTACAGAAACATTTAACATTTATAATTCTTTAAATTTGGAAAATAAATAAAATGTCC
TGTTTGAATTTCCCGCTATTATCGAATTAGTTCGTTCTCTCAGGGTTAGGTGGCGCTTTCGCGAAAAAACGAGGGGTAGA
CAGAGAGATTCGCTTCTTCCTCTCTCTTATTCTATG
>R=117|TRF=0.000|NSEG=0.176|HighA
TGTCAAAGATATCGAAATAAATTAAATGGCACTGCAAATGGGAAGTTAAAGTGTACGTTCTAAAATTATTTTGCCCTATA
CAGGGTGTTTCATTTTTACAGTGCAGCCTTTAATATAGTTTTTTTAAATGGCACCCTCTGTATATTTGTACATATTTAAA
TTTGCACTTTTTTAGGCTTTATAAATCAGTTTAGTTTTTGCAATTTACTTTAACCGTTTAGAAATTATTTAATTTTTTCT
ACAATTTAGTGCGTCTGCAGGCACATTATTAAAAAATCGCAGTGCCCTTGGTTTTTGGGATATCAAGTTGGGACTTTGTC
CGTAGGTAAACAAATGTCTGAGGTATCTTTTGGTGACAAGACCATACATTTGCATTGTAGCATCACCTTGCTGTGACACA
TTCATTTTGGTAAATTTTGAAGGACCATAACTTGATTTTTTTAAATAGCACCTCCTGTATTTTATTACTAATTATTATTC
AGCGTCTCATTTTACATCTTTTTTACCTTTTAATTTTTTTCCAAAAGTTGATAGTTAAGGAGATAATTCGGTTTTTCTGA
AAAATGCACACAAAATCTCTTGGATACTAATGTAGCGTGCTATGAAAAACAATACATTTTGACATACTAATGTCAAAATG
GCATTTATAGTACGTCACGTTTTGATTTTATTGTGAAAATGAATTTTTCGCGTAAAATGCATACCTAGAAATCTCATCTA
GACATAAATTTTAATAAAATTTTGACAAGAAATTATTAAATAAAAATGACAGAAATTTACAATGAAAAAAAAAGAAAAAA
AAAAACCGAGGTATAACAAATCAACAGCGATAACATATTACTTGCAGTTACAAAACTGTTTAAAATGACGGCTTTCTTAA
GCAATAAAGTAATACATTGGTCAATTCTTTTTAAAAATTCACCGCTTCTAATGTGGCATGATCAATTCTACAAAAAGCTT
TTTTAATTCTTTCTTGCATATTTTCTCTAGTAGTGCCGTCGTTTTTTTTTTTTTTTTTTTATTATTTTTTTTCAAAATTA
AAGTTTATATCTCGATGAGATTTGTATGCAATTTACATGAAAAATTCATTTTCACAACAAAATCAAAACGTCACGTACAA
AAAACGCCAGTCTGATGTTGTTATGTCAGAATGTATTGTTTTACATGGCACACTACGTTGGTATCCAAGGGATTTTATGT
GCATTTTTCAGAAAAACCGAGTTATCTCCGAAACTATCAACTTTTGGAAAAAAATTTAAAAGGTAAAAAAGATGTAAAAT
GAGATGCTGAATAATACTCAGTAATAAAATACAGAGAGTGCTATTTGAAAAAATCAAGTTATGGTCCTTCAAAGTTTACC
AAAATGAATGTGTCACAGCATGGTAATGCTACAATGCAAATGGACAGTCTTGTCGCCGAAAGATACCCCCGACAGTTGTT
TACACACAGACAAAATCCCAACTCAATATCTTGAAAACCAAGCGCACTGCGATTTTTTAATTATGTGCCTGCAGACGCAC
AAAATTGTAGAAAAAATTAAATAACTTCTGAATGGTTAAAGCAAATTGCAAAAACTAAACTGATTTATAAAGCCTAAAAA
AGTGCACATTTAAATATGTACAAATATACAGGGGGTGCCATTTAAAAAAACTATGTTAAAAGCTGCACTGTAAAAATGAA
ACACCCTGTATAGGGCAAAATAATTTTAGAACGTGCACTTTGACTTCCCATTTGCAGTGCCATTTGATTCATTTCGATAT
CTTTGACAGTG
>R=119|TRF=0.000|NSEG=0.324|Mid
GAAATTGCTTTCCAAACAAGTTAGGTACAATATTTTTTGTAAAAAATTTTTAAAAAAAAATAAAAAAAAATATTTTTTAT
AATTTAGTTTTTTTTGCTAATGGGTTGGTAACAGGTCAAACAATCATAAAATTGACATGAACTGTCACTTATTTAAAAAA
AATTATCGTTTCCATCTCAACGGTAGCGATACCAACCTATTAAATGTCCCTAGCCATTGTTGCAAAGTAAAAAACACCGC
AGTGCGGGAAAGTCCGTTT
>R=120 (RR=120.  TRF=0.000 NSEG=0.415)
TAAAATAGTATATTAAAGTATAAGTGGATATTGAGGTCTTTAAAACACGCGCGATTTTTCGAGCACGACGGCGTAGCCGG
AGTGCTCGAAATAGAGCAAGTGTTTTAAAGACCAGTTATCCACGAATACTTTACGTTATTTTTTTATTAGTACACTTTGA
AATCATAAATACTGATATTAATATTACAAAAATTGGAAATAATGTAATGTGAGATCAGTATACCTTTCGTTGTCATGGAA
TTGATTGTCATTATAATAAAAAATCATTAAAAAGTTGCCATTTATATTTCACGTTTCTTGGGTTATTGATGTTGCCATGG
ACACTTTAAAAAACGCGCTTTTTTGAAATTTGAATTATACACGCTGCTGCGTGTTTTAAATAAACAAAATAGATTACCAA
TAAAAAAAAA
>R=121|TRF=0.000|NSEG=0.328|Mid
AATACTTACTGTGTTCTAAAATGTTGCACTCACATTTTCACTTCACACACTTCACCGCACTTAGAAAAAATTAAAATTCA
CTCACCCTGGGCGTCCTCTTCGTTCCCTCTTCTTCTTAGAACAGACCTACTGAAAATAAAAAAACACAAGATCAGTATAC
AAATTTTTGATAAATAACTTTATGTATAACATTACGGATTTAAATTTATTTTTTTTTTATAAAAAAAACTTTGACAACTA
ACCCTTTAATCCTGATCCTTGTAGCACGATTATAGCGTCCAGGTTCCCTGAAGATCCCTTCCATTGGCACTTTAATCACT
CGAAATTTAAAAAATCGCGCACTACTAAATGTCTGTTAAACACTCGAAAATCCACAACACGCACTTTCAATCACTCGAGT
CATCTGAAACAAAAAATTGGAAAAATTAATAATTAAAAAAAAAACAAAATCAAATTCGTACAATATACTTAGTCTCGAGC
TTGCTGTGAATGTTTTTCTTCATTATTTAAGAGATGCTTCGTCAAAAATCTCGAAATTTTTCTTCAAAAGCTTTGAGAGA
ATTACGTTTCATCTAAAAATAATTAATTAATTTTCACTCATATTTAGATACTTATAAATACTTACTGTGTTCTAAAATGT
TGCACTCACATTTTCACTTCACACACTTCACCGCACTTAGAAAAAATTAAAATTCACTCACCCTGGGCGTCCTCTTCGTT
CCCTCTTCTTCTTAGAACAGACCTACTGAAAATAAAAAAACACAAGATCAGTATACAAATTTTCGATAAATAAATTTATG
TATAACATTACGGATTTATATTTATTTTTTTTTTATAAAAAAAACTTTGACAACTAACCCTTTAATCCTGATCCTTGTAG
CACGATTATAGCGTCCAGGTTCCCTGAAGATCCCTTCCATTGGCACTTTAATCACTCGAAATTTAAAAAATCGCGCGCTA
ATGAATTTAAAATAAGTACTCAAAAATAAACAACACGCACATTCGGTAATTAGAGTTATCTGAAACAAAAAATAGGAAAA
AATAGTAATGAAAAAAAAAAAAAAATCAAACGAACACGTTATTAAAACTCGATCTTGATGTGAATATTTTTCTTCAATAT
TTAAGTGATGCTTCGTCAAATGTCTGGAAATTTTTCTTCAAAAGCTTTGAGAGAATTACGTTTCATCTACAATTAATTAA
TTAATTTTCACTCATATTTTGATACTTATAAATACTTACTGTGTTCTAAAATGTTGCACTCACATTTTCACTTCACACAC
TTCACCGCACTTAGAAAAAATTAAAATTCACTCACCCTGGCCTCCTCTTCGTTCCCTCTTCTTCTTAGAACGGACCTACT
GAAAATAAAAAAATACAAGATCAGTATACAAATTTTCGATAAATAACTTTATGTATAACGTTACGGATTTATACTTAATT
TTTTTTTAAAAAAAAAATTTTGACAACTAACCCTTTAATCCTGATCCTTGTAGCACGATTATAGCGTCCAGGTTCCCTGA
AGATCCCTTCCATTGGCACTTTAATCACTCGAAATTTAAAAAATCGCGCACTACTAAATGTCTGTTAAACACTCGAAAAT
CCACAACACGCACTTTCAATCACTCGAGTCATCTGAAACAAAAAATTGAAAAAATTAATAATGAAAAAAAAAAAAAAAAA
AATTCGTACAATATACTTAGTCTCGAGCTTGCTGTGAATGTTTTTCTTCATTATTTAAGAGATGCTTCGTCAAATGTCTG
GAAATTTTTCTTCAAAAGCTTTGAGAGAATTACGTTTCATCTACAATTAAATAATTAATTTTCACTCATATTTTGATACT
TATAAATACTTACTGCGTTCTAAAATGTTGCACTCACATTTTCACTTCACACACTTCACCGCACTTAGAAAAAATTAAAA
TTCACTCACCCTGGCCTCCTCTTCGTTCCCTCTTCTTCTTAGAACGGACCAACTGAAAATAAAAAAATACAAGATCAGTA
TACAAATTTTCGATAAATAACTTTATGTATAACGTTACGAATTTATACTTAATTTTTTTTGAGAAAAAAAACTTTGACAA
CTAACCCTTTAATCCTGATCCTTGTAGCACGATTATAGCGTCCAGGTTCCCTGAAGATCCCTTCCATTGGCACTTTAATC
ACTCGAAATTTAAAAAATCGCGCACTACTAAATGTCTGTTAAACACTCAAAAATCCACAACACGCACTTACAATCACTAG
AGTCATCTGAAACAAAAAATAGAAAAAATTAATAATG
>R=122|TRF=0.000|NSEG=0.000|Low
ATACAGGGTGGTCCACGAGTAATAATGAGCCTGAAAAATTTTTTTAAGCAACCAACATTACATTTCATAGATTACGTGGA
TAGTAAAATA
>R=123|TRF=0.000|NSEG=0.000|Low
TTAAGGTTAAAGGGGAACATGTTTTAGTGTGTTTCTAAGCCGTAAGATGGCGTGGAATTTATTTTTCTATTAT
>R=124|TRF=0.000|NSEG=0.333|Mid
AAATTATTTTATATTATTATTTTCTACAATAATCTTCACAATAAATAACAATAAACACTGAAATTTTTAGCCTACATTTG
AATAAAACGCAAATCAAAAATTCATCTTCAAACCAATGTATCTTTGTGGGGAAGCCCCGAATTTTTATTTTTTTTCTATA
TTTGGACTACTGAAGTGATTCTCTACAATGCTCTGAACTCGGAATTCGCCAATTTTGAGACACCCTGTATA
>R=125|TRF=0.000|NSEG=0.308|Low
AGCCATTCCAGGAATAATGCAACCTGACACCGAAATTTTCAAAATAATTTTAGTATGTAAAGTTTCTTTTAAAATACACA
ATTCGGTTTATATTTAATTTATTT
>R=127 (RR=127.  TRF=0.024 NSEG=0.277)
TAATAATAATAATAATAATAATAATAATAATAATTTATTTCTATCAATTTATACAGATGTAGTAACAAAATTGATACGAA
AAACGTCAGTATTATACACAGAAATAACAATAACATAAAAATAATTTTAAGACATAAGTCAAAAAACCTGTCTATTATAG
AATTCATTTAAAGTATATGGTTCGAGATCCAAAATGTAGTCAAATATTTTCTTTTTAAATAAATTTAAATTACAAGGTGT
GCGTAGATGCACAGGTAAACTATTGTATAGTTTTATTCCTGCATAATGAGAATTTTTTTCCGTCAGCGTAAGTTTGTGTC
TTGGATACTCTAAGTCTACTTTGCGAGTGTTGTACTTATGGTCGTTAGTGACATTAAATAGTAGATTCTGTTTAAAGAAA
AATAAAAGTAATCTATATATGTATAAACCAGTTACTGTCAAAAAGTTATTGCTTTTAAAGATGTTCCTACAAGTTTCATT
ATATTTTAAGTTAAACATAGTTCTCATGACTTGTTTTTGAGCAACAAATACTTTTGATATCTTTCCACTTTGCCCCCAAA
ATATTATACCGTAGCTTAGTAATGATTGAAAATTTGCGAAGTATATTATTCTTAGTTGTTCAATGTTAATGTATTTTTTT
AAAACACGTATTGTAAAATGTACTGAGTTTAATTTTTTTAATAAATTATCTATATGATTAGTCCAGCTTAACTTATGGTC
AATGCATATTCCCAGAAAATTAGTTTTCTCTATTAATTCAATTTCTTTAGATGATATTACAATTTTATTCGGTTTCTCTG
TATTCTTGTGATTACATATTGCAAAATGAATGCCGTAGGTTTTTTCAAAATTTAACACTAATTTATTTTCTTTAGTCCAG
TTTATTACCTTATTCATGCATATCTTTGCTTCTTTCATTGTATCTGTCATATTTTCACCCCAAATTAATATGTTTGTGTC
ATCAGCAAAGTTAACTGCACTATTGTTGTCTGAGACTGTTAAAATGTTTAATAGGTCGTTTATATAAATTACGAAAAATA
AAGGCCCTAGTATACTACCTTGAGGTACACCTTGTTTAATTAGAAGTTTATTTGATGTATATACAGTACTGTTTTTTGTT
ATTGTGACCTGCTGATACCTATTATTAAGATAAGATGTGATCAACTTTAACATAATTCCTCTTATGCCGTATTTCTTTAA
TTTACTTATTAGGATGTTATGATCTAGGCAATCGAAGGCTTTGGAGAAATCTAAGAAAATTCCAAGAACCACCTTTTTTT
CTTCTAATTTATCTAACAGAGCATTAGTGAAGCTAAATATAGCTGAGTCAACAGATTTCCCTTTAATGTACCCGTGTTGG
GATGAATTCAGTAGCTGAAATTTCATTAAAAAGTTAGTAATTCTGGAAGATATAACAGTTT
>R=129|TRF=0.000|NSEG=0.423|HighA
TTAAATTCTATCATCTGAGAGCTTTTTCAAATTTTTATCGTCATTTATTTTGAAAATTCAAGGCTAACTTGATTTTTTTA
AATGGCACGAAGGGTCAAATTTAATCATTTTTAAAAGAGCATTTTTTTCTGAATTCAATGATGTAACATGATACCCACCT
TTACTTTTATTAAAATGTAAAAAAATAAAAATTCAAAAATTTTCTGGAATAGTAAAACTAAGTTAGCTTTTAAAATAATA
TTATTATCGATATCTGTCACTTGTATATTAGCCAAAAATTAAACTTGGGTGCAATAATTAGTTTAATAATAGTACATTTA
AGTAAAAATGAGAGAAAAAAAATCTCATGTTGGTTTATCATGGAGACAGAAAGCCAAGAAGTTAGTGGAAATCATTTTGA
ACATCTTTTGTAGCATAAAAATCAAGTATTTCGTGTTTAATTTTTTTTAATTAAAACGTGTTCTTTTTCAGTTAAAAGTG
TTATTTTAACAATTATTTTTAACTTTTACTTATTTTTTGGTCAATGTTTAAACGGCAAAGAGCTAACGATAGATAAAGAC
AACATTTTCAAAACTAACAAAATTTTATATTTTTTAAAATTTT
>R=130|TRF=0.050|NSEG=0.147|Mid
AACCGAGATAAAACCTTCCAATATAACCGCCAATTCCCAAATGTGACGCTTTTATAAGCTAACTGTTAGTTAACCACATT
ATCTAACCGTTATCTACGCGCGGTTATATAACTGCTATTTTATTTCGGTTATATTTCGGATATGTGTCTTTATCTAACCT
TTATCTACGCGTGGTTATATTTCGGTTATATAATTTCCTTTACATCTCGCTTATATTTCGGTTATGCTTAGTGATCTAAC
CATTATATTGCCCTTATATAACTTTTGCCTAAAGTTTATTTAAAAAAACTCATAGTAGATTTTAATACAAATTAAAATTT
TAAATATTTAGAATAAATAAATTGGTGTTTCTATCCAGCCTATTTGGAGTGCACAATAAATATTGTTCAGTGTTTTGTTG
ATTCCTTGTTGAAAAATTCCAAAAGAATTTTTAGGAATGACTTCTGCAAGAAAATGTTCGATGACCAGAACTAACATAGA
ACTACTTATGTTAAGACCGAAGATGCTGTAGGAGTAATAGGAAAGGTGAAATGCCATCTTACGGCAAAACTTCTAACGTA
GTCAGTGTTATCTTTTTCCTCCAAAGAACAAGAGTTTGTCAAACTGTTAACAAATTACAGTTATCAGGAACTAAAGTATT
ACTATTTTCAAAAACGTATTGTTCACTGTTTTCTTCATTGTTTTCTCAACTTTGGACAAATTCTCCGAACCCAGCTTAAC
ATTGTAGGATTAAAGGGTCGGCAGGTAGAAAGTGAGAAAACATTCATTCTTAGAATAATTTGCTTTGGTTTTGACAAATT
TATTTTTTTGTGGTCAAAACTAAAATACATTTAGGCAAGCTTTTTCAGCTTTCAATTAAGTATAAATTCAAATTGTACTC
TACTTACATGATAAACAATAAATATAGATGACGATTCACGTGGTTGCAACACGTAGAAGTAAAGAAAAAGCAAAAATCAC
TGTTGAATGCATTTTACGACCAACAAACTAGATAATTTTCAACCATATAACCAAAAATTTCTTAGATCACTTATTTTGTT
TTGTAATTATTATTATAAAATGCCGGCAAATATTAAATATAACTGTAACATAACCATGCTTAGATCACCGATATATAAAC
TGAATCTAGCATACGCTATATTGCATTACATACATAGCAGTTATATAACCGTCACATAACCTTTGCTGTATACGCTAGAC
ATAACCATGGTTAGAACACTGATATATAACCTAAATCTAGCTTGGGCCATATTGCTTAAGAAACATAACGGTTATCTAAC
CGTAATATAATCATGGTTATATAACCTTAATATAACCATGGTTAGATAACCGTTATATAACTTAAGTATAACATAACCAA
TGGTTATATTTGTGTATTGTGGTTATATAACGTTATATAACTGAAAGATAACTCAGTAAAACTGTGCTACTAG
>R=133|TRF=0.000|NSEG=0.000|Low
TATACAAGGTGAGTCTGCTAAAAGTATTTTTTACTATATCTCAAAAACTAATAAT
>R=135|TRF=0.000|NSEG=0.444|HighB
TTATTCAACAAAAAAATTCATAACTCAAAAACTAAAAGTCGTAGAGCAATGCGGTTTGTTCCATTGAATTCAGCGGCTCA
TTTTCTGTATTATACCAACTTTTCACAAGATTTAAAATTTTTAATTTTTTTTTTAAAATTTCTGAATTATAAAATTACTT
ACCTTCAAAGTGATAAAAAAAAAATTTTTTTTAAACTCACTCCAGCAAATTTTTATGGACTTCTATATGTCTTAACAACC
CACTAAAGTTGTTAAAAGTCCACAAAAAGTCCATATGTTCGATTTTTTGATGTTTGATTTTTTCAATTTTTGTCGCAATT
TTTGTCGATTTTGGGTACCCGGAACATTTATCGAGCAATAGCTCCGGAACTATTAGAGATAACCCCATGAAGTGTATTAT
CGTTGGAAAGCTCTTTAAATTATCTATTTTTTTCAAAAAAGATTATTGTTCTCCGACTAATAGTTTTCGAGCAAATTGCA
AATAAAAGCAAAAATTGGTAAAATTTTAAAAAATTCATAACTAAAAAACTATTGGGAATTTGGCAATTTTCTCGATGCCA
ATCGATTCCCCGGATCATTTTGCATAGGTATGGATCAAAATAGTTCCACTTTTTCGAATAGTATTGCCGTAATTTATTTT
ATTTTAATTTGAAAAATGGTGGATGCGCCGAATTATTTTTCAAAAAATTCATAACTCAAAAACTAAAAGTCGTAGAGCAA
TGCGGTTTGTTCCATTGAATTCAGCGGCTCATTTTCTGTATTATACCAACTTTTCACGAGATTTAAAATTTTAAATTTTT
TTGCTAAAATTTAATAAATAAAATATCTATAGTGAAAAATTTAATTCAACAAAAAAATTTATAACTCAAAATCTAAAAGT
TTTATAGAAATGTATTTTGTTCCATTAAATTCAGCGGCTCATTTTCTGTATTATACCAACTTTTAACGAGATTTAAAATT
TTAATTTTTTTTGCTAAAATTT
>R=136|TRF=0.000|NSEG=0.000|Low
ATGTACAGTCGAACAAAGTGAAAATGACGCCTCAATAAACCAGTCCCTGCTGT
>R=137|TRF=0.000|NSEG=0.149|Mid
TTTTATCTTACAGGTGCAGTTTTTTAGGTACATTATACCATTGTTTTCGGTGAGAGAAATCAAATTTCTCTCACAAGAGA
GATAAAGCTGTCAGTTCTACTCACAAGTGAGTAAATCTGGGGAAAATTGGGGAAAACAATGAGACTGTTTATTTCATAAC
TATAGCAACACAGGTCACTACGAAAACTGATACATAGAACTATGCTAATGTTACAGGCGGATATTTACTTGAATTTTTTG
GTTTTTTTTACAATGCACCTGTAAGATAAAACGTCGTATATCACACGTGATCGAAATGCCATTATAAAGCTCGTGAGAAG
TGTCCCACTCGTGCGCAAGCGCACTCGTGGGTCAAAATTCTCACTCGCATATAATGATGCATTTCTATCACTTATAATAT
AATATACTATTATTTT
>R=138|TRF=0.000|NSEG=0.416|Mid
AATGTGCCGCTTAATTTAAATTGTGAATGCCGTCAAAGTGACAGATCCGTCAAAATAATGCAAAAAGGCTTCGAATCTAA
AAACGAAAAAATACAAAACAAAAAAAAAAACAAAAATATAAAACACAAATCAAAACAAACCCTACACTTGAAACAACTTT
GACAAAAAATGCAAAAAAATGAGTAAAAAGCTAATTCAAAAATTTGACA
>R=139|TRF=0.000|NSEG=0.000|Low
TTTTTTGTAAATTGTGTCTAAGAACGGGTCGCCAGGAGCCACGGTAATTGTACCTCAA
>R=140|TRF=0.000|NSEG=0.215|Mid
AATAATAAAAATAAAACCAAAAAAAAAGCTTTATTTGCATTAAATTTTGAGCAAGCCACTTTCATTCATTGAAATTAAAG
ACAAAATCAGTACGTGGCAATAAATTATTTGAGTGTTTTATTTTATTTTTAGTTACTGAATTTAAAACGTGTCACTCAAA
CTATGACTTTTCAATACCGCATTTAAAAAATTAAAACGCACGTCTGCTACCGTTTGTAGCAAGATAATGAAAATAAATTA
ACCCCAAAAAAAAAAAAAATGCACTGACCTTTGTCTTCTGTTCCGATGCCATCTTCTTCTTAAACGGACCTACTGCAATA
GAAGAAACAATGAAATTAGAACAATGTGCCCTTAAATTACTACTTGAAAATAACACAGATTTAATTTAATATTCTAAAAA
TAAATCACTGCAAACTTACCCTTTAATCCTGATTGTTTCCTCCTTAAAGTCCATTCCATTGGCACTAACACACACAAACA
CTAACCGCGATCACCAAATTTAAAATTTAAACAGTAAAATTTAGTTTTACTTAATTAAACGTACGTTCGCGACAACGGCA
AGTAACAAACTGAATAAATTAAACGAAACGGCACAATAATTAAAATAAACCGCATCTCCCGCTCCCCACGTGACCCCGCC
CCCTGCTCGCTGTCGACTGCTGCGCCCTCGCCGCCTGCGCCGCACACCTAACCTCGGGACACGTCACGGACGTGACGTCA
CATCATGTCTAAAACAGTTCATCACCAGAAACATTCACTGGCACAATTCGTCAAATTTAGAAACATTCATACACAGAATT
ATTCAAAATAGAACAGTATTGATCTAGAAAAATTAATTATGACAAATGTATTTGTCTATAAACGTCTAAAATTATAAAAG
TTTCGCATGCAGTTAATGGAAAAATAAAAATGCATGTTTTTATTTAAACAGAAACTGGCAATGTGAAATTTTGTTGCGAA
AATTAGTGGTATCGCAATGCGTATAGCCACAAATTGTTTGTTTGGTTTGTTTTGTTGAAAATTCGGTAGGTTCGAAAAGT
AGGGTTATGTTGTTACCTGGAAATGACAAAATTTACACTTTTATCAATTTCTGCCCTTTCAGAGCGTTATGAGAGGATAT
TTAGGGCAGAAATATCTACCTTGTGTCTAAAATTTATGTGCTATTGCCAGATAGAGACAAAAGTTCAGAAAGTAGGGTTA
TGCTTTTTTCTGAAGTGTTAAATTTTAACTTTAATGGATTTTGTGTGCTTTTCTGCACTTTTAGAGCGTTATTAATTATT
ATTGAATATGTTTAAGGGCAGACAAATCTACCTTGAGTCAACGACATAAACTTCAGTGAGATTGAAAGAAATATAGGGCA
AAAATGAACTTCTCGTGTTAAACA
>R=141|TRF=0.000|NSEG=0.260|Mid
GTGGTGTAGTCTCAGATCAAGTTGTGATGCCGGGATGGCTATCGCTAGCTCATGCATTATTTCTTCCAACACATAATCAT
GTCTTTTACTATTATCATCAAGAAATAATCAAATTTTACTTTAGATTAAATGAAATTGACATCAAATGTGACAGCAATGA
CAGCTGTGTCATTCTTAGTCGACTGTTTCCAAGGTAATGGTATGCTCAAAATTTATACTTTTTTATTCTGCAGTGCGGTG
TAGAGTTTAGTTTAATCCCAAATAACTCGAGAACGGTACAGTTTGACGATATGAAGCAAGAGTACCTTTTTTATTAAAAA
ATAATTGGGCTTTTGATTTTTGGTATCAAAAATACGTGTTTATAGGCCGAAAAATTGAGTTATCACCTAAAAACTGGAAG
GGCCCCCTTGTCACCGGAAATGTATAGCTTTTACAAGATTTCCATTTACACCATATCAAAGAGCGTCTTTGTGTCTCTTG
ACATGCAAAATTTCATAATAATCGCATGAACGGTAACAAAAATATTTTCAAAAAACCATTTTTCTATACCAATTTTTGAA
AAATTGTAATTTTTCAATTTTTTGAGGTGGGTCAGTAAATACTATCCTATCTATTTTTATTTGTAGAGGGGTATTCGTGG
TTAAAATTATGCCACATATTTTTGAATCACCCGATAT
>R=142|TRF=0.000|NSEG=0.268|Mid
TATACAGGGTGTCTCAAAATTGACGCCCGTGCTTTTGGAATTTGATTCAGGAGACTAAAACAAATCGAAAGTTAAGAGTA
AAAAATTTTCCAATTGTCCTTCGTTATCGAGTTATTGATAAAAATGTAAATAATAAACTTTATGCTTTATTTCTAATTAA
TTGTGAAACATAATTAATTAGTTGATATTAGAGATGTTAAAATTCTTTTAATCACTTTTTCTAGTGAGGAGTATTATTAA
TTTCCTTCGGTTTTGTATGTTTAAAATGATACGATACTACTACATTATTGCATTCGAGATTTTGTCGATATTTAAAAGCT
CGGTTATAAGTTAGATGTGTGTATGATGGCAATGCCACTGCTGAGGCTAGGGCATATGCGGAAAAGTTTCTAAATCGCAT
TGTAGCATATTTTGTGACAACAAATTTGGTAAATTCGCTTTTAATAAAATTTAATGTTTAAATTTTAAATTTTAGTTTCT
TATCAATAACTCGATAACGAAGGACAATCGGACAATTTTTCACTCTTAACTTTCGATTTGTTTTAGTCTTCTGAAGCAAA
TCCTAAAAGCACGGGCGTCAATTTTGAGACACCCTGTATA
>R=143|TRF=0.000|NSEG=0.480|Low
CACAGAACAGTAAGGGTTAAGAAGTGATAATTCCCTAGTAAATCACTGGCAACACGAGAATCCAGCGCCTCTGGTGCTGA
AGTGCGTTACTACCACGGTAAAGCGCCACGTTTGAATATATATCTTTTTTATTTTGTTTTTTATTATTTTTATCTTACAA
GTTTCATTGCAAATTGTTTAAAATAAAAAAAAATATTTTCATTTTAAACGAAATGAAAACATTTTATATTTATTTTAAAC
AAAATTTGAAATAAAACTTACAAAAAAAGTTGTTTTGTGATAATAAAACACAGATTTTGTTAACATTTTTATTGTACACT
TGAGTAACATAACAAATTAAATTTTTCAAAAAATTAAAGTATTGTATTATTTCTTAATTATACAAAAATTATCAAAAAAT
TAAATCAGTCAGTGTTGGCATGTTTTGCCTGTCTGCTCCAGACTTAAAACAAAATAAGGTCTGCTTTGCAATGACTTTTA
CCTTGTCTGTCAGCAAACAGTTGCCCACGCTACGACCACGAGGAGGTACATGCAGTGCACTGACACACTCGAGCGCAAAT
AAGAAACTTAAAAGTAAATTCTGAAATAACCTAAATAGAGAAAACGAAAAAATTTTAAA
>R=145|TRF=0.000|NSEG=0.474|Mid
AAAAAAATAAAAATAACACAATTTTCGACCAAATTTTGTAATTTTTTAGCTTATTTTTGACGAAATTTCGCTCAAAAACA
AACTAAATCGAGTGAAA
>R=147|TRF=0.000|NSEG=0.414|Mid
AAAAAAAATATAAAAATGTAAAAATTTTGCAATAATTTTTTTGGCAAAGATACCACTGAATTTAATTTTCTCAAATATCA
CCGCCTATTAGTCATGTAAACTTTGAAAAAAAGTACTCAAAAGACGCAAACCTAGTTGATATTGCGTTTTTTGACGAATT
TTTAGACGCTAAAGTGGAGGTTGCACCCTATATATCTCAAAAACTAATAAAATTAGTAAAAATTTAGTTAATTTATTTTG
ATTTATTTT
>R=148 (RR=147.  TRF=0.000 NSEG=0.235)
TGTGGCGGGTTTTTGAGTTTTTCAGTTTGTATTTATTTTTCTATTTTGAGTTCCAAAAAGGCCTGAGCAGTTTTCCCACT
ACAGAGCGAATAAATTTATTTGAACGTAGGATTTCCGGCTATGTTGCGGAAACAGTTATGTTTAGGAATAGGAATGCAGT
CAATTAAAGACATTGTTAATTTTTAAATAAAAGAGTATAATGTATAAAAGAAAATATCTAAGGTTAAACAATAATTACAG
CTTTAAATGATTAGAAAACTTTACAAGATACAGGTAAAGAAATCTGAACAAAAGTTTTTATTTAATCATTGTGTTGATTA
ACCATGGATTAACATTTGTTACAAAGTTATGGTAATTATTTAACAAATAAAATGAAACAATTAATTAAAGTTTTACTGGA
GGAGAGTGGTATCAGTAGTGTCACAATTTTCGGTAATCTCTTGAGAATAGTCAAAGGTTAAAATAGGTTAAAAAGAGCAC
AAACCATAATTTCAATTAATCATAAAGGCGGCTTGAAATCACGTAATTTAGATAAGATGTTCGAAAAGCGTGTCAATCTT
TACACGGTTTATTTTCTTACAAAATTTGAGTTCATCCCGGTCATTTGTCTAATAAATCTTAAAGTTATTAGTTGGTGATT
GATCTTCTTTCATAATTGTACGTTAATAACCGAAATAATAGGTGATTAATCATTTTGTTGAAACAATCGGATTTAAGAAA
AATAACACTTACAGCTCATTTTCCAAGAGGAACTGGTAGTACCAATTTCACAAGTCTCAACACCCAGAAGTAAAACTTCA
CAAATCGTCACGTATAGTGATTTTATTCACTTGAGATTAGCGACTATGCATTCAGAAGTAATAAGTCTGAATTATTGGCG
ACTTGTTTTGTCGGTCAGCTTTTATATCCAATTTTTGACCAGCTTTTGTTATCAATTTACTAATTTATGACTCTGTTTTC
CGGATCTAACAAAATTCCATGAACTAGCCCTAACCTATTGCGATATTTTGGTGAAATTATCCACGATGACGAGCGACTAT
CTTTGTTTTATGTAATAATTTTGGAAATTTTCTTAATGTGTTTAAATTTTTATCAGTAATTTATAGTTTTGTTTTTTTTT
TTTGTAATTGCTCCCTTTTTAATCTAATTGACGCAAATATGGAACAATTGCGACATTTGGGTATTGCCTAATTTTGAAAT
AAACAAGGGCCTTTTGGCCCGTCACA
>R=149 (RR=148.  TRF=0.000 NSEG=0.248)
AAATTGGGAAATTTTAAAAAAATTAAAAAAATTCATTAAGGTCCCAAGGGGTGTTTGTCCGAACATGATTTTTTTACAGT
CGAAGGCCCTATCGAAGGGCTTAATCTCCTGCAAAAATAAAGAAAATTGCAGGATATAAAGGGGGGAAAAAAAATCAGTT
TGCATTGCTTGAATATGAGAATAAAAAATGCAGAAATTAAATGCAGTTAAGTTTTAATTTGTAATAGAAACACATTAGAA
TGGTCAGGAGATGTTCTACAAATGTGATATGCAAGTCAGCGTAACAGCTTATTGATGTTTTTATAATGATTTACGATTAT
TTTGATAATTTTCCTGGTGTGAACTTGGCTGTAGAAAACGAGAATGATGGGGAAATGGTGCTAGCTCCATGCGCGCAGCG
ATTGTCTGGTCGACTGTAATGTTCATGGTGCCAGCACCATTTTT
>R=150 (RR=149.  TRF=0.000 NSEG=0.254)
TGGGGCATTTCACGTAAAGCGGACAACTCAAAAAAATGCGACAACCTGAAATTCGGTTACAATTGTTCTCTTAAAAAGTG
TGAATGTAAATACATAATGATTTTTTTGTGAGCGACTTATTTAAAAAGTTATTGACTTCTAAAAATTGACCAAATATTAA
ACATAAAGTTTTTGTAAACTGTTATTCTAATTAAATAATATATAACAAAATATTTAAAATAGTGCTTTATACAGAAAATT
CACTGTTCTTTTTAATTCTAAAATCAAATTTGAAATTTGAAATTTTTTTCGTATAGAAAACCGGAAGTGAAGTTTCAAAT
CCGAATTTTAGTAACTTGGACCATTTTTTTTAATTTATTTTTATTTTAAAAAATAGCTTAAAATAAATAGAGTTTACACT
ATAAGTCGCAAAATGGGATCTCTATTCGTTTAGGAGATATAGTACTTAATGTACTCAAAAGCGCGTAATATCTTGCGTAA
TCCGGCCCATCACGTACATTAAGTACTATATCTCCTAAAGGAATAGAGATCCCATTTTGCGACTTATAGTGTAAAATCTA
GATACTATAAGCTATTTTTTGAAATAAAAATAAATTAAAAAAAATGGTCCAAGTTACTAAAATTCGGATTTGAAACTTCA
CTTCCGGTTTTCAACACGAAAAAAATTTCAAATTCCAAATTTGATTTCAGAATAAAAAAGAACAGTGAATTTTCTATATA
AAGCACTATTTTAAATATTTTGTTATGCATTAGTTTTTTAAATTAAAAGTTCCCAAAAACTCTATGTCTAATATTTTGTC
AAATTTTTAGAAGTCAATATCTTCACAAATAAGTGTCATACAAAAAAATCATTATGTATTTACAATCATGCTTTCTAGGA
GAACAATTATCCCGAATATGACCGAATTTCAAGAT
>R=152|TRF=0.000|NSEG=0.388|Low
TATCAATATTGCAGCCTGATGATGATTTAATTAAAATCGAAACGTCGCTAAAAATATAAAGTTTATTTACATCCATGCCC
TAAACAACCAAAAACAATTTCTT
>R=153 (RR=152.  TRF=0.000 NSEG=0.125)
AAACCATGGCCTCCTTGATGTATGGAGACAACTTCGTTGTTCAGGCCTGGCGCATCGTTAAGTTCGGCTGATTCTCCACT
GGCGCTGCATTTAGCGGACTGACGTTTATTTGACAAATACCATTTTTGAGGTTAAAGACTAATAAATTTGAAAGATGTAA
GTGTGCATTCGTGAAATACGTTGAAAATGTGAGGATAATTCTAAAGTTATGCCCTGAATGAACGTTTGGATAGTGTAACT
TTTGCAGGAAATCATTTTACGATCATTAGGATTTTTTATTTTCAGCTTCAGAAGATATACAAAATATTTTAAGGTGAATT
GATTGTTCATCGTTTATAAGTATTTTAAGCATAACCTACGGCACTAGTACGCAGACACAGATGCAGAGAAAACGATGTTT
CAAAGAACCTTCCATTTATTATGCATACTCTATGGTTTTACCAATGGTTAAGGTTGAATGCGTTACAAATCTGTGATTTT
TAAGACATGGCTTAAGTTTTCTGAAAGGTATTTGCAACCTTTTAACCAGCAGATATTTGCAATACATTGTTTAGGCAAAT
GAAACTATTTTGCACACACGTATTTTCAAAACCTGCTATTGTTAATTTAGTTTTAGTAAAATGTACAAAGAAAATTGTTT
TTTTCAAATGAAATGGTTTAAAAAAGCTCGATCCAGCGTTCCTCTGCTGCGTTACTCTCTGCTGGAGTGTCTCTGAACCG
TCCGTTCCAAAGTCCCTGTCTGGACCTCTGCTCACTCTCAAGCACCGCTCGTGGATCACCAAACTCCCGAAAAAAATCTA
CTACTTTATAAATTTTTTTGAGTTTTTGTATTTAGAAATTATCAATTACATTGTGGGCTCTTTTTCACCTTCTCTTCTGC
TGATTGTACTTGTTAAATTCAATTTTTTTTCGGATTTAACCTCACAAATGCTATTTGTCAGATAAACGTCAGTGCGCTAA
ATAGGGCGCCATCTACGGTTTCGAAAAAACCGCTGAAGCTTATCGATGCGCCAGGCCTGAACAACGAAGTTGTCTCCATA
CATCAAGGAGGCCATGGTTTAAACAAT
>R=155|TRF=0.000|NSEG=0.133|Mid
AATTCTCCAATTCTACAGCCTCCAAAAACTCCCACAATTAGAACCACTTTTTGCAGCAAATATTCATCATCTGAAGCAGT
GTCTAAAAACTTTTCCATTTCTTCGAAGCTGAAGACTTTAGATTTCTTTGGTCTGTGCCCTACAGAGTGTTGTTTTAAGA
AAGCAGATACCTGATGAAATCTACAACAATTATTTATTAGTTCAAAACTTATTATAAACAATATAATCCTCACAAACCTG
CTTATATCGATATTTTCTTTAACAGATAACATTTTCTTCAGTTGGGAATAATACGCCCACAATGACGAAGATTTTGCATT
TTTGGATCGTTCAGAAATATAAGCCAAAATTATTCTCTCGTCTACTCCCTTTGCATCCTTCCGCTTCCTCCATTCACAAA
AATTTGAATACTCTTTTTCGTATAATTGTTTAGATTTTGCTGGCACCACTTTATTTATAGCTTCTGAAGCTTCTTGAATG
ACCAATTCAGGCACGAAAACCTGGTTTTCCTCTTTAAAATCGCTGATTCTAGCCATTTTTTCCATACGCGTTACAATTCT
CGCACTTTTGCAAATAAATAAACAACTCGTTGTTATGGAAATTTGATTCGCATGTGATATGATTTGTATAGACCGAACGG
TTAATTTTAACATTTTCTTGCATTTTTTGGTAAATTTTGGTCAAAATTGAATAAAAAAATATATACGACACGTAAATTAA
ATTTATTAATTTGCTTGAAGAATTAATACACTCGCTTGCGCTCGTGGTATTAAATTTTCTTCTCGCAAATAAACAATGGT
TTAATTCACTTATTGTATAATATTTATTAT
>R=157|TRF=0.000|NSEG=0.346|Mid
TATTAATTATATTATTATATGTTTAATTTTAAAAAATCCATGTCAATGCATTGCAAACAGTTCCATAGAAACGCCAATGT
TCAGCAAAATAAAATCTTCACTGTATA
>R=158|TRF=0.000|NSEG=0.148|Mid
TTTTTTTACCAATTTTTAACGTTTAAAGTACGTCTTAACTTAAAGTTGTATTTACGTAAAAAACGTAAAAGAACTTTAAC
GTTATTAATAATCGTATTTACTAACGTTTGTTTTAAACGTATAATTAACGTTTCAAAAAAACTGAATTTGGTTTTTATGG
CACTGTCTAACGTTAATGTAACTTTTTAATTAAACGTTATATTAATGTAGTAAAAAAAAATATAAATAAA
>R=159|TRF=0.000|NSEG=0.000|Low
AAATACAGTGGAGTCCGGTTATAACGAACTCAGAAAATACATCAAAATCAGTT
>R=160 (RR=159.  TRF=0.000 NSEG=0.185)
AAGTAAAAAATGTTGTGAAATTCAAATCGAAGGTGATCCTAAGCAGATTGTTAATGACATTAACCAGTATTTCATTAATT
CAGCGCCCTTTGTACGAAGTAAGTCAAATAATAATACGATCTCATCCAATGCTAAAACTATGTACGTATACCCAGTTACT
AGTCAAGAAATTATTACTATAATTCAAAATTTAAAAAATAAGAAAAGCACAGGCTTTGACGAAATATCTAATAACATAAT
TAAATACTGTAATGAAGAAATTAGCGCACCTTTATCTTTTGTTATTCAAAACTCTTTAGATTATGGAATTTTCCCAGAAC
AATTAAAACGAGCGCAAGTTCTTCCTATATACAAAAAAGGTGACCCAACATTAATATCAAATTATAGGCCAATAAGTCTG
CTGTCATCGTTTTCTAAAATTTTTGAAACTGTTATATCTTCCAGAATTACTAACTTTTTAATGAAATTTCAGCTACTGAA
TTCATCCCAACACGGGTACATTAAAGGGAAATCTGTTGACTCAGCTATATTTAGCTTCACTAATGCTCTGTTAGATAAAT
TAGAAGAAAAAAAGGTGGTTCTTGGAATTTTCTTAGATTTCTCCAAAGCCTTCGATTGCCTAGATCATAACATCCTAATA
AGTAAATTAAAGAAATACGGCATAAGAGGAATTATGTTAAAGTTGATCACATCTTATCTTAATAATAGGTATCAGCAGGT
CACAATAACAAAAAACAGTACTGTATATACATCAAATAAACTTCTAATTAAACAAGGTGTACCTCAAGGTAGTATACTAG
GGCCTTTATTTTTCGTAATTTATATAAACGACCTATTAAACATTTTAACAGCCTCAGACAACAATAGTGCAGTTAACTTT
GCTGATGACACAAACATATTAATTTGGGGTGAAAATATGACAGATACAATGAAAGAAGCAAAGATATGCATGAATAAGGT
AATAAACTGGACTAAAGAAAATAAATTAGTGTTAAATTTTGAAAAAACCAACGGCATTCATTTTGCAATATGTAATCACA
AGAATACAGAGAAACCGAATAAAATTGTAATATCATCTAAAGAAAT
>R=161|TRF=0.000|NSEG=0.212|Mid
AGTAGAGTATAAAATGTTACTTCTGGGCCAGGACATTTGGCGTCTTAAAAAACAAGGCAGAATCTTACAAATTTAGCTGT
TTGCCCAAAAGCAAACAACCGAATAGGGCCTAAAACCTCTCAAAAATCATTAATTTTTATCCACCCCAAAAGTTCCCAAA
TATGTGTAGACCACCAAAAATTGGGCACACGAAAAACAGGGTAGAATCCTACAAATTTACTGTTTTACCAAAAGTAAACA
TCCGAAAAAGATATAAAAAACTTACAAAATGCCTTGATTTTAGACACCCCAAAAATAGCTTTTCATTTCTGGACCAAGCC
AATTGGCGCATGCAAAAATCAAGTAAAATTACCTCAAA
>R=163|TRF=0.000|NSEG=0.098|Mid
TATAGTCCGGGACATTTCTATATGAGATACGTCATAGCGCATACGTTGACGCGAGACTATATAGAGCACAAAAACTAGAT
AAGAGCTCAAATTTAGGGAACTTGGTTGTTTGATGTGTTTGACAGATGACAAATGTAAACAATAATAAAAATTTAAATAT
TTCTTTATTGTAGTAAAGTACAGCAAAATGTACCAACTAGAACACTTAAAAACAAATGGAGAAACTTTCAAATGCTTTGA
AGTACCGTTGCTGGATTACTGTTGAGGTTATGTTTGACCTTGGTATGACTGTCAGGTTTAAAGTTGAAATTTGCATTAAA
AAGGCCATAAAAGCCTCGAAGTGCCTTTTAGGGTAGTCATCGTCATGTTCCAATTGCATGCCCCCTCTCTGCCACATCAG
TAAAATTTGCCACAAAAGTTTTAAAAAACGACTTTAAACAACAAAAAAGGCCCTATTTTCATTAACAATGAGACATATCT
CGCTGCATGCGGCACGACATAGGCCTCATAGACCAATCTCATTGTGAATGGTTTTCGCTGAGATCACTTTGAGAGGGTTT
CACTGAGACTGACGTTGGCGGAAGGCTGAAACCTGCCTCGCGACAAGTCTTTGCACCAACATTCGAAAACGCTGTCAATG
GCTTAAAATGATGAAATTGTGTCAGTTTTTTTGTGTCTTTTGGGATTAGTCTTTGAGTCCTGTCGCGCCGCATGTAGCGA
AGCAGATCTCATTGTGAATGGGTTCTTTAAGAAACAGTTTCAATGTACACCACAAGACATACACTGAGACGGCCTCATGC
CTCATATCATGGCTTGTAATTGACAGCATTTTATAGAATGATTTGGAATCATAATGCAGAGATTGTTGCGAGACAGGCAG
GCAGGTCTCAAGCCTACTGCAGAAGTCGCTCTCAGTGAGTCCATGTCTTAGAGATGCAAGACCAATTTAGACCATTTACA
GTGAGATTGGTGCCCGAGACCTATGTCATGCAGGAAGCCAAACTTCATCGTGAATGGACCCTT
>R=164|TRF=0.000|NSEG=0.311|Low
ATTTAAAATTTTAATTTAAGGGTGGTTAGCGACTAAGGGATGAAAGTTAAAATGTTACTAATGTTGGTTTTAAACTCTTT
CATTGCATCTCTAATCGACAATTTTTTTATTAAAATTAAATTAGATTCAAATCATGGACTACTACGATTAAAAATTTCAA
AAAT
>R=165 (RR=164.  TRF=0.000 NSEG=0.164)
AAATACACTGCTCAACAATTGAAGTGGATATTGAGAGAAATTCTAAATTTTGGTAATTCATTGTATATTAAATAACAAAA
AACAGTCACAATAAATAAATTTATACTCGTTCACACTCAAAATTAAAAACTGAAAAAAATTGTCCTTAAAAAACCATAAT
TAGAAGTAAAACAAAAAATGAATAAAACCTAACGAAACTTAAAAGTTCTCAAAGTCAAATTTTACACCGTCCCTACAAAA
ACCTAGTACCGTGTAGGTCCTCCCCTGGCTCTTAGCAGGGCTCTTACTCGATTGAAGAGACTCATTATTAAATTATTAAT
AAAATCTTAAGGTATCGATCCCAAATTTCTTACAATCCATTAGCCAGTTCTTGTAACGTTTCAAGAGGCTGCTGGAGCTG
GTTTAAACACCTAGACATTTCGGCCCAAACATGTTCAATGCAGTTCATGTCAGGCGAACAGGGTGGCCACTCCATTCGTG
TAATGCCATGATGTTCTATGCGCTTATTCAAAATTCTGGCGCGATGAGGGCGGGCATTATCATCAATAAACACGAATCTT
TCGCCTATTGCACCAAAAAATTGTACAATTATCGGCTCTATTACTCTATCTCGAGAACGCTCAGCAGTCATTGCTTCATT
AATCAAGACCAATAGGTCTGTGCGGCCATTAAAACATATGCCTCCCCACACGCACACTGATCCGCCACCAAAAAGAGTGG
TTGAAGCCATCACATTTGCATTGTACCGTTGTCCTCTTTCCTTCCACACTTTTTAGCATTTTGGCTAAGAGAACAACGGT
ATAATGAAAATCCAACCACTCTTTTTAGTGGCGGGTTAGTTTGCGTATGGGGAGGCATATGTTTTAATGGCCGCACAGAC
CTATTGGTCTTAATTAATAAAACAATGACTGCTGTCCGCTATCGAGACAGAGTGATAGAGCCGATAATTGTGTCATTTTT
TGGTGCAATAGGCAAACGATTCGTATTTATTGACGATAATGCCCGCCCTCGTCGCGCCAGATTTGTGAATGAGCGCATAG
GACACCATGGCATTACACGAATGGAGTGGCCACCCTGTTCGCCTGACATGAACTGCATCGAACATGTTTGGGCCGAAATG
TCTAGGCATTTAAACCAGCTCCAGCAGTCTCCTGACACTTTACAAGAGCTGGCTAATGCATTGCAAGGAATTTGGGAAGT
GATACCTCAAGATTTTATGAACAATTTGATAATGAGTCTCTCCAATTGAGTAAGAGCCCTGCTAACAGCCAGGAGAGGTC
CTACACGGTACAAGGTTTTTGTAGGGATGATGTAAAATTTAAATTTGAGAACTTTTAAGTTTCGTTACATTTTATTCGAT
TTTGTGTTTTACTTCTAGTGCTGGTTTTTTACGGACAATTTTCTTCAGTTTTTAATTTTGAGTGTGAACGAGTATAAATT
TATTTTTTGTAATTATTTTTTGTTATTTAATATACAACGAATTACCAAAATTTAGAATTTCTCTCAATATCCACTTCAAT
TGTTGAGCAGTGTA
>R=168 (RR=167.  TRF=0.068 NSEG=0.122)
ATAATAATAATAATAATAATAATAATAATAATAATAATAATAATAATAATAATAATAATTCGTACAGCCATTGATCTCTT
CCGAGATATCGGCACCGTCATATCGAGCATGTTAACTTTGTTAGTTAACAAAATCATCAAGTTTATAATAACAATGCTCT
AATAAATATGATTTTAACTTAGATTTAAATTGTGTCAGCGAATTTAGCAAACGAATGTCCTGCGGCAAATTTCTGAAAAT
CTGAACAGACTTATAATAAACACCATTTTTAAAAAAAGAGGAGTTATGTTCTGGAATTCGGATGTCTTTACAGAACCTTG
TAACTTTATTGAAACTTACATCATATTTGTCTTTATTTTTTTCAAAGAGATGCTCATTCTCTTTCACAAATACTGCGAGA
CTGTAGATATACATTGATGTTAGAGGTAGAATTCCAAGTGATTTAAAAAAGGGCTTACAACTCTCATGTGGTTTTTTGAA
AAGCATGCATCGTATGATTCTTTTTTGCAACACAAAGGCTTCTTTTGAACTGGTAGAAGAGCCCCAAAATATTAATCCAT
ACGAGAGAGTAGAGTGTACATACGCAAAATAAAACATTTTTAAAGTATCTATACTTACACTAGTGCGCAAGTTACGAATA
ATGTATGAATATTTGGCTAGTTTGCGACATACATAATTACTATGTGCGTTAAATTTTAAAGCTTTATCGATGTATAAGCC
TAAAAACTTTACTTCATCGGCCAACGGAACAGATTTTGTACCAAGCTTAATATAGATACTGGATGACATTGGGCCATTTC
TATATTGTACCACAAGAGTTTTGTTCATATTTAATTCTAAAAACTGAGCCTCACAATATTTATACATTTTA
>R=169|TRF=0.000|NSEG=0.136|Low
AAAAAATATTGTAATAAAATCGTTTGTTAATGAACGATTAATAAACTCAACTATTAAAGGCACTCACTCGCTATCGCTCG
TTCGTGCTTTAAACAGTTTCGTTTATTAATCGCCTTCATTAACAAATTAGTTTATTAAATAACTATT
>R=170|TRF=0.000|NSEG=0.000|Mid
ATTTTGTTAACGTTTTAGCGCAATTTTTTAGATTGTAATTACTTTTTAAACACGTGTCCGCGCCATTTTTTTAATTTA
>R=171 (RR=170.  TRF=0.000 NSEG=0.000)
ACCTTCGACCATATATCATATAGACTGGGCAAAGTGAGATTTGTTATGAAGCCAACATGTAGAGGTGGGGCAAGGGGAAA
TGAGGGTTGGTACGCGAATTTGACTCTTAGGTACCCCTTCTCTGATTGGTCCATTCAAAATATTTCCAAGTGTTTCGTTA
ATATTCGTCAAACTTCGTGCTTCACGATTGTGATTAAAGGGAAAAATTGTGAATTTTGGGCTTAAATTTACTTGTGAATG
GGTAAAATCTGGTTCTTGCGTCGAAATATACAGGAGAAAGTATTCACAAGGGGTATTCATCGGTAATGTCATCCGTAAGT
AAGAAAATACAGGTGTTAACCTAAATCTGGAAACACACCAGTGGCGTCGTAACGTATTCTGATTTTCCGCTTTGATACTG
AATATTTTTGAATATTACAACTCTGACGACATGTCATAAGATAGAATTAGAAGTATTTTAACTAAGGCATTTTTTTTGAA
ACTCGAAAACTTAAATTATTTCTGAAACTTGTAATGTTTTTTCAATTGTTTGCCCCTTGACTACGAGCTGCCATTGAACA
AGGAGTAAGCTTCCTCTTGCCCCTCACTCCTCGCACCCATACATGTTGGCTTCAAACAACCTGCCTACAAACTCGCTTTA
CGGCGAGTCTATATGATATATGGTCGAAG
>R=173|TRF=0.000|NSEG=0.343|Low
TTTAATAAATTTTTTTTAATTTGTTTTTATGTATAAATTATTATTTCTCTTAAGAGGACACCTCCATTAACCGGACAAAA
ATCATGTCATCGTCGGTGTCCGCTTATAGGAGATTTCACTTTAGAGAGATTTTA
>R=174|TRF=0.000|NSEG=0.466|Low
TCCCAGTAAGCACACAGACGTAGATCTAACGTTTTTTTAACGTTACAACGGTTGATATAACATTATATTTTTATTTTTAT
TATTTTGTTTTTTTGTTATATTATTACGTTTTTTTT
>R=176|TRF=0.000|NSEG=0.439|HighA
ATACAGGGTGTATCAGAAATACGTGTCTTAATTTTAACAGGTAACAGAGCTCAACAAATAAAACATTTTTTCTATTTGTA
ATTTTTCAATAAAAAATTCGCAAATTTACTTAAAATTTGGAAAAAGATAACATACTGAAACGTGTACCCGCCTATGGGTA
CAAAAATAAAAGAGCCGAACTATTTTCGTTGTGATAGAAACGGACAATTTAAACAATTTAAAACAACAATGAAAATTGTT
GCTATGAATACAAACTAATTATTAAACACTGACCGGCTCGTTTGCACAAAAGAA
>R=177|TRF=0.000|NSEG=0.070|Mid
AAAAAAAAAAATATAAATATGCGTATGGTGGTAATGCCATCACCCAAGTGCCAGAGTTTTCAGGTCGCATCTACAGCCTC
TGACCTGACCTAACGACCACTAGTAGTGACCGGGACCGACGGCTTAACGTCTCCTCCGAAAGACGAGTTAGTTGCGATGT
TTTGGCATTACATTATCCGGTCACCCATCCAAGGAATGACCGGGGTCAGAGCTGCTTAACTTCATAGATTAATTATAATC
TATGAAATCAGCTGACCTATGCAACTAACT
>R=178|TRF=0.000|NSEG=0.262|Mid
TAGTAGAAATATCCAATTTTCTCAGTTTTCTTTTCTCAAAACTAAAACTTGTGTATATACGTTAAAATCTACATTCATTG
AGCAATCTTTTTAAAAAAAATAAAGTTTCTAGCTTTATCCAGAAGGAAGATATGACGATGTAAATGAAAAATTTGACCAA
TTTTAAGTTTTTCAAAAATTTTTACAAAAACGTCTTTTTCATAATGAAGGCAATTCCAAATCGAAAAACTAACTTCGGAT
TCGAATTCAGCAGAAAATTTTGCATAAGAATCAGTTTTAAATAAACGTGT
>R=181|TRF=0.000|NSEG=0.149|Low
AGATGTGAGATGCAACAAAGACAGACTCATTATTTTATGAATTAACGTAAGGCACGTAATGATTGTTGTAAAATTTGTAA
GCATTTTGATTGGGCCGTTTGAGGTCGGCCATTAAAATTACGGAGAAAACCAATCACTTTAGATTTTTTGATTCATTGAA
AAATTATATTTTTGGATATGATTGGTCCATTTAAGGTCGGCCATTAAAATAAAGTGAGAAACCAATCACTTTGAATTTTT
GGACTCATTCAATAATTTAATGTGAATGGTTAATT
>R=182 (RR=181.  TRF=0.000 NSEG=0.116)
TACGAGGATAAATTGAAAAGTCTCCGGCCTAGCCTAGATAGGATGCAAATTTGGCAGATTTTATTATGGCATTATATTCT
TTCATATTTTATTAGTCGTGCCTTGGAATATCAAAAACATCGGTCAAATAATAATTATTTGCCAGTTGTTTGAATTCGAT
GTAGTTTGGTGTTTGTGCGCAATGGAGCAAACTGAGATTCGTGCAGTGATCAAATATTTTTTTATTAAAGGGCTATCCTC
AAAGGATATAAAATCTGAACTGGACAATACATTGGGCGACTCTTCTCCTTCTTACACGACAATTAAAACTTGGGTCGCGG
ACTTTAAACGTGGTCGTAAAAGCACGGAAGATGCACCACGTTCAGGACGACCAAAAACCGCTACGTGCAAAGAAATTGTA
GAAAAAGTCCATAAAATTGTCTTGAATGATCGCCGGTCAAAATTGGTAGAGATAGCAGAAGCTGTGGGCATTTCAACGGA
GCGGGTACATTACATCCTAACTGAAGTGTTGGATATGAGAAAGTTATCTGCGCGATGGGTGCCGCGACTGCTCACACCAG
AGCAAAAATTGATTAGAAAAATGATTTCTGAGGAGTGTTTGGCCCGCTTACAACACAATCCGGTGGATTTTTTACGAAGA
TTTATAACTGTAGATGAGACGTGGATTCACCATTATTCACCCGAAACCAAACAGCAGTCTAAACAATGGACTGCAAAGGG
GGAACCCGTTCCGAAGAAAGCGAAAACACTTCGGTCGGCCGGAAAAGTCAGTATTGGGATGCTAAGGGTATTCTTTTCAT
AGATTATTTGGAAAAAGGAAAAACAATCAACGGCCCATATTATGCTTCCCTGCTGGACCAGCTAAAACAAAAAATCCAAG
AAAAACGCCCTAGCTAGGCCGGAGACTTTTCAATTTATCCTCGTAT
>R=184|TRF=0.000|NSEG=0.000|Low
TAAAGTCCATTCGGAATTAAAATCAATTGTCAAATTGTTTCAACGTTGGCAACTCCATTTAAAATTAGTCGTCCAGGCTT
CGTTGCTATGGCAATGTAGCAGGGTTCCAACATAATTTCAAAATTTTTGACATTGACAATTGATTTAAAA
>R=185|TRF=0.000|NSEG=0.230|Mid
GTACAGCAGGGTGATTTGAAAATGTCATGCCAATAAACCCCGGCTCTGGGATCGGTAGGTACTCCGACCGCAACCATCTG
TGGCAATAAACTATATTTAGTTGTAAACTTGAAGACACGAAATAATTTTAGTTTTCAACTTGAATACAATTACTTAAAAT
AAGATTTCATTTGATGTTTTTAGTAAATTTCAAAGTCATTATGTTGACGAAATCCGTAATCAATGCAACTAATAATAAAG
CTGATTCCAATTACAATTGTCATTTAATTCGTATTGAGAATAAAATTAATCAAAAATGGAAATTTTATTATTTGTTGATT
CCAACAGTTGACTCGAATACAATTGCTTAAAAGATCTGATGTTTCTAGTAAATTTAACCGTCGAAACCTTTGGCCGATGA
AACCAATTTCAATAAAGATGTTGTTTAATTCGCGTTGCTAAATAAATTTGTTCTCCCTATGATATTCAGCGAAAACTAAT
TGCATCCCTTTTTGTAACAAAAATCCAAACACGATTACCAAAGTGACAAACTGTAAACAAATTTCTGATAAAAATTTGCA
AATAAAAAAACATAGTTTTGTTTTTAACTGGAGCCATCTTTTCTTTTAATATATTCTATTTCTTGTTAAAGAAATAGTAA
TAATCATTGAACAAGTATCAAAATAGGTAGAATTCTTAAAACGCATAATTCACAAATAGGCCTTTAGAGGCAATCAATTT
TTTTTTAATTCATTAATTAATTTTTTTTATTTCGAAATCAATTTTATTTCACATTGAGAATTAAACGACACCTTCATTAG
AATCGGAAAAGGGAATAGAATTATTGGATTAACGGGTTTATTAACATAGTGATTTTTAAAATTACTAAGAACATTATAAA
ACTAAATCTTATTTTAAGCAGTTGGATTCAAATTAAAAAGTAAAATTATTTCGTGTACCCAAGTTTAGTTTATTGCCACA
GATGTTTGCGGTCCGAGTACCTACCGATCCCAAACCGGGGTTTATTGGCATGACATTTTCAAATCACCCTACTGTAC
>R=186|TRF=0.000|NSEG=0.148|Mid
ATATTTTTTATTTCGCAAAAATCTTACAAATTTTACAAATTAGACCCCACAAACCCTATATCGACAAAAAGCTCTTAAAA
ATGCCATGCAACGATGCAATAAAATATAGGGTGTTGCATTTGAAAAAATCGAGTTATTGCCATTTGTAGTTTGTCATTTT
CAGAAAATCGTAGTAGGCGATGGAATATCGACTCCGAGTTCGCTTTTATTGCAAAAGATGCGCTAAAGCTTAAGAAATCC
AGTGGAAAAAAGTTAGTTAAGTTATCTTAAATGGTTCTGAAGTTATAAATTTTTTTGTAGATCTTTGCACGACGCTATTT
TCACACATAAATTGACATAAGTCAAAAACTATGACAGATAAGTCTAAAAAACCGGGTACGTTATATCGACAATTTAGTCA
CGATTTCAAAAATGTAACAAAAATTTGGGGTTTTCATTAAAAAAAACAGAACTTAGTTGGGTATTTTATTTTGGAACACT
CTGTATACAAATTAAAATATTTTTAGAATGTGCCTTATTGTAAGACCTATCGTTTAAAAAAAATTAAATTGATAGCTTGC
ATAGAAAAAAATTTATGGAGCATGCACGCACCCCTGGGTCACCCTGTAT
>R=187 (RR=186.  TRF=0.000 NSEG=0.227)
CCTAGAATAACACTTTTATAGAAGCGGAACATAATGGTTGGCAATGAATTCCTAGCTGGAGCCATCTAGCCGCATCATCA
CGTACTAAAAATGGCGCGAATTTAAAATAATCCCGATTACTTTGTATTTTTTAAATTTTTGCTCACATCAAAATGATGTC
AAAACTTTATCAAATACAATTATTATGAAAATTTTCTAATTGTATTTGAAAAGGTGGATGCACAGACAGCACAGATGGAA
GAATTTTACCCAACATGACACGATCTAATCACATTTAAAATTAAAGATATTTATTAAATCCATTAAGTTTACAAAACTAA
TAGTCGTCACCGAATCGATGATAAAGACATACTTGCAATCAGCCAAACTGGCACCTTATGTTTGCAACTTCTGTCTATGG
GAGTCTCCTCGCAGTGTGACTCACTTGCGGTTCGGTCTCAAAAAACTCACTTTTGGGAAAAACGCACCTATCTACGAAAA
CCTTCTGGAGCTCATTACTACGTTATATTTTTGGAGATCATGTTGCTAATAAACAATAGTAGGCAATAGTCTAACCCAAA
CACGACACCTTGAACCACTATCTTAATAAAACTTTGAAAAATTAACGTGATATTATAAAAAAAAAACTCAAATTTTGCTG
ACGTTTGTGAAATTTTTACTTGTCAGCCGCGCATCGGTACCACGTTTTTCTTCAATAATATGAAATTTTAAATCCGCCAA
TAGGATTTCTTTTTCCCGTAAAACACTAAGGCCATCTATCCGCATCATCAGTAAAACCTATTTCAGTGAG
>R=188|TRF=0.000|NSEG=0.387|HighA
AATTGTAAAAATCATTGTCAATGATTTCAACGTTTTTGATATAAATAAAATATCAAGTTACTGATACGTATTTATATAAT
TATAACAGATATGTACAAATACCCTAAACATGCCTTGTTTATTTTCTTGATATGAAATCACTTTAAATGCATTTTTGAAG
GAAAGTAGGTATACTATAAGTCTTAAACGAAACATGACGAATTAAATTCTGTTGTGTATCGGTCGTCTACGATCGTTTTT
GAGTTCAAATTAATAGAAACATATTTAAAATCAACACTAAATCGAAATTTGGATAATAAAGAGCTTGTGAGCTAGTTGGG
CAGAGAAAACAGTGAAATTGGTTTCAAAATTCTATATAATATACAAAGTGAGTCTTCTAAAAATATTTTTTATTATATTT
CAAAAACTAGTAATCACACAGAAATCAATTAATGCTATTAAATACTTACTTAATAATTTTCTCTATGCATGTGACTTTCT
TAGAATTTTTTTATGATTCCTCACAATTAAAATTAATTACATAATTAAAAATATTAATATTCACGAACTGGAATTTTGTA
ATTTCTACTGTCATTCTAAATCGATGCTTATTTAGATAGTGTATTGAGCAAAAAATTCTTAAGAAAATCGTTGCCAGTCT
TAAAATTACGCTTTTTCATTTTTTTGTTTTTGTTTAATTAATTAAATGTTAACGTTAGCAACACTTTTTTAATTTATTTT
TTTTATAAACCAACATTTAAGCATCGCTTCTTTTTAGAATTACATGAAATATTATTTTTTACCATTTAGTTAATTTAATT
AGAAGAAAATGTAGAAAAATTCTGAAACAATTTACATGCATAGAGAACTGTGTAATTATTAGTTTTTAAGATACTGTAAA
ACATACCTACTCACAGACTCACATTGTAGGTACTGTACTTATAAACAATCAATAGTGATAAAGTTGGTATTATGTGCTCA
AAAATTTAAATTCAAGAAGCCTCTTATGTTAGAAGACGTATAGGAACAAAATGGTATACCAACTTATTTTTTTAATTACG
TATAATTTGCTTGAAAGTTTTACATTTATCTTAAAAAATTTAGAATGCGCACAGAAAAATATACGGAGCTCCAGAACTAC
AATCTGCCCCTCTGGTATCAGTTCTTTACCAAAATTTATCAATTACAATAAAAACCGTTAAAAATTTAAAAGGGCATTTT
AAACTTATTTAGTTTTGTGTGAAAGGAGTTTTTTTTAGTTAAGAATTGTAATTCCAGTGATGTTATTAATAAATATTCTT
GTATGAAATGTCGTAAAATTCGATTTTAGAGTAGGTAGGGAGACTTAAGTGTTCTGTTTTTTTTTTCGTTATTTCTGATT
TTTTCTTTAATTTTATTAAGTTATTTACTGTTCTATACATGTGTTTACCTTGTTTAAAAAA
>R=189|TRF=0.000|NSEG=0.324|Mid
TACAAAGCGATCAAAAAGTCCTTCTATCAAGTAAGCTTATAAATTGAAAAAGTTTGTCCGCTGACCTGAATTCATATGTC
AAAGTAAAAAAATTAAAAAAAAAATTACATTAAATTTAAACTGTAATATACTTTGAATCCATAAACACAATTAACAGCTC
GTGTAGAGTTCGGGTGTAATTTGTGTCACTGATTCAAAACTTCATTCCAATTACATTTTAATTTATTTAATTTTTTATTT
TTTTTTCATGCTAAATTAGTCTTGACTTCCGCAGACATACGTCCTTTAATTTCTAAGCTTACTTGATAGAAGGACTTTTT
GATCGCTTTGTAT
>R=191|TRF=0.000|NSEG=0.202|Mid
TTATATGATTTTCATCTAGTCGTCTGTGAATTTCTCATGTAAAATCAGAAATGCCGCTTTATAGAACTAATGATAGGCAT
TTAGACATCGAATATTACCATTCTCCATTTATTAAGTCTCCAATTCGGAAATAAGCTTCGATAATAAAAGTGTTTTCTTG
CACAGTGTAACAATTTAGTTGCATTTTAACGAAATTTTTAAAATTAATTAATTGACAATTTGTAAATTTAACAACTGACA
ATT
>R=192|TRF=0.000|NSEG=0.159|Mid
ACCAAAAACTTAACAGATATTTAAACATTTTTCACACATTTTTCACAAAATCAAAAATTAACTACTTTTTTGACTAATTT
TTGTTCTAAATTTTGTCTAAAACTTCTGAAAAATTTTGTCAAATTTTGATAAACTCTGACAGTGTCACTTAAAAGTCAAA
AACCATTTGATCTTAATATTGGACCAAATGCTCGATAGGCGGTTATGACGTCATAATTTCAACTTTAAATCGAAATAACT
TGAGTTAGAGAGCAGATACAGAGAAACGGTTTTCACTACTGTAATAAGCGTTTTCAGTACTATCATTTAAGACAAAGTTG
TTTTTTAAGTTGCCAATGCCTTTAA
>R=194 (RR=193.  TRF=0.000 NSEG=0.472)
TTTATAATAATAAATATAATAATAATAATAATATAATTTATTTCCAACAGACTTATTAGTCTAAAGTGAACAAGTAACAA
TAAAAAATAACAAAAAAGAAAAAAATTGAGACAATAAAATTATACAAAACATTATAAATTACGAAGAAAAATATTCTAGA
AGCTTGACCTTTACAGTTTTAGTTTGGAAATTATTGAAGAAAATATCTAAATCTATTGTAATATTATTATATAATTTAAA
ACATTTAAAAAGTGGAGAATTCAGATGATGAAAGGTATTAGGGGTGGAAAAATAAAATGTAAGAGGATTTCGGTTGTTAG
CTCTAGGTACTACAATGTTCACTTGATCCAGAAGATCAGAGCTGATAATATCACCACATAAAAGTTTCTGCAGAAAAATA
ATACATAGAACATTTCTCCTACTTAATAAAGTGCTTTCATTTACATTTCTTAAAAGATCACTTTGATCACAGTGCCTTAC
AGGATATCTATTATAAATTTTAAAATATAAGTATTTACAAAATTTTCTTAAAATATTTTCCAAAACATTTACATAAAACT
GGTAGAACGGACACCAAACAACACAACAATATTCAAGCTTAGACCTAACAAGAGCATAAAATAAAGTTTTAATGCAAGAT
ACATTAGTAAA
>R=196|TRF=0.000|NSEG=0.108|Mid
AAAAGTCATTATTGTTTCGATGAATAAGACTAACAAGAAAGTGAGATGTGACAAATCTAATCATTTTTAGCAGGTAACTA
CTCTTGGGTCTGTTACTCAGACCCAGACCCTCCGGTCCCATTGTAAATCTTTCTGCGGATTTGTCTAGTCAACTGCTATA
AATCATCGCCCAAGAAATTTTGTGCTTCCAATGAATTAAAATTTTCGCGATATTAAGCTTATTTTTAATAACAGAAAAAA
ATTAAAAATACCAAGATGTTTAAAATAAAAATCTCTATCGATTGGCTGAAGAGTTTTTTCATTTTGAAGTCTTGGTGTCT
TAATACGTGTTTTAGTCCGAAATCGTGTTTATTTAAATAGCCATAATTTATTGAGCACTAGATTTTTTAAAATTTTCTAA
TGGCCATTTTGTAAATATCATTTCTAAGATACATTGAGTTTTGAAACGATGTTGATATCTTTTCAAATAACTTAATTATA
GCCACAATTCTTTTACATTGAAAACGCCATAAGACGAATACGTTTAACCTAGCCTTAA
>R=198|TRF=0.000|NSEG=0.469|Low
TAGTTTGTAAACTAGCCAATATTTTAGTTAAAATTATATTTTATATTAAAATAACTAAAATTTTGGCTAGTTTACAAACT
AGCCAAGTTTATAGATTA
>R=199|TRF=0.000|NSEG=0.261|Low
AAAAATATACTGGTCACTGCTTCAGAAGAAGCTCTGCCACTCTTTTGGCGAATGCTGGAGGTGATCTAATTTCAATTAAA
CGTCATGGGGGCTGGAGAAGCAGCACAGTGGCAGAAAGTTACATCGAGGACTCTTTGAATAATAAAATTGAAATTGCCAA
TAAAATTCAACCTTCTTCCTCCACAGAAGAAAACAAAATCACTCAACCTTCTACATCGGCTTCTTTTAATGGCGAAAATA
ACTTTCATTTACAAGCGTCTTCACTCAGGCCTCTGGGGATAAACGGGGGCACGTTTTCGTCATGCACATTTAATTTTCAT
ATGTCAAAGTAAATATCTATTATTATTGTTTTGTAATATTGTTCTGTATAATTATAAAACCTTTAAAACTACCTCTCATT
ATCGATCCGTCTCTTCATTTCGGTAACTGTTTTTTTCTACAGCCGTCAAAAAATCGTGACATTTATGCATGGTTACCTAT
GCGCGAAGTTTGACGTTTTTTCACTGTGAAAAAATATTATTTTTTCACGGTTTAACAGTGAAAAAATAATATTTTTTAAC
TGTGAAAAAAACTCAAATTTCGAGAATATTTAACCATGCATAAATGTCACGATTTTTTGACGGCTGTAGAAAAAATCAAC
TGCAACCGAAATGAAGAGACGGATCGATAATGAGAGGTAGTTTTAAAGGTTTTATAATTATACAGAACAATATTACAAAA
CAATAATAATAGATATTTACTTTGACATATGAAAATTAAATGTGCATGACGAAAACGTGCCCCCGTTTATCCCCAGAGGC
CCGAGTGAAGACGCTTGTATATGAAAGTTATTTTCGCCATAAAAAGAAGCCGATGTAGAAGGTTGAGTGATTTTGTTTTC
TTCTGTGGAGGAAGAAGGTGAATTTTATTGGCAATTTCAATTTTATTATTCAAAGAGTCCTCGATGTAACT
>R=200|TRF=0.000|NSEG=0.477|Low
TTGTGGATTAAATTAACTTCCTATTAAAGAAAAATTGCAAAAATGGGATAAAATAACATTAATTTGAATTTATTTTGTGA
TTTTTTAGAGTTTTTGTTATGTTCTTGGAAAATAATCGTTTTAATTCTTAAT
>R=202|TRF=0.000|NSEG=0.000|Mid
ATACAGTGCGTTCAAAAAGTCTTTAGATCAACTCTTGCTGTGAAATTTTGAACGTATGTTGATTTCTTATGATTACTACA
TACGAAAATACTGGCGTTGGAGAAAATCGCAAGTAGCGCGTTTGACACTTCAACAGAATAAAACGATAATCTATCAAAGA
CAATAAAAATCTGTCAATCTAAATTCCACAGCAAGAGTTGATCTAAAGACTTTTTGAACGCACCGTAT
>R=203|TRF=0.060|NSEG=0.210|Mid
TTAAGGCGGCCCCCGAGAACTGTCAAAATGATGTGTTCATACTTTTATACATATCTCAAAAAATAGACAACGGAGCAGTA
CCAAACAAAAAGCAAAATGATTAGAAATTAATTCCCCACAAAACTACACATTTTTTATTTAGTATTGAATCCATTTTCTT
GGTCTGCTGATCTGAGACTTGGGTGCCAAACGCAAGATACTGCACAGATCGGAAAAAAATACACCATTCATGCACAACAT
CATTGTAAATATGCATGCAAAAATTGAACCCAATACTAGCAATAGCAAGGAAAAAACAACCTTTAGAAAAATTTCTTTGA
GAATGAGATTTTTTTAAACTTACCGCTTTCAAAATTTATTTGCCAGTTGGAGGCGCCACAATGGTTTCCGGTTGAAAATT
GTTGTCGATTTTGAGATATGTATAAAAGTAAAAAAAGATAAAAACACATATTTTTTTGATTTGACAGTTTGATTTTGACA
GTTTTCGGGGGCCGCCTTAA
>R=205|TRF=0.000|NSEG=0.148|Mid
ACAGCTTTCCAAGGATAAATAGAGACGATCTGTACCATATTTACGTTTTTATTTCGTAGGGGTAGAAACCCTTTAATCCG
TGTCACTTACGGCGCTCATAAGTTTAAATTAGTTGTATTGGAAGAAAATATGCTCATTTTCATCATGAATATCAATAATA
CACAGTGATCATTATTGCATTGAACAAGTATATTGTCATCAAATAATTATCATTCTTTCTACTAACTGTGCTAATACTAC
TTACGAACATATCAGTGGCGTACGCTTTATCTCCAACATAAATTTAATAAATATATTTCGAAAACGGTTATACAAAGAAT
TTTTTTACTATTTTTCCCAGCATGTACTTATTTGATACTACCATGGGTAAAATTTTGTCGGTCTATTTAAGAATCACGCT
GTATA
>R=207|TRF=0.000|NSEG=0.194|Mid
AAAAATAATAAAAATTCGGATAAAGCAAGTTGATTTATTTTGACTTCTTTTGAGCTCTACTATCATAAAATATTTGCACA
ACTATCAAATTCACACTGTAATTATGTTTAAAAATACACGTTTTTATTGTTTAAAATTTTTTTATTTAGTAATTCAATAA
TTTGTTCATCAGTTAACACTTCTCTTGTTGCTTTGTCATTATCAATACCAACATATTTCTCAAAATTTCGTTAAAAA
>R=209 (RR=208.  TRF=0.000 NSEG=0.138)
TTGATAGAGTTAAAATCTGTAGAATGGTCATTACAAGATAAATTTAATGCAAAAATTGACGCAGTTACTAGAAATCCCGA
TTTTCTAGTTTTAAAACAAATAGCGAATAATGTACCACCTTCGACATATTTTGCATTAGCACCAAACTTTTTATTTACTC
CTGTAACCAGCTGTGATGTAGAAAGATCTTTTTCGAAATTCAAAGATATTTTAACCGCAAAACGGAATCAGTTTTCGAGA
ATTTAGAAAGAATCACAGTTATTCAAGCGTATTTCTCAGAGAAAATGATTAAAATATTTTTATTTAGTTTTTAATTTTAA
TTTCCACTGAATTAAAACGCAACATTTTCAAAATGTAATAGTGACTTACGCTCCCCTGTATTAAACATCTTCATTGGTGT
CCATGTAAGATTGAGGAAATGATGAAGTTATTTTTTAACGATTATGTCAAATTAGGTGCCTTGTCAGGGTTTGAACTAGC
CAATCAGAAGCTGATATTAGCGACTATTTTAAAATTGGTTCAGAAAATAATCTCAACAAATATACCGCAGTCTTAATAAA
TTAGCGACTATTTTATTGCCACAATTTTTCTTGGGTACTCCGTAATTATAATAAAACAATAATATTTATGTTTTAATTAG
ATTTTTGTAAGCGACCGGTAACATTAATTGTATAAACCCCAAGTAAACTACGCCAATGCACGCGCTGTAACGGACCATTT
CATCGATAAATATGAACATCGCGAGAGCGCTACGACGAGTCAGCTGATCGGTTGTGGCCTCATGGCCACCCCATAAAATT
TCCTCACACTGGTTATAA
>R=212 (RR=211.  TRF=0.000 NSEG=0.324)
TAAAACTATTTTGCGGAAGTGTTGCATACAAACTTTTTTGGTACCAGCTCTCTAAAACAACAAAATTGTAAAATTCTTTA
CATTTCCAATTCACCCTCATCATAAGTGCAGTCGATTGATAGTCATATCAATGACTAATTTATTTAAACAATAATTATTA
TTTTGTCAAATAATAAATAAAT
>R=213|TRF=0.000|NSEG=0.357|Mid
AAATACATAATATGATGATAAGCATTTTAATAATAATTATAATTTTTAATTTGAACAATAAAAGTAAAAAAAAACTTCCT
CAGTGGGTTGACACCTTGTCGTGGTGAGGGAGCTCAGTAGTTCTATCACAAAACCTGTGCAGAACGAAGCTAAGTACAAC
CAAAGTTTTAATCATCTTTTTTTATATTTTTTTTAAAACAGGAATAATTTTATTGTTAAAAGTATTCAAAAAAATAGCGA
GCGTGATTACTCGTATTTCAAAATCTCATAAGATACGTTGATAGCAGTGTCTACAAAAAAAACGTAATGCAAATCTATAG
GTACCTAATTATTTTGTTAAAAAAATTAATTCCGAAATCATGTGCTTTAATTTTATACCACTATTAGAGAAATCGCTAAA
ATTCCTATTTGTGCCGATACATTTCTCTGTCTTGAACAAATGCAATAAAATTATTATCTTGTGGGTCACCCCAATGGTGG
TTACCTCCAGCGGTGCGTCCTAAACCCGTCATAAATCTTCTTCCAGCTAGCTACGCATTCGAAGAAGGATGCATTAAAAG
TTGCCTACTTACAATTTAATTTTTGCTTTATATCTAACAATTAAGAACAGTTAACAAAAATCTAAAATATCTCAGGTCTG
TATTTTTAAATTTCCTATAAATTGATATTATAAAATACTTTATACATTGAACCGATATAAAAAATTCGTATAATTTAATT
AACAGACATTTTATTTAATATAAAAATATCTAGTCATTTATTTCAATCAAAAATAAATCTTTGAACTACATTTACTTATA
AAGAAACACTGCAAATGTCAAGAAACTCTTCAAGTCTAAATTTGCGGCTAAAAACAGTGAAAACAGTTTACACGTAAAAC
GTATGCGCCAGCTCCCAGAGGGTCTAGAGCCTTAA
>R=215|TRF=0.000|NSEG=0.382|Mid
AAAAAAAAAAATAAAAAAAAATACGTTTTGTAAAAAACTTAAAATTATATATAAAAAAAAAAAGCTATAAAGAAGTTAAT
TAACTGTTGAACCTAAATATTGTTCTAAATTTGCTGTTGTAAAATTAGTTCTTTTTTCTGTAAGAATTCATCTCAACCTA
GAAAATAAACTCA
>R=216|TRF=0.000|NSEG=0.000|Low
TACCCGAAGAAACCCTAATTTGCATTTTACTGCAGACTAATCATTTTCTGTCCTCAACTGTATTGTTGTCATGAAATATT
ACTTTAGTCAATCTTCACTATTTCGCTTGGAAGAGAATAC
>R=220|TRF=0.000|NSEG=0.349|Mid
TTTTGAGTCGTGTCACTGAGTCTTTAGTGGTTGTGTTAAATTTGAGTTTCAAGTGAACTAGAAAAATTGGCTTAAAAATG
TCAGAGACCAAATAAAAAACCGTCAGGGCCGTTTTCCAAAAAAATTCGAAAAAGCAGACAATTAGAGCGAGCTAGCGGTG
CCAGGTTTTTACAAAATTTTGTTCAAGCCGAGTCTGATGATTACTGGATGAACCCAGTAAGATAATTCATATTAAAAAGA
CTATAGAGGTGAGTTTTATTTTTGTTTCTGTACCAGTAAGAAGTGCATCTTGCGAAAAAATTTTTACAAAATTAAAACTG
ATAATTAAAAATTAAAATAAGATCGTGAATGGCACGAGGACGTCTGTCAGGTTTAAGCATTATAAACAAAAGTTAAATTA
AAATTATGATGAAAAATAATAAATGAGTTTGCCAGGTGAAAGTAAGAAAGGTTTCTTTAAAAATTTCAATATTTTTATTA
ATTTTAGCGTATTTTTACATTATTATTATTAAATTGTTATATATAATTTTATTTTTTCTATTATTTATGTCTTTATATTC
AGCTATATGCACTTAGACTAAATCTCAAATAGGAAATTAAATGTGTACCTATTGTTTAAATAATTTTAAGTATGCCTTTA
ATTAATTGAGACCGGGACCATTTTCTTTTTTTCAGGTTTTCATAGTCTATAATTTTTTGGTTTTTATATATCTCTCTAAG
AGATGTCTCTAACAGAAATTATAATAGTAGCAACCTAGTATTAAGAAAATTATGCTTAAGGGCGCCAAACTGAAAACTCG
CCTATAGTCAATTAGTACCTAGTTT
>R=221|TRF=0.000|NSEG=0.204|Mid
TATACAGGCTGTATCAGAACTCACTCCCCACCGGAAAGGTGCGTATAGTTAAAGCAATAGAGAAGGTAAAAATCCTTAAA
AAAAAAATTCTATTATTCTGCGTTTGGGAGATAAAAACGTTTGAAAATAACCAATCACAAAAGGCCTTGCTCTGGAGGAC
TAGGTAAACAAAACACGTTGCTAGGAAAAAAAAAATAGGTAGAACGCACAATAAAAGTGGGCACTTGAATTATTTTTGAT
TTCTTAGTAACGTATTTTCTTTATCTAGTACTCCAGAGAGAGAGCTTTTGGGATTGGTTATTTTAAAAGTTCTCTATCTC
CCAAACACAAAGAATTAGAATTTTTTTTTTATGCATTTTTACCATCAGAATTGCTTATACCACAAGCACCTTTCCGGTGG
GGAGTGAGTTCTGATACAGGCTGTATA
>R=222|TRF=0.000|NSEG=0.497|Mid
TTTTTTAATTTTGAATTTTGCGAAATGAGTGAGTTTTTGACTGAAAAATGCAATGAAACTTTAAAAAAGTTAAAAAATAA
TACAATGGTGAACTTAATTTAGTAGTTTTTGTGCAAAAATGCTTGAAAAACGGCGCAAATTTGACGATAGTTTTGATATT
TTTTATTATTTTTGAATAAAAAT
>R=223|TRF=0.000|NSEG=0.100|Mid
AAAAGATGATGTAGAGTCCGCAAAATGACAGATCGTCCACGGTGGTAGGAGTGCGCAGAGACGAAAACTCGTCACGGACG
AGTCCAATCTTTAAATTAGGGGTGTTGGCAGAAAACAGTGGCGTGGCGTGTACTTACATGTGTAGGGAATTCGTCTTAAA
ATTTAACATTTCAATATTACCAGTTATAGTAAAAATACCAGTAGAAACATTTTTTGCAATAAACGCGTTTTTACTCGTTA
CTCATTGTGTATTTTTATTTATTCGACCTCTCTGCTTTGTATTTCTAGGAAATCAACGTGTATTAGCATTAGATATGATT
TTTACTATTTCATCTTGCTATTATTGAATAGAGGAAATAGTAACTACTACAAATTATAAATCTCAAACCCTTCTTGATCA
TAGAATAGTTTTTTGCTACGCCACTGCTCAATCTCCCCACTCGATGAAGTACGCATTGGCTCCGCCTATCGTGGTCGTTT
ACAGAGTTTCCGAGCTCTA
>R=224|TRF=0.000|NSEG=0.409|Mid
AAAAATAATATTTAAAAAATATTTAACAGTTATAAAAATTCAGTATTTTATGTTATCGCCTAAAAGGCAAAGTATGTAAA
TTTTAGAATTCAATGAATTACTTCAATTTAAATAATTATCATCTTTCAAAAACTCTTTTGTCGCAAAATACATTAAATAT
AAACCGAATCGTGTATTTTGAAAGAAACTTAACATTACTAAAATCATTTTGAAATTTCGGGGTCAGGTTGCATTTTTCCT
GGAATGGCTGAA
>R=226|TRF=0.000|NSEG=0.211|Mid
TAACTAATTTTTCCACAACTTCTAGAATACATTTTACAAAAATTTACACTTTATTCACGAATTTAATTGCTTCAACAAGT
GACAGGTCTACTGTTTCTAATTTTGTTATGCTATTTACTAAAATTTCAAAGTGAGAAAGTAA
>R=227|TRF=0.283|NSEG=0.129|Mid
ACATAATTTTATTGTGAACTTTAAAACCGTGACCCAATGCGAACCCGAATAAATTTTGCTTGTTTTCATAATTGCAAACA
AACTCATTCCCTGTTTAACCCTCTTGTGGATGTAATTTTCAAAAATCCTGAAACACAATTTCTTTCTTTTTAACCGTAAG
TCCATATGCCAATTTTCTTGGATATAACTTCAAAAATGAAGGACTTTTGCGTTTAACTCCATTGGGGGTGGAATTTCTAA
AAATGTTTAAATATATGGGTCTTATTTTTTAACCGACTGTCTAAGATATTAATTGATATGTATAACTTCAACAATAAAGA
ATTTTTTATATGTATAACTTCAACAATGAAGGATTTTTTTGTTTAACCCCCTTGGAGTGGAATTTTCAACAAACCTGAAA
CACGCGTTTTTTTATTTTTAGACGAACGCTCAAATACCAATTTTCTTGGTTATAACTTCGAAAATGACAGATTTTTATAT
TCAACCCTCTTGGGGGTGAAACTTCCAAAATCCAGAAACACGTCTTTTTTAATTTTTAATCGAAAGATCAAATACCATTT
TTTATGAATATAGCTTCAAAATAATAACGATTTTTTATGTTTAACCCTCTTTGGGGATGGAATTTCTAAAAATAATAAAA
TACTTGTTTCTTTATTTTTCACCGAATGCCCAAATACCAATTTTTATAGATATCAGTTAAAAAATGACGGATTTTGATAT
TTAACCCTTTTGGGGGTGGAATTTCAAAAAATTCATAAAACACGTGTTTCTTTATTTTTTACCGACTGCCCAAATACCAA
TTTTCAAAAATATAAGTATAAAAATGACGGATTTTTATATTTAACCCCCTTAGGGGTAGAAATTCCAAATGTTCTTAAAC
ACAAGTTTTTCATCTTTAACCGAAAGCTCAAGTACCAATTGCATGGATACAAATTAAAAATTACGGATTTTTATACAAAT
TCCAACCCCTGTTCAACCCCCTTGGGGTTAGTATTTCCAACTAAAACAGTGTTTCTTTACTTTTCACTGAAAGCCCAAAT
ACCAACTTTAATTAATGTAAATTCAAAAGTTACGAATTTTTATACAAATTTTATTACGCCA
>R=228|TRF=0.000|NSEG=0.000|Mid
TATTAATAACACACGCGCGTATGACATGCTGTCCGCTTAAAGGAGAGATTTTGTTTTCAAGGATCCGAATTGCATTGTCC
GCGTCCGTTTATTGGAGAGTCCGCTTAAAAGAGAAACAATACCATTTAAAATACATTAGCTCAAAACGGGGCTAACAAAA
ATGTCCGTTTGTCAGAGGGGTCCGCTTATAGGAGGTGTCCTTTAAGAGAGATTTCACTGTATT
>R=229 (RR=228.  TRF=0.000 NSEG=0.120)
TTGATTTGTAAAAGCTTGTATGTCCGGGTTTTATTCGGAATTCATCCTAGGTGTTGATCACCTGACTTTTACCGGAGACG
GAATTTCGGCACTAGGGCGCAAAATTCAATGCGATGCACGTATCAAAGATTCCGCGAGCATGTTATAATCCGCCTTTGGT
ACAAGTAATTTAGAAACGCGTTGTCAATTGCCTGGATCCTATGAGTTCGAACAATATCATCTGAAACGTAGGTTAATTTA
TTTGGACATTATCGAATTAAATTAATTCATGTTAAATATTAACGTCATATCATATCAATAAAACTTTTTCGTATCACTCA
GCAACTTCGAAACTATTTACTTGGAATTTCAAACGAATTGTGGTTACGACTCTGAGATATGTTTTGACGACATTACTATA
CAAAAACAAATAACAATTGGCCAAATTTGATCAAACTTTCATAACCATTGATTATTGTAATCCATCCAACGGAATATTCA
TTATTCTTGTAATAAATAACTTTGGAGGAAACTTGTGGTTTAAATTTCTTCTCCCATGCGTTTTGACACTACTTTGAATC
CGGACTTGCGTTACGGATAAATCCGGAACCCTTTCTGATAAGAATTAAGATCAAATTACGATATCATTATAAGAGTGACT
TCGTACATCAAAACAACACAACGTAGGTAAGTGAAATGATCATGTAGCGTATCAATTAACTAGACGAGCCAAACCATTTC
AAAAAAAGAAAACAAAAGTAAAATTCAAGATTAATTAAATAAATAAATTAAAATAAGTTGTAAATCATTTAAACATCGAT
CAACCATCATCAATCACGGTCTCACTACAGTAC
>R=230|TRF=0.000|NSEG=0.068|Mid
GCTAAAAAGCGTCGAATTTCAGCCATTTTCCTCAGTGTTTTACAGCCGTTTTAAGTAACGTTTTTGAAAGTTATTTACAG
GATACATTCTTCTACTCGGGCTGTAGGGGAGAAAGTGTTTTAAAATGCTGTCAGTGCTTTATTTAATTCAGAAAAAAATT
CTGAAAACTGAAAAAAAATTGGTGTTCTTTGAACATTATTTCCCATCAACATTGAGTGTTAAAGAGAAAATAAATTACTT
TTGCACCTGTAGTGGACTCTTAGGAATAAAGTTGCTTTTGTTTTAACTTGAAATTGTCAATCGTTAACTGGTAAAAATCT
TAAAACGAACTTGCGGTACTGGCCTATGATATCAGCAATCCTTCTATTGCGCGCTCGCTTCAATTCAGTGTCGTACATT
>R=231 (RR=230.  TRF=0.000 NSEG=0.275)
AGTAGATAACGAATGGGGGGACAACACAACACAACCTTGACCTTGAGTTTGACCCCGCCCATTTTCCCTCTCTTTCTTTC
AAGGCCACTCGTTCTCTCTCTTACTTTTCAAGGCCAACCCCTCCCACTTCCCCCACCACTTCAAGGCCAAGGCATTATTG
GACCTTGATGTTTTCAAGGTCAAGGTCATTCATGCTACTCCCCACTTTTGCAAGGCCAACAACTCCTCACTCATTCAAGA
TGAATCGCGCAATTGTCCTTACTCATTTTCCACCCCAAACTGTATAAAAGTTAATGTGTTGTGTTGTGTAACACAGTTCT
TGTGTATATCTACAATAACAAGAAATTCTTAAAAAATGGAACCCATCAGAAAAAGTTCTATTTATAATACTCCTGGTAAG
TTTAATATTTTTTTAGTAGTTTAGTTGGAAATATTTTTTTTTCAGAGGATATTATAATATGTCCATACGACAAAAACCAC
GTTCTTCTTTGGTTTCGGCTCGAAAGGCACATTTGGAAGTGCCATCGGGCCGATAAAGAAAAACAAAGGGCCTCAAGTGA
AGTGATGGTGAAAGAAGAAGAGGAGAACTGGGATCATTTCAATGAGCCCAGCTACCTCGACTTCCTAAAAACTAAAAAGA
ATCATAATGCCTTAAATTAAAGAAGTAAGTTTTATTGATTCTTTTTCAACAGTAATTTATTGTGAATTTTTTTAGGGCCG
GGGTTCTTTCGTAGAAAATAGTGTAGAATAAGTTTAGCTAAGTAGTAGTAGTAGTAGAAAAATATAAATATAATATTAAA
GAATAAAAAAAATAAAAGTTGTAAAAAAAATTCATGTTTTTATGTACACCTATTTCAACCTACTGATACAAGTAAGTGTG
ACCTGCAAGCAGAGAGTCGCTCACTGTTTCAAGACCACTCATTCCCTCTTTATCTTTGATGTTTTCATCTCACTTTTTC
>R=232 (RR=231.  TRF=0.000 NSEG=0.449)
TATACAGGGTGTCCCACCGAAAAGGGCACCCCCCTCGTAACTTTTTTATTTATTAATCAATTCAAACAAAATTTAAATTA
CACCTGTTACAACCAAAGGTCCATATTTTAGTGATACAAGTTTTTTTTTAAGTTTATCATTTCTGAAATAATTAATTAAA
AATTAAGAAAAAAGATGTAAAATCGTTAAAATGCATATTATTAGAAGAAGGAAGGTTACATTAATGTATTAGCAAACTTC
GTTTTAACAAAAGTAATGTACATTCCTTAAAATCTTTTTTTAAAAATCGTAAAAAAAATGTTTTTTTTTGAGTGAAATAT
CATCATCCATGGAGCGGTGTTGTGAGATTGTAAA
>R=233|TRF=0.000|NSEG=0.322|Mid
AAGAAGAAGAAGAAGAATTTATTAATTAAATAGGAAACCTAGTTACAATAGTTAAAAAAAAATAAAAAATTACATTAGTG
GATAAAAGTCACACTTATTGCACATTTATCTTCACATAATCTTTGATTTTTGATTTAAATATAGATAGAGTACCTGCATT
TCTAATATTGTTTGGTAACTTATTATATTCATTAATACCCTTAAAAAATAAAGATAACATTGTTTGTCGGTAATTTACAC
TTTGAACATTAATTTTGGAAGAATCCCTAGTCTGGTAATTGTGTACACTATTTCTGCAAATAAGATATTCACTGAAATAC
TCTGGTACTCCAAGCTTAATTATTTTATATACAAAAATCATGGTAGAATAATACAGTCGTTGCGTCACAGAAAACCACAT
TAGGGCCGATAACATACATTTTATAGGTGTTAAGCGGTTACATCTTAAAATTATACGCATTCCTCTATTCTGAAGCTTTT
GCAGTTGTACAACATGACTAGGCCGTAGCAGGTACATAAGTGTGGCACAATAATCAAAATGTGGTTGGACAATACAATTG
TAAATTAAAATTCTTGTTTGCATTGACACATGCGTAGATATTCTTAAGAAAAAAAACAATTTCGTCCTAATTTTTTTACA
AACATAATCGAGATGACTCTCAAAATCGAGCAAGCTATCTAGGTAAAATCCTAAATACTTACATTTATTAACAAACTCTA
CAGTTATGTTATATATGCTTAAATTAATGTTGGCAAAATCAATTTGGTTGTATTTATATTTAGTTGTAAAAATTATAGCT
TTAGTTTTGGACACGTTTACTTTAAGTTTATTTGTGTTAAAATATTTTTCAAGTATTTCGAGAGCCTTGTTCATTTTTTG
AATACATTTATCAAGATCAGTGTCATAGCATGCTACCAATGTGTCATCGGCAAACAAATTAACAAAATCACAATCACAAT
AGTTTACAATGTCATTAAGATAAATTAAAAATAAA
>R=234|TRF=0.000|NSEG=0.209|Low
TTTTTTGCACGACTGAGCTCTATTTGATTGTTTACTACGCCTGTTTCCAAGACAGTATGTGGTGTTTACTAGTTGCTACG
TCGAAAGGCGTCAGTAAGTAAATTAGGCGTCGGTAAGTAATTTTGTCGACGCCTTGGACGTAGCAACCGGTAAACATAAC
CTGCTGTCTTGACAATTATTTTGACATTATTTAATAAATCTTTAAAAAAAATAAAGATTGTGCAAAAAACGCCATAAGCA
TCACGAACGTTAAGGATTGCCGATCTCAGACAATAAT
>R=235 (RR=234.  TRF=0.000 NSEG=0.332)
GGTGAACCAAAGTTATATTTTTTTAAATGGAACACCCCATATATTTTTGCATAATTGGATTCTACGCAAAAAAATAATGT
AACTTTATATAAACTATTATAGGTCTATCTTTTTTCGTTTTGGAATTATTTAACTTTTCGTTATAAAAAAGACCAATTTT
TGAAAAATCACTGCAAAGTCGCCTATGAATATTTTCCAACAAATTTGCAACAGAAAAATTCAGAATACCTTGTAGTTTTA
GCAAATAGTCGACTTTTAGTTAAAGCACGCAGATAATATACAGAGTGTGCCAAAACGCAAAAAGTTGAATAAATCATTTT
TTTCAAATGGAACAACATATTTTTTTTTTCATGTATCGATAGCATTTTTGATAAGCTTTCTAATGGTATAGGGTTTGCAT
AGCAAATTTAAAATATTTTTTGAGATTTTTCAAAAAAAATATTTTATTACAAGAAAATTTGTTATCCTAGAATCTGATAA
GTCAAATGGTAATTTATTTTTTGATATGTACTAATGTGACTAATTACATTAGTAATCTAATTATTACTTGATACATAAAT
GAATTTTACTCATCAAGAATTAATAATAAAATAAATAAAAAAA
>R=236|TRF=0.000|NSEG=0.000|Mid
ATTAAGGCCCGGTTTCTGGTACGATTAAACTTCAGTTAAATTTTATCTCTCAGTTAGTTGCTAAGGTAGTGCGTATCTGA
TTGGTGTTGCTATGTTTTAACTGAGGTTTAAATTTATCTCTCCGTTAAATATGTTTCCAGAAACTGGGCCTTA
>R=237 (RR=236.  TRF=0.000 NSEG=0.432)
ATATATTCTTTTGGATATTATATTTGATAAAAAATAAGTTTCATCCGGTAAGCAGATGGGTCAAGGACGACCCTAATTCG
TATCCTCTATTATTA
>R=238 (RR=237.  TRF=0.000 NSEG=0.200)
GTAATAACCAGTGTGAGGAAATTTTATGGGGTGGCCATGAGGCCACAACCGATCAGCTGACTCGTCGTAGCGCTCTCGCG
ATGTTCATATTTATCGATGAAATGGTCCGTTATAGCGCGTGCATTGGCGTAGTTTACTAGGGGTTTATACAATTAATGTT
ACTGGTTGATTCGTCAGAAACGTTACGATTTGTATATTTTTTTAAAAAGGACTTTAAAGAAGGATTATTTAGTTATCTAC
AAAATGTGCTAGAGGTGAAATCGCAGCGTATTTCCCTTTGAAACGTGGTGTGGTTGAAAACATTTCAAGGGCTAAAAATG
GTAAATAATTAAAAAAATATTAATGTCACACCAAAGAATACTTTGAAATGAATTACAATTTCGTAATTTAGTTCTACTGG
GTCACTTTTATGCTTTTTAAATAAGTACATGAGATAAAAATGTTCTTTTGACTTTTTAGATATTATTAAAATTAACAGAG
AGTTAGGGCGGTTAAAAGTAAAGGTATAATATTAATAGATAAGTGACATTAATTATTTTTTAATTATTTACGAATTACGA
TTTTTAGCTCTCGAAATGTTATCAAAGGCGATGAACACGCTTCAGAGGGAAATACGGTTCGGTTTCACCTCAGGCGCATT
TTGCAGTAATTTTAAATTGCAATAACTTGGTGAGTCTTACAGATAACGAAATGATTCTTGCACCAAAAATTTATTTCAAG
TATTAGCTTTATTTCGTCTCGATTATGTGGGAGTCTATCTTTTAAATTAAAAAACTTTCTCGCATCTCGAAAATTTCACT
ACACAATTATGCAACGTTACAAGAAAATGTAATTTTTTTGGTTTCCTTTATCAAAACTCAACCTTGTTAAACTACGTATA
AATCTGCATTTATTGAAA
>R=239|TRF=0.000|NSEG=0.000|Mid
AAATGCTAATATGAGTTATCTATATCTCAAAAACTAGAGCTGATAGAAAAAATCTGTTGGCAGTTTTGAAATCAGCATCC
AACAATTACTCAACAACAGCAAAAAAATCTGAGGCAACAGATAAATAAATGACTAAA
>R=240|TRF=0.000|NSEG=0.472|Low
AAAAAAAATAATATTGAAGTAATCTAAAAGTTGGATTTTTTTAAGCACAACTTGTTGTGCTTAGGTTATCAAAAAAGAGT
TAGTTATCTGTTTACATTATGATCATCGATTAAATTATAATGAAAACATGTCTTTACCACATTGTTTATAGATTATTTAT
TAATCTTTGTTTTCAATCTAATAAACAAATTATTATGTGATCTTTGGTTAACTTGATAATATTTTTAACCATCTCTCTTA
ATTTCAATTATCGTTTCAATTTGCTTTATCTGACTATCTTTTCGAGTGATTCTCCTATATTCAAATAAAACTTTTTAAAG
TATTCCAAATATGAATAAAATATTTCTTCCAAAGGAATATAATATACTTTAATTTCTTGATCCGTTTTTATATTTAATAT
TATTTTTACGGATTTAATATTATTTAAAATCAATAAAATCCTTTTTGTTTTATTTAAATTATTT
>R=241 (RR=240.  TRF=0.000 NSEG=0.224)
AAATAGTGTAGAATAAGTTTAGCTAAGTAGTAGTAGTCGTAGTAAAATATAAATAATATATTATTGTAAAAAAAAATAAA
AGTTGAAAAAAAAGCTACATGTTTTTATGTACACCTATTTCAACCTACTGATACAAGTAAGTGTGACCAGCAAAGAGAGT
CGCTCCCTGTTTCAAGACCACTCATTCCCTCTTTATCTTTGATGTTTTCATCTCACTTTTTCTCATTATTTCACTTTTTC
AAGGCCACAATATTGGTGCATTTTCATTCAAGGTTAAAAAGTGGGGGTATAGTTAATATATAGAATTTAGTACAAGTTTG
ATAGCAGTCAGTACGAATTAAACCCCCCAAAAAAAAAAAAAAAAAAAAAGTGCATATATCTGTGTTAATGTCTAAGAGTA
TTCGCTGCTGGGTCATGGATGTATTGAATCGAATCGCTCGATGCGGACAGAAGCCCATTTTAAAAGCTGGTGAGCTAGAG
TTGAACACAAGATTCCGCATACATAATATTAGACGCACAAAGTCTCTGTTCGGAAATTCAGTGCTTGTTGAGTTGGACAA
TTATGCAGTGTTTCTGCCGAGAAGAATAAGTGATTATTTGACTGAGGAGAAAATTGATGAGTTATTACGAGATCCACGTC
CACTATATTTAATATATTTGGGAAAAGAAGATGCTAGAAACCCGACATCTGCACATTGTTTTGAGTTTCAACGTGTTGAT
GATGAAATATTAGGTGAGTGAACATAATGTAAAATGGAGGATGAAAAGAAATTAAAGAAATGTATATTTCATTTACAGTT
AACGAGGGTGCCGAAGAGTAGGATGAAATTATCGGAAAAAGACTTATGTGTGTGAAGTAGTGTGCGTTTTGTGCTAGTGA
TAGTTTCTTAAAATAAATAAATAAAAAATCATGTGTCTAGACGATGGACAATATGAAAAAAGTTTATACGAGTGTTTTGA
TAAAAGACTGTTATCATATAAGAACTGGGTACATTCATACCCATCTCCATGGAGTTTAGCAAAAGCGGGATTGTTTTATA
TTCAAATATCTGATTGTACCCAGTGTTTTGTTTGTGGAGTAATAATTTCACGATGGGAAAAAAGTGATGATGCGTTTATG
GAGCATAAAAAACATTCTCCAAAATGTGGATATGTGAAATTGCTTTCCACAGATAAAACTACAATTCAAAAATTCAAATT
AGTTACTAAAAATAGTATTGTTGTAGTTTTATTTTTTAT
>R=242|TRF=0.000|NSEG=0.342|Mid
TTAAAAACTCACCCCCTAAGGGTGAAATCTAAAAAAACAACATAGAGGCCTTATCTGCACACTAAAATACACAACATATT
TAAATTTGGTTAATTTTTATTTTTTTTTATTTTTTACGTTTTTACCCTTTACTCACCCCCTAATACACAGGGGTGGTTTT
TGTTATAATATTTTTTATTAATATTTTAGGGGCTACGTATATGCAAAAAACCGTATCGATTAGGCTTTATTTGTAGATTT
TGGTTTTTTTTGTCAATTTTAGGGTTGTTTTTCGAATAGAAGGGGTGGTCATTCCACATTTATAAAAATTATTTTTTTAA
TCTTACGCGCATGTCTATCGATTAAGTTAAAAAAACTTTAAAATTTTAATCATGACTTTGTGACTTTTATCCAGCTCAAA
GTCCGCATTAGTGGTCCGGGTGGTGGGGGAAGTGACTTTTAGATCTAATTGAGATAAAAATCTGTTTTTTTTTTCATATG
TCGGGGGAGCATGACCTAAGCACTTTAGAAGTTGTTTGATGATTGTACGCCCTTTAGTTACCGTGATCTATGGACGTTTG
GTGGGGAAAATGTACAGGTCAGACGCGCATGCGCATGCGCTCTGGACCAATGAAAAACGAAAGCTAAGAGAATTTCGGAG
TTTCTTTTTGAGGTCTAAAATTTTTAAAAAACATCTTTGACATTGTTTGAATTTTTTGAATTTAGTGGTTTTTTAAATAC
GTTAAAAACTCACCCCCTAAGGGTGAAATCTAAAAAAACAACATAGAGGCCTTATCTGCACACTAAAATACACAACATAT
TTAAATTTGGTTAATTTTTATTTTTTTTTATTTTTTACGTTTTTACCCTTTACTCACCCCCTAATACACAGGGGTGGTTT
TTGTTATAATATTTTTTATTAATATTTTAGGGGCTACGTATATGCAAAAAACCGTATCGATTAGGCTTTATTTGTAGATT
TTGGTTTTTTTTGTCAATTTTAGGGTTGTTTTTCGAATAGAAGGGGTGGTCATTCCACATTTATAAAAATTATTTTTTTA
ATCTTACGCGCATGTCTATCGATTAAGTTAAAAAAACTTTAAAATTTTAATCATGACTTTGTGACTTTTATCCAGCTCAA
AGTCCGCATTAGTGGTCCGGGTGGTGGGGGAAGTGACTTTTAGATCTAATTGAGATAAAAATCTGTTTTTTTTTTCATAT
GTCGGGGGAGCATGACCTAAGCACTTTAGAAGTTGTTTGATGATTGTACGCCCTTTAGTTACCGTGATCTATGGACGTTT
GGTGGGGAAAATGTACAGGTCAGACGCGCATGCGCATGCGCTCTGGACCAATGAAAAACGAAAGCTAAGAGAATTTCGGA
GTTTCTTTTTGAGGTCTAAAATTTTTAAAAAACATCTTTGACATTGTTTGAATTTTTTGAATTTAGTGGTTTTTTAAATA
CGTTAAAAACTCACCCCCTAAGGGTGAAATCTAAAAAAACAACATAGAGGCCTTATCTGCACACTAAAATACACAACATA
TTTAAATTTGGTTAATTTTTATTTTTTTTTATTTTTTACGTTTTTACCCTTTACTCACCCCCTAATACACAGGGGTGGTT
TTTGTTATAATATTTTTTATTAATATTTTAGGGGCTACGTATATGCAAAAAACCGTATCGATTAGGCTTTATTTGTAGAT
TTTGGTTTTTTTTGTCAATTTTAGGGTTGTTTTTCGAATAGAAGGGGTGGTCATTCCACATTTATAAAAATTATTTTTTT
AATCTTACGCGCATGTCTATCGATTAAGTTAAAAAAACTTTAAAAATTTAATCATGACTTTGTGACTTTTATCCAGCTCA
AAGTCCGCATTAGTGGTCCGGGTGGTGGGGGAAGTGACTTTTAGATCTAATTGAGATAAAAATCTGTTTTTTTTTTCATA
TGTCGGGGGAGCATGACCTAAGCACTTTAGAAGTTGTTTGATGATTGTACGCCCTTTAGTTACCGTGATCTATGGACGTT
TGGTGGGGAAAATGTACAGGTCAGACGCGCATGCGCATGCGCTCTGGACCAATGAAAAACGAAAGCTAAGAGAATTTCGG
AGTTTCTTTTTGAGGTCTAAAATTTTGAAAAAACATCTTTGACATTGTTAGAATTTTTTGAATTTAGTGGTTGTTTAAAT
ACGTTAAAAACTCACCCCCTAAGGGTGAAATCTAAAAAAACAACATAGAGGCCTTATCTGCACACTAAAATACACAACAT
ATTTAAATTTGGTTAATTTTTATTTTTTTTTATTTTTTACGTTTTTACCCTTTACTCACCCCCTAATACACAGGGGTGGT
TTTTGTTATAATATTTTTTATTAATATTTTAGGGGCTACGTATATGCAAAAAACCGTATCGATTAGGCTTTATTTGTAGA
TTTTGGTTTTTTTTGTCAATTTTAGGGTTGTTTTTCGAATAGAAGGGGTGGTCATTCCACATTTATAAAAATTATTTTTT
TAATCTTACGCGCATGTCTATCGATTAAGTTAAAAAAACTTTAAAATTTTAATCATGACTTTGTGACTTTTATCCAGCTC
AAAGTCCGCATTAGTGGTCCGGGTGGTGGGGGAAGTGACTTTTAGATCTAATTGAGATAAAAATCTGTTTTTTTTTTCAT
ATGTCGGGGGAGCATGACCTAAGCACTTTAGAAGTTGTTTGATGATTGTACGCCCTTTAGTTACCGTGATCTATGGACGT
TTGGTGGGGAAAATGTACAGGTCAGACGCGCATGCGCATGCGCTCTGGACCAATGAAAAACGAAAGCTAAGAGAATTTCG
GAGTTTCTTTTTGAGGTCTAAAATTTTGAAAAAACATCTTTGACATTGTTTGAATTTTTTGAATTTAGTGGTTTTTTAAA
TACGTTAAAAACTCACCCCCTAAGGGTGAAATCTAAAAAAACAACATAGAGGCCTTATCTGCACACTAAAATACACAACA
TATTTAAATTTGGTTAATTTTTATTTTTTTTTATTTTTTACGTTTTTACCCTTTACTCACCCCCTAATACACAGGGGTGG
TTTTTGTTATAATATTTTTTATTAATATTTTAGGGGCTACGTATATGCAAAAAACCGTATCGATTAGGCTTTATTTGTAG
ATTTTGGTTTTTTTTGTCAATTTTAGGGTTGTTTTTCGAATAGAAGGGGTGGTCATTCCACATTTATAAAAATTATTTTT
TTAATCTTACGCGCATGTCTATCGATTAAGTTAAAAAAACTTTAAAAATTTAATCATGACTTTGTGACTTTTATCCAGCT
CAAAGTCCGCATTAGTGGTCCGGGTGGTGGGGGAAGTGACTTTTAGATCTAATTGAGATAAAAATCTGTTTTTTTTTTCA
TATGTCGGGGGAGCATGACCTAAGCACTTTAGAAGTTGTTTGATGATTGTACGCCCTTTAGTTACCGTGATCTATGGACG
TTTGGTGGGGAAAATGTACAGGTCAGACGCGCATGCGCATGCGCTCTGGACCAATGAAAAACGAAAGCTAAGAGAATTTC
GGAGTTTCTTTTTGAGGTCTAAAATTTTGAAAAAACATCTTAAACTTAGGAGAAGATTTTGAATTTAGTGGTTGTTAAAA
TACGTT
>R=243 (RR=242.  TRF=0.000 NSEG=0.158)
CGGGACACAATTTATTTCGAACACTTGGCAGAATAGTTTGAGAGCTGCCGACATTCAACCAACGCTCTCGTCGATTCGTC
ACCCAGAATCGAACCCTAGCGAGCGCGTAATGCGGGAGCTGGGGAGAATTTTCCGAGCGTATTGTAGAGAAAACCACACC
AGTTGGGTCAACCATTTGAGCAACATCGAAGATTGTTTGAACTACGTGCCACACATCAGTACCGGATTTTCTCCATATGA
AATCCTGTACGGCAGAACACCACCAAACCCACTAGATGCAGTCACATCGGGTTTACTGCCTGTACGTCCGCCACTCACGA
GAGAAGAAATTCATGAAAAGGCTCGCGAATACTTGAGACATCACGCGAACTTACGGCAGAAAAACCAAAAGGGTGAAGTT
ACCGTACTGGAAATTGAAGATTGGGTCCTACTGAAGAACAAAGTGACTTCCGATACCAGAACCCACCAATTCGCCAAGTT
CATGCCTTTGTACAGTGGTCCGTACAAAATAATCGCCAAGCCTCATCCAAACACATACCAAATCGCCGACCCAGTGACGA
ACGAAATTAAAGGTGTATACAACATGACAAATTTGAAATTCTACCACCGACGAGACGACTAAAATAAAACCCAAAAAACT
TCATGAGGGCCAATCTCGAGGCGTATCTACCAATTCGAGCGTTTCTGACATTATGGGCGCATCCACCATCTGGTGATTCC
ACCATTCCGACCACCAACCAGAGGACAGCAAACCTACACGCGGTGTCTTACGCTGCATCTACGAAGCAACGCAAGACAGG
GGGCGAATGTGATGATCGCGGTATTTAAAATTTTATTTTATTAACCAGCGCAAAATATTCGGAGTCAGTTTAAACGTTTA
GTTCTTTGACAATATTAATTCAACTTCAATTCAAAAGTTTCAACAAATTTTAATTTAACTTATTTATTCCTTTGTTAGCA
TTAAAATGTTTAGAAAATTATCGTTCCCACGAAACTTTCCAAGAACTGTTAAAAACGTTATAAATCGCCAAATTGGGTGG
TCGAAAGGCCATGTGTTTTAACAAGTGGATATGCAAAGATATGGGGGTTGGCGACGGCCTGGCTCTGCACCACAGTCGCC
CAGCTAATCCAATGATTTTCTCACAAAAGCATAATTAATTTACTTTCGTTTAAAATAGCCAAAATTTATTGATAAACCTA
AAATTAAATCCAAAATTTTGTTTAGAAATTAACTAGTCACGTTTCAAAAAGAAAGGAATTTATGAGCCAATTTAAGACAC
GTTGATGATCAGTAAACAACTCGAGAAAGAATCAAAATTTCATCTTATTCAAAATTCCCGTAACGTTTCGTACCAAAAAG
TTGAGTCTTTATGCAGTGTACTTCAGTCATCGAATAAAATTGAATAATTCATTTTATTCGGCGTAATTGTTAACAAATTG
TTGCAAAACTTCAAGAACGAATTGGTCGATTGAAATTCATGTCTGTTAACTAGATTAGTATAGCCAAAACGACGCTGGTC
AAGTGCCGCTTGAATAGGGGGTGTTGACAAATTCGTTACAGAACAGAGCTTTTAAAAGAATATCAAATTACAAGCACACA
TGTGCATTCCTTATAAGAAATTGCAGCGTAATTAACGATTTCTTTGTTAAATCAAAATCAGATCACGAAACCAGTAGTTT
AGAAAAACACGCGAAATTTTTCTGAACATTTTGATGTAAAATTTAACCCTAATATTTAAGGCGCAGCCGTCGAAATTCGG
ATGTATAAATCATTCTATTTAATTAAATTATTGTAAGCAAAAAAATTGCATGACACGATTGCTGCCCGTTACTAACATAA
TCCTAAGAGGAAAGTAGACAGGAAAATCCCTAAGGAAATTGGAGAAAAACGCGGAAATGTTAAAATAGTACCGGTGTAGT
ACTGGGGGCGACATCTAACAAGGGGTAGTACGACCAAAATTACAGTTTCCTCACGGGGTTCTTCCTTATATTTTCTGTGT
TATTTAAACAAACAAAATTTGTTGTTACACAAAATTCATTTCATTGTGTTCCAAAAAAAAATTTAAAACTAACAACAACC
AATTTTGGAGTTTAATTTCTCTTTCAGGATATTTGGGGAAATTCCATAGCGTTCTTGTATTGTATTCAGTTCAGATCGAC
GATTACCAAATTTAATGTTTAATTATAATGAAATTGTTAATCGGAAAACACCCCAGCTGTTAATTAATAATAATATTTAG
AAAGTTAAACAAGGTTTGATCAAATGCCAAGACATCATAAGAGTCAAATTTGCAAAATTTCGCATATGTGGAAACTACTT
AACAAGGGTAGTGGGGTAAGCGAGTTAGTGTAGCTTACGCAAGATTAGCCCTTGACTTTGGGAGGGATTCGATTTTTGAC
GGTCTTTCGAGGTAGTCGATTGTCGTGTTGCCCTTTAAAATTTTTATAAATTTAAAAACATCTTCGTTTACCTTTTAGTG
CGTCTAAATTGTACTAAGTGCATTTAAGCGTAATTTTAAATTAAATTAATTTAAATTCTTGAATTAAGTGATAGCGTTAG
TGATTAGTGAGTAAGTTAAAAACGAGACAAGTTTAGTGTTCGTTCGATTAGGTAGTGCTGCGAACTACAACACCTGGGAA
GCAGCTAACCCCCTGCGTTAGGAGGATTAAAATTTCTAGGTAGGCCCTCAAAAGGATTAATTAATTTTTTATTCATTTAA
TATTATAATATTAAATCATTTAAGTCATTTCGAAATAGTGATCATTATCATTCATTTCATAAATTCTCTCGTAACCACCA
AGTTATTAAGCATCGGAAATGCCGAAAAGACCAGTAATTATTTAAATTCTTGTGCTTCGTACTACGTCAGCTATATAAAT
TTTAAATAAATCGTTTTCAACTTAAAATAACTCGCAACAAACAATTTCATATTTTT
>R=244|TRF=0.000|NSEG=0.095|Low
AATACGCGCTATCAGTCGTGACGTCACCTCCCCACTCTTATTACGGTAGGTCAGTTGCTCAAAGCTAAACAACCAGTCTT
TTACATGTGGTGTAATACGTTTTTCGGTTTTTTGGTTGTGTTTGTGCGTTAATAACGTGTCAAATAGCTGCAGCGGGTGT
AATTTGTGCCACTAGAGACTTTAATTTAATTTAGAAGTGACTTTTTGTGAAAATACGAACTTTATAAAAGAATACAGGGA
ACCACGTTGTCGGTGAGAAAGTGAGTAAGCTTTAATTATACTTTGAGAAACTATTATATTTATGCATTTTAGTGGCAGAA
AAGCACATTGTTAAGTTTCACTTTATTGCGAAATTTTTTGGGGACGGTAATCGCTTTTTAGTTCGGGGAGAAAATGCTTT
TACCAGCGGTCACGTCACCAAATTTAGGTTTGATGGCACAGTACAACCGATGAGAATTTCTGCAGAAGTTCTACCGAGCA
TGAAAAAGCTAAATTATACTGTGGAGGTTTGTATTTATTTAACTGTTAGACATTTCTTCTACAAAGTGTGTTTTAGATT
>R=246 (RR=245.  TRF=0.000 NSEG=0.237)
CACAGAATAACAGGTTTTACAGAAACGCATCTGTCCTTGTCCCGATAGAGCGAAAGTGTCACTAGCACATCTATTGTTGC
CAGCGCGTACTAAGTGTTATCGCGGGCGATTTGAATTGCCCGTAGTTACTTTTCTTTTAAAGTTTGATTGCATTTTTCGT
ATTGTTTGTAAATATTCACAACAATAGTTGCTAATAACACTTTCTGATGTTAGACAACTATTGTTGCTGAATATTTACAA
AGAATACGAAAAATAAAATATGAGAATAAATAAAGACAATAAACTTGTAATAAAAATTTATTATCACTAGTCAATATACA
CGATACGATAACTATAAACTAATGATTGATCCATCAAATTATTTATATTCCCACAATAAAAAAGTTCAAAAAAGCACACA
CACGAAAAAAACCACAAAACAGTACTAATTTCACATAAAACAAAGCCGAAGGCGAACACCAAACAAACCAAGCACAAAAT
GGCGATTTGCACAATGGCAACTGTCACAGGTCCACTGTTAATTTCTGCCGATATTATAGGTAGCTTCGCTAAAATTGACT
ATACGTGTGTGCGACATCTGCGATGGCAAGCCGAACTACAGTCGATTTTGAATTTGGCGCCTATACTTGGCTTGGTGCAT
TTAGGTTTCACCACCCTG
>R=250|TRF=0.000|NSEG=0.156|Mid
ATGGGAAAGAATTTAAGACCGCTCTGCTTACGCTGACCATCGTTTCACAAAATTTAATGCATCTAAATCTGGGAATTGTA
GCGCATTGAAGTTTGGTGGATTTTTTATAGCCACTTATTTACAGCAACTATGTTATACAACATTTAAATAATAAAGAGAA
ATTCAGGTTGTATTATTTCTATTTCTTAGGTAATATCGAGGTGTAAACCGTACCCCAAATTTTGTACACCAGATGGTTTC
CTGTGATTTAATCATGATTCCTTCTGATTTTCCCTAAATTTTTAAAGTGATTTCCTTAAAATTTCTTGATTTACTCAATT
TTGTACACTGATTTCCTCTGCGGTTTACCTCTCGGGTAATATTGAAAACATTTACTTTTCTTGTTGCGAAAGATGTCTTG
GTTTCATAGCAGTTGTTAATAGTGTTGAGGGAAAAAATTAAATTTAATTAAAAAAAAATAAATCGACCAATTTAAAATCC
TGGAGTAATTAAATACGATAACCTGTAAAAACACTTAGGGAGCAGTTTATTAAAATTAGAAATGTAGGTAACAAAATTTT
TTGAGTTCAACAACTATTATTTTGAAACGTGTTTTTGGCTTTTTCGTTAAATACAAAGTTCAAATTCTTTTAAGGAATGA
ATTCACTGTTGAAGCGCCAGCACCTTCTTCGAAATGTCCATAAGAGGTGCTGTATTCTGCGCATTCTAAAAGCCTTTCTC
ATTGCAATGTTCAGTTGAATTTAGGGACGATCTGATTTATTTTTACGTGAGTGAAGCACAAGTTTGAAGGTTTCATGGTA
TCTGTACACATAAACAGTAATAACCAGGGTGAAATTATAGACTATCACCGAATTTATTGTTCTGATTCACCAATTTTTCA
AACGTGAGAAATTTTTGACATTTTTGACGTACTTTTTTGAATTTCGATAGTGGAGCCATCTCTAGAGTGTATAATCGTTA
TTGTTGCCCTGTCAAGGTCCGTGTCGCTACTTTAGTATATCTACTGGCTTTG
>R=253|TRF=0.000|NSEG=0.210|Low
ATACTATTCTCAACGAAATCGGGTCCTCAACATTAGAGGAAATATTAGAGGAAACCATGTCAAAAAACGAATCGACTCAG
AATACGTAATTGACTAGTACTTCGCATACAACTATAAAAGAATTAAGAAAAATTGCTAAAGAAAAGAATATCAAAAGTTA
CTCAAAAATAAAGAAGGCAAAATTATTACAAAAAA
>R=254|TRF=0.000|NSEG=0.117|Low
ACTAGCGGCTAGCCCCTGCCGGTCTACAAATGTTCGCTCAGTCGAAATGTTGCGAGCGAGGTCGGAACAGTACGAACGGA
GACCATAACGGACTTCTCATTTCAGCTGGGCATATTGAAATAGTGGTTTTTATGGAAATATGTTAAACGTGGCTGCGGCT
TCGACCCAGTTAACTAAAAGGAAACAAACCCCACGACCAATTAAACTCGAAAA
>R=256 (RR=255.  TRF=0.000 NSEG=0.050)
AAAGGACTAGGCACACTTCTTATGGGAATTTAAGGACCACTCAAATTGAATAATTTTTATATCAATCGATGCGTCTCAAA
AAACTGATCAAATCATATCATTGCGCCAAACGTGTAGCTTAATTAGGAACGCCAGAAATTGCAATCAAATTTAAATTATT
CCTATTAGTAAAGCTATGAACTGCTGTCCGCTGAAATCACTATTTCCATAAAAGTGTCTGTTCTCTATACCTGACCCCCA
ATCCAGTAATTGTAGTAATACCGCAGTGTTGTAAATCTCGAAGATTTACAAGCTCTTTGTACTCACCGAAAAGCCGCCCC
AATGCTTTTCTTATGGGACAAATCTTCACTTTGATTGCAATTTCCCGCGTTCCTAATTAAGCTACACGTTTGGCGCAATG
ATATGATTTGATCAGCTTTTTGAGACGCATCGATTGATATAAAAATTACCCAATTTGAGTGGTCCTTAAATTCCCATAAG
AAGTGTGCCTAGTCCTTTA
>R=258|TRF=0.000|NSEG=0.323|Mid
ACGTAGATATAAAGTTTTTTTAACGTTACAACGGTTGATATAACGTTATACGTTGAAATTTACAACGTTGTTATTTGGTT
GTATGATTACGTTTTCTTTTAACGTTTATGTTACGTAGTTTAAAAACCATCTTTATTCTTTTTACCAATTTTTAACGTTT
AAAGTACGTTTTAACTTAAAGTTGTATTTACGTAAAAAACGTAAAAAAACTTTAACGTTATTAATAATCGTATTTACTAA
CGTTTGTTTTAAACGTATAATTAACGTTTCAAAAAAGTTAATTTGATTTTTATGGCACTGTCTAACGTTAATGTAA
>R=259 (RR=258.  TRF=0.000 NSEG=0.353)
ATATACACTATCGGACAAAAGTAAGGCAACATTTTGAAAAATATACAAATATTGGTATTTTAAATTTTAAGAGTTGGTAT
TTACCTTAAATTTAATTTTATAATAAAAGTTTAAAGATATTCTTATTCGTGTTGAAAATGGATAGCCTATGGGTAATTAT
TATGACATACTACTAGCTTGAAATATAAAAAAGCCCGATATTAATGCGACAAAAGTAAGGCAACATTGTCAGAAAATATT
TTCAACTCAAATTTTATTTAATTCAACATTTACATAACACTACCCAACACTAAAGTTTAAATAAATAGAACGAAAAATTC
AATAATTTATGGCATAGCCGTTATTAAGTATAATTTTTTGGCACCGTCTGGGCATTGAAGAAATTAATTTTTGAATAACA
TTTTCATCCAGATTTGACCACACTTCCTTGATTTTATCTATCAAAGATTGCTTGTTGGGAAATCTTTGTATCCGGATTCG
TCGCTCTACCTCTTCCCATAAGTTCTCAATTGGGTTGAGGTCTGGTGATTGGGCAGGCCATTGCAAAACATGAATATTAT
TATTTTGGAACCACTCACTGACCAATGCAGAAGTGTGTTTGGGGTCGTTATCTTGCTGAAAGATAAAACGAAGAGGCATT
TCCCATTCTGCATACGGCAGCATTACATCTTGGAGTATGTCCCTATAGATGAACCGATCCATATTACCCTCAATAAAGCT
CAACGGACCCACACCATTCCACGAAAAACACCCCCACAGAAAA
>R=260|TRF=0.000|NSEG=0.000|Mid
ATTAGCGCGTATTCTGTAATGAAACCGTTAAAATTTAAAGGCCGTTAATCGTTGTTGCTATAGCAATAACCAATAAAATT
CCTAGATTTGCGATTTTAACCAGTGTTAAATTTTAACAGCCCGTTAAAAAAGTTACAGAATACGCGCTATT
>R=261|TRF=0.000|NSEG=0.000|Low
CAAACAATTGTCTTCGATCGGTAAAATCTCCTTACCGTTCTTGATACTTAATATACTATT
>R=262|TRF=0.000|NSEG=0.151|Mid
GGTAATTTTTTACTTTAACTACTTCTGGATTTTCAAGCTGAAACTTACGCCAAACGATTCCTCTGAGTGCCCTGATGACC
GTACACTATGAATTTTCTTGTGCAAATTGAAAATAACATTAGAAAAATAATTTTTATTTTCACTCACTTTTCACTTGAAT
CGCCATTTTTGTTGATTTTAAGGGATACATCTTTTGCAATCAGGGTGTGCATGCGTTGCGTGTGCTTATTTCTGATTGGT
TGTTATTGTTTAGCTTCAACAGGTAAGAATCGCACCTGCGTGTTTGTTATGATTATAACACCTTCGGGTATTCCCAGAAT
GAATTTAAATGACGTATTATACCTTTTTCATTAAAAAGTAGGTGTATTTTTTCATATTTTGCAATTTGAATTTATGTCTC
TGTGCTCTGATTGGCTGATTGACGGAAGTGGGGATGCGTTGCTGCATTCCCGCATTTCCCTTCACGCAATTTACCAACAA
CACCACTCCATTACTATTTTACTTACTAGTGGTGAACAAGGTATTTTTTTGTGAGTGCTACGTTCTCGAGGTTAATTTAC
CAATCGTGGTGTATATTTCCTTTTAGTTAGCTGGGGCGCAGCCCCAGCCTCCGGCCACGAACTGTACGGCACCCTAGCTC
CATAAAAAACACTATTCCACGTGTCGAGTTCCACGTTTTCGAGTTTAATTGGTCGTGGGGTATGTTTCCTTTTAGTTAAC
TGGGGCGAAGCCCCAGCCACGCGCAACATAGTTCCATAAAAACCACTATTCCACGTTTCGAGTTCAACATTTTCGAGTTT
AATCGTCCGTGGGGTATGTTTATTTTTAGGTCGCTGGGGCGAAGCCCCAGCCTGCGGGCTATCATCTGTAGGCGCCTTGC
CTCATTTATAGTTACATTTACGGTTAATATCATTTATTAGAGTGTTAATAATTTAAAAAGTCTACGTCAAGGTCATTCAA
AGTCGAATTTTTCGAAAACGGGGCATTTGCACAAACTTTCATGGTCATATCTTTGATCTAGAGGCTTTTTAAAGCAAAAT
GCAAAAAAAAAATTTTCAAAAATCCAGAAGTAGCTAAAGTAAAAATTTACC
>R=263|TRF=0.000|NSEG=0.158|Low
TGTATATGTCGTAGGCTAATTGTAAAATTAGGCGTATTATAAAAAGCCTAGTCATATTGTAAACGACTGGGCAAATTGTA
AATGAATGAATAAATGTCGGTTTTTTATAATGCGACTGAAAATTTTAGGCGTATTATAAAACGCCTAACCAGTTTTCGTC
TTATTGTAAAATACTTATGATTCTTTTACAATAAGAAAGAAACGAACCTAAATTATTTAGTCGTATTATAATGCGCAAGT
CAGTATTAATTAAATTTATGCTTTGAACATTATATTTTAATTATAAATTAT
>R=264|TRF=0.070|NSEG=0.404|Low
GATGATGATGATGATGATGATGATGATGATGGCCGACCGACGCAACACACCACACACCCCCGCGCGTTTGCGAATTTTGG
GGTTGTGAAATTTTTGGTTTTTGGGGTTGTGAAATTTTGAATATATGATTTTTGAAATGTGCAATTTTGAATACATGAAG
TATATAAAACATGCTGTATTGAGTTAAGCAAAATATCAGAAAATCATCGCGCGTGACAAAAAAATCTAATAAAGGAAAGT
CATTATTTTATCGATAAGGAAAAAAAGCAAAACATGCTGTATTGAGTTAAGCAAAATATCAGAAAATCACGCTTGTCACT
AATAACTAATAAAGGAAAGTCATTATTTTATCGATAAGGAAATCGAGGTTTAAATCCTGATTAGGATTATTATTTTTTTT
GTTTTCAGAAAAAAAAACAATAATATGTAACACATTATGTA
>R=265|TRF=0.000|NSEG=0.000|Mid
GACTAACCCTGAAAAAAGTTGGTAACCCAACACATTTCCTTCGGTAAAGATTTTAACCTTGGTTAAATCATAACCAAGCA
CTGAAATACGCCAAACCAGGAAATAAATTGGTAACCAGAATATTTTTGGTTTAACCATCAACTGAAATACCGGGCGTAA
>R=266|TRF=0.000|NSEG=0.181|Mid
TGTACAGGTGTCCGGAAAGTCGCGCACCTCATTGAAGGGGAGTAATTGGATAATCCCCCAGGGTACCGAAAAAATGTTTA
AAAAAATTCCACATGCTCTGTTTTTATATCAGAGCCTAAACAAATTATGGAAAAAGGCAACATTGCGCAAAGATACACGT
GAAAACTGAAATTAAAAATTATAATTAAAGTCTTGGATACCATTAAAAGGTGTTGAACATATTTAATTTCTAGTCTTTAA
AACCATGGTTACGCCATTGTTGTTAGTCAGATTAGTTCGCGCATTATCGTAATTTTTAATTATGTTATTGAATGCAACTG
AGCGGAGAACAGCTTTATTTATTGTAATAATATTTTAAACAACTTAAAAACCGAACAAACAATGCACTAAAAAATTATAA
CAAATGCTCAAAGATTTGGCTTGCACCGTTTGTAATGTTTCTGGAGTGATCGTAGCACTAGCGGCATGATTTCGGTTCAC
CAACTCCTCACGAGTTCTTCTAAAATTGCTTCTTCCGCAGTAACGGTTTTCGTACCTCTGGGCCGACCAAGTTCCCTTGG
TAAAAGATCCAAACGACCAGTTGATCGCATTCTTTGGTCCAGTCAATGGAAATTCGAGTTTTCGTCTGGATCGGCATCCT
GACGAGCGGCTTCACTTGCATTTCCAGCGTATTCACCAAACAGCAAACACAAGTCACAATATTCATAGTAGGAAAACATT
TTAATCCTTCACTGACACTGTTTGAAACTGAAAAATTACCGCTGACAGACGAAACAAAAATTTTAATGACATTATAAGCA
ATCACCGTAACCATGGTTTCATCTGAACAACAATGGTTTGTGCCAAGTGTTGCCAGATTTATTATCATTGTTGACTCAAA
AATTTTGTTAACATTTCTTAAAGAATCTGGGAAGGTTTCTTCAGTTCTTATGTTACTACGTCCTTTTATGTAATGTCATT
TATACCACAAATGAATTTGGATTCGAAATGGTAGTGCAAACACCTTCATTTTTAGCAAAGAATTTTTAATCTTTACTTCA
TCATATCTTCATCAATAAAAGACTTAGATTTTTTTTAACATTTTTCTGGTTGTCTAGGGCATCGGCCGATGATGTAGTGT
CACGGCGGTGCGCGACTTTCCGGACATCCTGTATAT
>R=268 (RR=267.  TRF=0.042 NSEG=0.315)
AATAATAATAATAATAATAATAATAATAATATTTATTTTATTTTCAACAGGTGAAACACCCAATTACAGAAAATAAACTT
AAACTTAATGATCGTGCTGCAAGCAAAAACTAATAATTTAAATAAACTAAAACAAACTAATAATAATACTATAATAATAA
ATTAAGAAACAAGAACTAAAATTAAATTTTACCTAGCCACTAAAGTAACTAATTATATGATTTTTAATGTAATTAAATGA
ATGAAAATGAATATCACAACTACTGCTAATTTTGTTAAAATTACTACACATTACATATAAAGGTGATTTTAATAGAACAT
TCGTATTACAACTGCAACTGTAAAAAGTCATGGGATGCCGTGAGTTAATTCTAGGAACCAGAAAAATTATCTTATTAACA
AGAGCAATACAGTCAATCTTGTTGTTTAGTAATTTATGTAAAAATGCAATACTTGAGATAATTCTCCTAACTTCTAGAGA
ATTGATATTAAATGTCCTTAAAAGCACTAGTTGGTCACATCCCCTATCGGGGTAATTTTTAAAAGAAATATACCATAGCA
GTTTCAAAAATTTTCTTTGGACTGATTCAATACTATTTATGTGTGTGGCATATATAGGTGACCAAATAATTGCACAATAT
TCTAACTTGGAGCGTACAAGGGCAAAAAATAAGACTTTTAAGGCTCTTAAATTAGTAAACTCTCTACAGTTGCGATAAAT
AAATCCTAAAGTTTTA
>R=269 (RR=268.  TRF=0.000 NSEG=0.468)
TTTTGTTAAAAAAATTTGATACTAAAGAATAATAAAATACTAGCATAGTTTTGTAAAAAATAATACACCATTACACCATT
TATTTATTGGGTTTTATGTTTTAATTAACCGAATTCTGTTCGCTATATTATGTGTCATGTGCATTTCTAATTGGATCACT
TGCATTGAAAAAATATAAAATAAAAAAATTAATTGGTGAAACATTATTGTTCTTTCAGAAAACAGTTTAACTTTAAAAAA
GTTACTAGGAATATCTCATTAAAATGATGAAAACTTCTTTAAACCCGCTTTTTCGTCTGATAATTTTATCCAGGTAATAA
ATTCTGAAAAATACATTGTTGTAAAAATTTATTGTAACTATACCCAGTAATAATTATAGTACAAATAACGTATCGAGAGA
TTGTAAGATCCAGTCTTAGGGATATAATTTGTTTACGTTACGCCTAGTAAAATAAATGATACTTTTATAATTATGTATTA
TTTTAGAATTTAGGAATTATTTCTCGTTTTTTTATTAAATTTATACAATTTTTCTATAACTAGCTTGCGAAGATATAGCT
GCGTTACTCTTACATTATATAAATTTTGTGTATTTCTTTAAAATATAAGTAAACATTGCTAAAGATCGGGTACCTGAAAC
TGAAATCACATGTAAACAAAAATGTTTATTAGAAAGTTTAGAAAGTTTTTCATAAGCTCATGAGTCATAAGACTTGTATT
TAGTGGAGGGTTTAGGGTGGTGGTTGGTACTTATATATAATCAAAACATATAGTTCTACAACTTCTTTACTCTTTGAGTC
TTTGCAGAGTGCTGGTCACTTTCTTGCCCCACAGTGTTTTGTAATAAGTGGTAATTTTTAAACAGTGGTATTTGTAGTTT
TTAATTTGTTACTTTGCAGAATATCAATTTTATCTATTTCTTTTTATTTAATTATTTGTTGCGACTGCTGGTTGGTAAGT
GTATTTCCTAATTTCTTATTATATCACTTGTAAATAGTTAAAATCTTTGTATATTTAAAATTATGGATAATAATAGTAAA
CTAAATTTTTCAAAAAAAAGAAAAAATCGAAAAAAAATAATGCTTAATTTTTGGAAAAAA
>R=271 (RR=270.  TRF=0.054 NSEG=0.276)
TAATAATAATAATAATAATAATAATAATAATAATAATAATAATGTTTATTAATGTTTAAAGACTACACTGGTCATAACAC
AAGTCAATAAGAGGGCTTACCAAGAACATAAATGACATAAAATACAATCATCATACATAATATATATATACAAAGTTAAT
ACATAACATCACATTTAAAATCATTAAAATACTCATCATATGAGTAAAAAGCTTTTTTACAGAGGTATCTTTTTATAACC
TTTTTAAATTTATTTGTCTTTAGCTTAGCAATATCATCAGGCAACGCATTAAAAAATTTTATTCCTAGGTTTCCGGTGCC
GTTTTCGGAGCTTTTTAAGCGAATACTGTGTAGGCAAATTTTATCTCTGTGACGTGTACTATATTCGTGAATGTTACTAT
GTGATTTAAAATTCTCTATGTTAGATTTTATATAATTTAAACACTGATAAATATACATACAAGGAACAGTAAGTATATTA
AAATTCCTGAAAACATATTTGCAGTCTTCTCTATATTTTAGACCTCCTACTATACGGATAGCTCGACGTTGTAATCTGAA
AATTGTAGAAATGGAAGCAGAATGACCCCATACTAATAGTCCATAACTGATGTGACACTGGCATAATGAATAAAATGCAG
TTTTTAGAGTTTCAGGAGGAACTTGATCTTTTAAATTGCGAAGTGCAAAAATACCACTACAAAGTAATTTTGCAACCTTT
TCTGAATGTGTATTAAACCTCAATGAGGAGTCAAGAAAGATTCCTAAAAATTTTGTAGATCCTTCCACAAAATCTATTTT
TTT
>R=272|TRF=0.000|NSEG=0.364|Low
ATATACGAAGTTCGCTATAAGCGGTAAATAAAAAAATTTTTTTTTAGCAGTTATTTTTACTTTACATATGAAATAAGACG
AAATAAATAAGTATCTATTGTAAAAAA
>R=273|TRF=0.000|NSEG=0.386|HighA
ATACAGGCTGTCCCAACGATCCGAAAAAGCTCCATAACTTGTTTATTATTAAATATAATAAATTTTTTTTTTTTTAGATT
ATAGCTGCGTTTCTGCTGCATGTTTCTAAAATATTGCGGTATATATACAGGGTGTTCCAATATTAAAAAAACACTAAAGT
TATGTTTTTTCAAATGGAACACCCTAAATTTTATTGCATTTTTGGACGTAGCTTTTAATACTGATGATTTTAATCTAAAC
TTGTATTGGTCGATTCTGCTTAGTTTTTGAAATAATTTGATTTTTTTAACAAAAACACGTTTTATTTAAAAATTTATTAC
ACAAAAACAAAGAATCATAGAAAAGTAGGACTTTCACCACTTTAAAGAGAAAAGTTCAAACTTAAA
>R=275|TRF=0.000|NSEG=0.189|Mid
TAAAAAATTGTTAAATATTTTATTTGCTTTAAAATTTCATCAGGTGCATGTAAATTAAACCCAAACAACTTTTTCTATGT
TTGTGTTTAAATTATCCCAACAAAACCTGGGAAGCTTAAGCGATGAACATGGTGAATATTTCCATCAAGATTTAAAGTCT
TATGAAGAGAGGTATTAAGGTTTTTGGAATAAAAATATGTTATTCGTTTACTACTAGTCTACATTAAGATAAACTGAACC
TGATAATACAAAAAAAGAAGCAGTCTGTAACATTTTTGATGTTGCAAAAATTTTCAAATACTGATACTTTATAATGAATA
TTTAAAAAACTTGACGTCCTAATTTTTTT
>R=276|TRF=0.000|NSEG=0.160|Low
GATGATGTATGATATATGGTGTCACAACTCCCTTTAATTCCCCATATAAAAATGTCAACTGAACGCAATGCTAGCAACAT
GGCAAGGTCGGGAACTTTTTTGAACATTGTTCAGCAGATGGAGCTGTTCTACAAATTTTTGACTATTTTTTAAATTTATG
TTATAATGACACATTATATTAAATTCTATAGTCTAAGGCTATTTACGGTGTTTACGACTATCTACGAACCTGTGCCAGGA
ATTATATTAGTTAATGAATCACAAGTATGGTCTTTAAAGGGAAATTGATTTATTTAGCAGTAAAATGGTTTCACTACAAT
AATCTCTTGAGTAGAGACATCAGCTATCATAAACATAAATAAATTCATATCGGAGGCCCGAAAACAACTGTGAACGCATT
ATAAGGTGATTGATGTCTGTACAAACGGTAGTTGCACTTGAGTTTTCGAAAGTGTTAGAATACAGCAACGCCAAAAACAA
CAAGGTAATTATATCGCTTAACACCATAGACAAAATGATTTTGAACTATGTACCAT
>R=277|TRF=0.000|NSEG=0.121|Low
TAATATCAGGCGTTCATTAAAAAAAAAACTCGCAGCATGCGTTGAATTTTTTACGTATTTCTTAGCTAGTGCCTATGGTA
CAAATTTGGCATTGTATTGTTGGTTGCCTATTAAACCAGAACCTGACATTTTTTCGTTCCCGCCAGTTTCCACCAAAACG
AGCTTGGTTTTTGTGTGATTTTCTGTGGTTGTTGTTTCTGTTTTCCGAACATAAACCAAATATATTTAATAAAACAAAAT
TTCGTGTTTTCTTGATTTGTAATCATGTTGTATTCCAGTGAACAAAAAGCCTTTTTGTTGGAAAGTTATTTCCGAAATGG
AGAGAAAGTGAACGGTGTTTGGAAATATTCAATTCAACCGTGCCTGGAGGAGTTTCGAGAAGCTTTTCCTGAGGTTGTTA
TCGTCTATGAAGAATTTAAAAACACTCTTCACCGAAATGTGAACTTGTTTCGTGGAACTGCGTCCACCTCGCGTAAAGAA
GGTAGTGGAAGACCAACTGAGCGAACAGAAGAAGTTATTCATACTACACAGGAAATTTTGGAGCAAGACCCAAAAACTTC
GATTAGACATCTGTCTCAACAAGTTGAACTTTCTGTTGGTACTTGCCATAAACTTCTACGAAAAGATTTACATGTGTACC
CGTATCGTGTCCAATCTGTTCAAGAGTTACAACCTGTGGATTTCCCTAGGAGATTACAGTATTGTCAGTGGTTTTTGGAT
AACATTGCAAATAACAATGAACTTTTGGAAAAAACTTTCTTTACGGACGAAGCATGGT
>R=278|TRF=0.000|NSEG=0.000|Low
TTCTTTTACCAAGAGATAATTTATACTGATTTTGTTTTCTGCTTACTCACTGATAACTAAAATATATG
>R=280|TRF=0.000|NSEG=0.028|Mid
AAAACCATTGTCAAAATGTCTAGATTTCACACACCTCAAAACAGCTTTTCATTTCTGGACCAAGCCTATTGGCGCATGGA
AAAAATCAATGAAATACAACTTAAAGCGACTTAAAATCCTCGACACTCCAAGTAAAATTACTTTAAAAACCAGGAAAAAC
CTTTATAAATTCCCTAGTTTTTAGATACCCCAAAAATATAGCTTTTCATTTCTGGACCAAGCCAATTGGCGCATGGCAAA
GGTGTTAAAAATGATTACCAAATAAATTTTGCATACCCCAACTGTACTCAACTATTATACGCACATAAAAAAGATACACC
TAATTGTTCGAAGTCTACTAAAATATCTGAACACTCCATTATGGATTTTCATTTAGAGATCGCTATTAAAACTTTAATGT
TATCGTAAACATGTTCGGTTTGTGTCTTAATTATCAAATTCAACACCCCAATATTCGACTATGCCTTCATGATAATTCTT
GGATTCAGAATATTTACAGAATTAATAAAAATAAGTGCAAAACATTCCCCGTTTTCATTCCGACTACAATCCGATCTATT
CTTACAGCATCTCCTCTTTCACGACAGCTTATACCGTTTATAGGTATGTGTCTATCGAGGAGAATCATCGGCACGACCAT
CAATCCTGAATTCGTCTTCGACTCATGAGCCTTTGGCGAATCAACAGGACAGTCATGTAATTGATGTTAGAGTCCACAAT
AAGTCATGAATAGATAGAAGAGTCCCAAAACCGAGAAATATTTTGAGAATATTTGGCAGCACTCAGTTGCCCGTCAATCT
TCGTGGGTCCTCAATCTCTATGGCCACTCGAGATCTCACCAGTTCAGATTTAAGAACAACTGCATTCTCAATAAAAAAAG
GCGGCGATAGGAATCGAACTCAAAACCTTGTAATTATCTGTCTAACTCTTTACTATCTGAGCT
>R=281 (RR=280.  TRF=0.000 NSEG=0.182)
TATTGTTATAGTTTATAATTTATTACGTCAGGATTATAGGGTAAATAAACTACGATCTTCTCAACAGGACCTTTTAATTT
TACTTTACTCTACAAAAGCCAGTTACAGACTAACTTATTTTCTAAAAATCCAGACATTCGGCATTCATCTTTAACACATG
TTTCCCATCTTTCACACTCGCCCTAAAAGCCCTCACACACACTAACCATTCGGACCTCCCAAGCATCCCTTACAATTCTA
CGAATTCATATCA
>R=282|TRF=0.000|NSEG=0.156|Low
ACGTGCGTTAAGTTGGCCCAACCACTTTCAAACTTTGAAAATGCACATACGGCATTCAAATGTGCTCGGAAAGTGCTGAA
GAATGCTGCTATTTATTTAAAAAATGCTAATTTAGTTTTATTGATTTTTTGTTTTTTTTTGTTTGGTTAACTTAACGGTG
GCCCAACCATTTTATGTGCTGGACGTTTTGTTTATGCCATTTAAAAGTCCTTTAAAAATGCTGGCAAATGCCGTATTTTA
AATAAAAAGTGCTGGGAAAATAACGGAGTTTTTTAAATTTAAATAATGGTTGGACTAACTTAACGACAGCCCAACCATTC
ATGTGCTAAACGATTTCTTTATGTCAACTAAAAGATCTTGAAAAA
>R=283|TRF=0.000|NSEG=0.202|Mid
TTAAAGGCATTGGCAACTTATTTTACCTGTTTTATGTTTTAACGGAAATTGAAAATATCGTTCGTTCTATACCAGTAGGT
TCTTTTCAAAATTTTCTGCGATGAAAAATAAGCGAGATAATCGCTTCGAAAGAAAGAAATCGTGACGTCACAACCGCCTC
TCATCATAGAATCCTCTTATCACTGAACCCTCTTAATCACTAAAAACATGACAGATATTTGAACATTTTTCACACATTTT
TCACAAAATCAAAAATTAACTACTTTCTCTACTTATTTCTGTTCTAAATTTT
>R=284|TRF=0.000|NSEG=0.113|Low
CCACGATATAGAGACAGACAGGTAAACCAACTCGCTATTATAATTGATTCTAACGCTGGAGCAAGTTGATAGATGGCAGC
ACGGTAGACTGGGACTGTCACAATTTCACAAATTTTCTTTGTTTTTTATAAAAAAAATATACAAAATTAAAAAATGTTAT
CTAAGCACCCAAATTAGTCATCTTGTAACAACTTCTGCTTTTTTCGCGCTGAAATAATAATATTTTCTGAATAGTTCTAA
ACTTCGGTTCGATGCATTTTCGGCCGCGAAAGACATCGAAACATTGAAGTCAGAATAAATGCTTTCCAGAAAAAAAACTC
CACTACCATTCGGTGCGGGCATCCTTCAGGTATTAATTGTTCTTCATAAATGTCGTATTTTTAACAACGTGATGCGTGTA
TCTTTTTTCTTGTAAACATTGTGACAGTCCCAGTCTACGCTGGTGCCATCTGTCAGATAAAATAAAAGCTCCAACTTGCT
CCACATTTTGGTTTGCGCCCGACAATGGAAAATAAGGGAAGTTGGTTCACCAGGACTATCTATACATGGTG
>R=285|TRF=0.000|NSEG=0.190|Mid
AAAAAGTGAATGCAGAAGACGAGTGCAGATCAAGGCAAAGAATATCCTTGTTTATTGAAAAAAAATCACATTTTTTGTTT
TGAGATAATTTCTGTGGGATCTCGTGTCGGATTAGGTAATCAAATTGAAATCAAATTATTTTATTCTGTGCTGTACAAAA
AATATACAAAAAATAAAAGGGAGAAACAGAATTTGGAAGAAACGAAATAACTATTGAAAGACAAAAAATATAATTTGAAA
TAAATAATACAAATTAAAAAATCTATGTTTTATTTTCACGGAATAATGTTTCCAAAATGAAGAGTACACAGTGTTAAATT
TTTTATTTATACAAATTTTGGTTCCTGACGAATTTTAAGTTGTGTTCATTCCCACTTAGGATTGCCAAAGATTACCTTTG
CAACATTATGGATAATTATACCAGTTGATTTTTTTCTAAGATCGATCTTATCCCCTTTCTTCGTTTTCTAATACTTCAAA
AACCAAAGGTCGAATTGTTTGCGTGATTCTAAGCTTCTAGTTTTATCCACTTATCACATTTTTAATACAATTTCTTGTTA
ATTTGGTAAAACATCGTAAAAATTCACGATCTGTCACTGTCACTGTTAGTTTATGGCGAGATTTTTGCCGCTGTTATTTA
ACAGAGAATGTTACTGTAGAAATGTTGCTAACAGAGGGTAACAGAGTTTACGGAATACGAATTTAAATAACAGCTGTAAT
TTTTACAGTAATAGAGCAATAACATAGTAACAGAAGTTAGAGAATAGCACCATTAAT
>R=286|TRF=0.000|NSEG=0.161|Low
ATAACATGAGATCGAAAATATACTGAATTAGAGCAAGCCTTGAAAGTGAAGTGTAATTTTAGCCACATCATATGTTGTGT
AAAACCAATATAAAATAACATAAACTGTAAATTGCGACCGTAAATAAACGGCTAAAATGTGGCTAAAGTTACACT
>R=287|TRF=0.000|NSEG=0.118|Mid
TTTTTGTCTTTTCTGGTGTAGAGGGTTAACCTTTCTATTTTCATATAAAATTCAAACCAAACGAAATCGAAAAGCTTAAT
ATTGTCATGTTTTTTATTAATTATTAAAAAAATTATTTAAAAAATCACAGATAGTGTTTATAATTTGCAGCTGAAGCCTT
TTGGGTCCACTTTTTTCGTTGTTATTTCCTGGTAGCGACTCTTGTTTCAAGCAGAATGGGTGTAAAGTTAAAAATAATCC
CATAAAATTGTTAATATAACTCCTTTGCACTGGCATGGGGTATTTGAAAACTTACGTTTAACAAATACGTCACAAAGTCT
CAGCCATCGTCGAAAAACATAATAAGGGCTTTATAACAAGAAGCGCTTTCTGATTTTACTGTGGACGTGTGGAAGAATAG
TGTGAAATATTGCGAAAAACCAACTTTTACTCTTGTTTACATTTTTGTACGTCTCTATCTGAGAGTAGTCGTCTTGTATA
AAAAATATAGCCTACTAATAAAGGAAATTAAAGTGTTTTTATTTCTGGGTTGCCCCCAATTCCACTTTGCCCTTGCCTGA
TAATCAAGACACTGATAATGAAATTGGTGTAAGTGCATCGAATACAAACGTGTTGAATAGATGAATAAAAGAGAGACAAC
TGCTTTTTTCAAAAAGGCCATTTCAAATTTATTCAAAAAGCACACCCCCATTGAAAAGGGTCCATTCACGATGAAGTTTG
GCTTCCTGCATGACATAGGTCTCGGACACCAATCTCACTGTAAATGGTCTAAATTGGTCTTGCATCTCTAAGACATGGAC
TCACTGAGAGCGACTTCTGCAGTAGGCTTGAGACCTGCCTGCCTGTCTCGCAACAATCTCTGCATTATGATTCCAAATCA
TTCTATAAAACGCTGTCAATTACAAGCCATGATATGAGGCATGAGGCCGTCTCAGTGTATGTCTTGTGGTGTACATTGAA
ACTGTTTCTTAAAGAACCCATTCACAATGAGATCTGCTTCGCTACATGCGGCGCGACAGGACTCAAAGACTAATCCCAAA
AGACACAAAAAAACTGACACAGTTTCATCATTTTAAGCCATTGACAGCGTTTTCGAATGTTGGTGCAAAGACTTGTCGCG
AGGCAGGTTTCAGCCTTCCGCCAACGTCAGTCTCAGTGAAACCCTCTCAAAGTGATCTCAGCGAAAACCATTCACAATGA
GATTGATCTATGAGGCCTATGTCGTGCCGCATGCAGCGAGATATGTCTCATTGTTAATGAAAATAGGGCCTTTTTTGTTG
TTTAAAGTCGTTTTTTAAAACTTTTGTGGCAAATTTTACTGATGTGGCAGAGAGGGGGCATGCAATTGGAACATGACGAT
GACTACCCTAAAAGGCACTTCGAGGCTTTTATGGCCTTTTTAATGCAAATTTCAACTTTAAA
>R=288|TRF=0.000|NSEG=0.259|Mid
TAGATAGAGCTATACAGAACACTATTTTCGATAAAAAAAATCACAAAACCTTTCATTTGGCTGAAATTAAAAACAAAAAA
TGGCAACGCCGTACAAGTACACCTATTTTTATACATTTAGAAAAATATTAACCAAAAGTATTACAATGGTAACATTACTA
AATGTTGCCAAATGTTGCTGCACTTTTAAACTGGTGTTTTTAACTCATTTTAAAAACCAAAGGAAATGTTTTCCTACAAT
TCTTTTTGAAAAATTAGATAATAAATCAAGTAAACATTAAAATAAATCATTAAAAACAAAGTTAACAAGTCTGATTTTCC
TAAAATTCCACATTAAAGTATGCATTTTTTGTAACTTTTACGAGCTGCTGCATCTTAAATAAAGAGCAATGATTTTTTTA
ATTATTTTTTAAGGGTTCATAAGGCCACTAGTATCCACTCTCAAGAGCTTATCCGCGACTTTTGACACACCCGATATA
>R=291|TRF=0.000|NSEG=0.264|Mid
AATATAATTATTAATTACTAAAATGGCTTTTCCTTATTTCTTGGAACACTTTCATGAGCGGCATTTTCAAATTATGCTTC
TTTCTGACAAAGTGCAATTTATCGTTTTCTGGCTTTTCTTTCAAAACGCAGCAATAAACTGATTTGCACAGTTTATTTGT
TGCTTTTGTGCATTTGAAGACTTGGGCGTCCTCACTTTTGAAGCATAACAATTTTATATAAATAATTTAACTGTTTAAAA
ATTTGTGCTATAATTAAAATCACATAATATTTACATAGTATCAATAATTCTAACATCATTCTTCCCCTGACTGTCGGATT
TTGCTGCAGCAATTAAAAAAATAATGTTTAATATACTGAAATAAGAATAAGTAAATTATTATCATTATAATTTTTTTATT
TTTTTTTTAATATAATAACTTACATGTTGTTGCCATGGCCCTCTACTCATTACTGTTATTGCTCAAGTTTATTTGTTTAT
CACAAGTTTAACTCAAACTGAACTGAAATTTATTTAAAAAAGCTGTTTCTGTGCATCATCAGCAAATTCACTATTGAATT
CGGTAATTTATTAGTTCTTTATCACTAATTATCATTAAAAGAAATTTTTTCCACATTTGTGAAAGTAAGTAGTATATGGG
CTAGATGGCCCTTCAGCAGTCTGCTTTTTTCTAACATTGTTGGTCTGCATATTTTTTTATTTTTTTTAATTGTCGCATAT
TTTTCGTAATGTAGCAGCCTCTCTACAGGTGTCTGCTGTTGCATTAAATCTTAGTGCAATTTGGGCCCATGCTCCATTTT
TTTCATCGAACGTAATCAAGTATCTTTTTTACAATCCAGTGTTAGTTTATAATTTTGAACAAAATTGACCAAATTTTTTT
CTTTGCGTTTAAAATTGCTACTTCGGTTTCTTTTATTCATCTGTTAACGATTTCAATGAAATTATAAAGTTATGTATATT
AATAACGTTAATATTAAAAATGTTTAGCGATAAGCCAAT
>R=292|TRF=0.000|NSEG=0.134|Mid
TTAAGAGCCGTCCGGAGTGAAATCTCTTATGGGAGTTCCAATGTAAATGACTACCGCTGTACCTCAAAAACTATCAAACA
TATTTTCATAAACTTGGTATCATGTAAAAGAGATTTTTTTCCTGTTTATCGGCCATTTTAGATATGCGATAGGTTACCTA
CAAACTCTAATAAAGGTAGAGAAAGTTTGACTAAAGTTAAGGATTTCTAGAAAACGCATTTTAAGAGGTTTTTTCGAATT
TTTTAAATGGCCAATAAATTTATTCTTGTTGTTTAACCCGATAATTTCAAGTCCGATGAAAAAATGTTTGTAAATAACAC
CTCCACAGAGGTAGCCTTATTTGCAATCGAAAATCGAGTGAGCAAGAGATAATTTACAACTCTCCCATAAAAAGTAACCG
CAAACAATTAGACCCGGACTTCAAACATAATTTATGATCACCCCTGACGATGCAAACAGATGTCTAATACATGGCTAGAT
TTATAAGAGAAGATTTCAGAGATTTTAAAATTTCTTTGGGATAAACATTCTTTTGAATAAATGAGAATTGTGATTTCATT
AAAAATACAAGGTACCTAAATAAATGTTTTGCTTTTATTTCTGGTACGAAGGACGAAAGTTTATTTATGAGAATGCATTT
GAAATAATATTGGTCGGTCATTAATTACTCCGGTGATAAATAAATATTTAAATATTTGGGGAACGGAGTAACAAACCAGG
TATATAATCCAGCCAGTTCCCTGTAAACACGTCTTTGTCACCTCTTTTCTGGAAAAAACGATCATTTGTCTCGAATTTGA
GTCACTGGCAGCCCTTGGGTTCAAAACTTAGGCCGCGCAATTAGAAAAGTACATCGCTTCCATGATACTGCGACCTAATT
ACGTGGAAAATTATATTATTTTAAGCTGAGAATTGATGTATTTTTTTTTTAATTTTAAGTTACTTTGATCTATTTAGTTA
AATTTACTATGTTTTGAGAAAAATTGGAAATTTTGTTACTTTTACGTTTTTAGAGCATTTTATCAAGTTTTCAGTAAAGA
ACTGATTTTGGTAAACTTCCTAAACTCCTATTTTTGGGAAATTAATATTGGTTTGGTCTGTTATATGGGCAAGCAAATAC
ACCCAACAACCCTTTTCAGGCCACTGGTATAAATGCAGGTACAAGTGAGTGAAAATCATTTGCCTTCGAAACATTGTTCC
GTAGATTTCTCCATGACATTTCGAGTTTCTGAGTTTTATTTTTTTCTGTCTATTTTTTTTAAGTAGTTTTAGAGTGTTGT
TAGTTTAGTTTTAAAGTAAATTAAAATTGCAATGAGTACCTATTATAAATAATAGAACTACAAGATAATATTGCTAATAC
ATGATTGGTTACAAACTTGAAAAATTACGTTT
>R=293|TRF=0.000|NSEG=0.256|Mid
ACCAGGCCCCTGAAAGTGTATACAAATTATGTGTTCACTGGGAGGGGTGGGGCAAAGGGGGGAAACGGCTAAAATAGTTC
GTGTGCTCCAGCTTAGAGGTCGCGTCAGTTGCAAAGAAATCTGTAAATTTAAAGGAATCTGTCACACATTTTGCTAAAAG
TAAAGAAGGTTCACTTAAAAATAATCGACGTGCGCACACTTCTCTTTTTAATTCTTTGATTTATCAACAGCCGATTATTT
TGCTGTCGTTGCGGTTTTTGGCGACATTTTGTTTTAATGTGTTTTAAAGACTTCAGAAAACGATTTAACGTGATTTTTTG
GATGTTTTTGTGATCAAACATCTCTACTTTTATATGGATCTTTTATTTGAATCTAGTGTATAGTGTGAATGACAGTGTTT
TAATGAAGGATGAATCAACTTAAGGCAAATTAAGGTAAACGTTATTGAAAGGTGTCTATACAACAATTAATTGCGATTTC
TAGATATTAATATAATCATATTACACCAAGAAGGATCACACAAACTTCTCTAATAAAGGAATTTCTTGATGTTTAGGAGA
TGAAGACCGTCCTTGGAGATGATAACGGTTCTTGGGATGTAATTGAAAATCCCATGAAGACGAGTTAAATATAATGTGCA
GTAATTAATAGATCATAATAATAATAAATTTATTGTAGTTGCGAAGCCAGTATTTTGTGAAAGCAGGGAGTTTAGGACTT
GCTATGGTTCAAGGTTTTCAAATTCGCCATGTCCCTCTATGTCTTAATCTTTTATGTTGTTTTACACAATGTTATAACGC
CTATGCCTGTTAAAAAAACAAGGTTTTTCCTTTTTGTGATTGCTTAATTTAGAAACTAAGCGAAAAAACGTATTCTACAA
GT
>R=294 (RR=293.  TRF=0.000 NSEG=0.248)
TAGCCCAGTCAAATTAGACAAAAATAAGGCGATCGGTGGAAAAAATTCCTAGAGAGATGGATTTTTTTTAAAAGCTTTCT
TTACACTTGGGTAGACATATATCAAAAGTCCCCGAAGGTGGGGGGCGAGCTCGAGGAGGGGGAGGGGGCTAAAGCTGTCT
TTTTTTGTTTTTTTGCTTATATCTCGGAAACGGTCACTCCTATCAATTTTTATCTTTTTACCAAAATTAAAGTTGATAAA
ATTTCCTACAAAATGGTCCTAGCCTTATTGTTGTAGGACTAACCGTAAGCGAGCTACTAGCTTTTGAAGTTTGGTGTCTA
CATGACACTGTATAACTAAACATTAGTATATCATAAGTATTTATATGGAAATAGTGTGTGTAAAGCGTCTCCCAACTAAG
CTAAGAGTGCGAAATAAGAGAGAAAAATACTTTCTTTCCTCGGGCTCTCCAGTTGAAGACCACAATTCAGCATCTGAAGA
TGACCCAGAAGATATGATAGAATGAACTGTTGGACTCAATGCATACAGTTTATTATAAGATTTATTCAAAACATCTATAT
TAAATCATCTATTTATTAATATTTTACTGAACAAGACTGTAATTCAGTTTTCAATGTTTGAGACGAAGACGAAAATGCAG
CATCTAAAGACGACTCTGAAGACTTCTGTGACCCCCATGTCTCCCCCTTTCTCCTCTAATAAAGTGTTAGACCCAATAAA
TTCAGTTTATTGTCAGTTTTTCAAATCACAAGACATTTTCTTTTGAAGCACATTTTTTTAAATAATTATTTCTTTCCAGC
CCTATAACTCGCTTATGGTTAGTCCTACAAGAAAAATGCATATAACTATTTTGTAGGAAATTTTATCAGCTTTAATTTTG
GTAAGAAGATAAAAATTGATAGGAGTAACAGTTTCCGAGATATAAGCAAAAAACCAAAAAAAGACTGCTTTAACCCCCTC
CCCCTCCTCGAGCTCGCCCCCCAACCTCGGGGACTTTTGATATATGTCTACCCAAGTGTAAAGGAAGCTTTTAAAAAAAA
CTCCAACTCTCTAGGAATTTTTTCCACCGATTTGTCTAATTTGACT
>R=296|TRF=0.000|NSEG=0.189|Low
AATATATTTTTTCTACAATCGCTATCCAAAATAAATATTTGCGCTTCGAGTTAGCAACGCAAAGTTGACGTTTTCTCAAA
ATTGTCACTTTGTCGCTTTAAAGCGACAAAATGGAAAAAACCCTCGCTCTCCCATTTTTTATTGAAATCAAATGTCCAGT
GATTTATGTAACTAGCTGTGGTAACTGTAGTAACAACAAAAAATAAATAATTTTTTATTTTAATTAATTATTTCATGGTT
TTGTCCTGAATATTATGGTATATTCTTAATACTTGCAATTGAAAAAAAATTTTGTGTGTGT
>R=298|TRF=0.000|NSEG=0.000|Low
AAATAACTTAGTAATTCAATCGAAATAATGGAGGATGGAATAAAATTTTGTATTGTACACGACGATAAAATTCACCATTA
TCTTCTCAA
>R=299|TRF=0.000|NSEG=0.000|Mid
ATACAGGGTGTCCCAACTAAAATTTGCACCCCCTGAAATCTCCAATCTCGTACAAGTTTGGAAAAAATGCTGAAACAGGT
CAATTTTAGTTTAAAAGGGGACCAAATTTTATCTTAGTTTCAAAGTTTTTTCTGCATCCCTCTTGAGCCCAGAGCTACCC
CTTCAAAAAATTTAAATGGCAAGAAAGGTCGAGTGACATATAATTTTGAAGCTGCTTTTATTGTCTATGCAACCATGTAC
TTTTTT
>R=303|TRF=0.000|NSEG=0.000|Low
TTATACAAGGTGATTTTTTAAAAACGGCAGGCGCTGTAGAATTTTTATTTATGGCCCGATTTCAAAAATTAAAAAA
>R=304|TRF=0.000|NSEG=0.329|Low
TTTTTTGAAAAATTTTGATAAAATTGACTGAAAAATCACAAAATTTGATCGAAATTGATGTTATTTTAGCTTTTTT
>R=305|TRF=0.000|NSEG=0.000|Mid
AATTTAGTAATTTTTTGGCTTATTTTTGACAAAATTTCACGAAATAATTGCATTTCTGGCTGAAAAA
>R=306|TRF=0.000|NSEG=0.402|Mid
TACAGTAAAACCTCTCAACAACGGACACCGGTAGAGAATCTTTAATTGTCCGTTGTGGAGAGGTGTCCACTAATGAGAAG
AGAGCAATTTTAAATAAATAATTTTAAGCATCATTCAATAAACTGCCCACCAAACATATTCAAATTTAAAACAGCAGCAA
AAATATATTTTACAAAAAAATTTT
>R=308|TRF=0.000|NSEG=0.263|Mid
TATACAGGGTGTTCGCGAAGTTGAGGCGTTCCTTTTAAGAGGTGCTAGCATGCATTGTTCTTAAGAGTTTTAGCCTAAAA
CACCTTAGTAAAATGTTGATGATAACGAAGATACAATAACTTTTTTTTTTTATATTTTGTAAGCCGACCCTGTTCAAATC
AAAAAAATAAAAGAACCATTGGCGTAATCAACAAAAACTGTTACAATTGTCATCTAATTAGTCGGAGAGGCTCACTATTA
CAATAATAACAATCTTACAGATTTAATGCAATTGTATGGGCAATGCTATCAGAATGCAGCTGCGGCATTCAGAGAGTACT
TAGAGTATGAAAAAATAATAATAAAAGTAACATTATTGAAAATCTGGTATCCACAATAATAAGGTAGATTATTTTGAAGA
GCTCATCTCAAAACTGAAGTTAGACAGGACCGGACTCAAAATTTTAGAAAAACTAAAAATTATCTCCGTTATTAAAAACA
TTTTATTAAGA
>R=310|TRF=0.000|NSEG=0.153|Low
TTATGTGTGAAAATAGCGTCGTGCATAGACCCACAGAAAAATTTATAACTTCAGAACCATTCAAGATAATTTAACTAACT
TTTTTCCAGTCGATTTCTTAAGCTTTAGCGCATCTTTTGCAATAAAAGCGAACTCGGAGTCGATATTCCATCGCCTACTA
CGATTTTCTGAAAATGACAAACTACAAATGGCAATAACTCGATTTTTTCAAATGCAACACCCTATATTTTATTGCATCAT
TGCATGGCATTTTTTATGAGCTTTTTGTCGATATAAGGTTTGTGGGGTCTAATTTGTAAAATTTGTAATATTTATTATAA
ATAAAAAATATTGATATTTTTTTCGGAAAAAA
>R=314|TRF=0.000|NSEG=0.232|Mid
GTTCAAAAACGAATAAAATTGGCTTTTTATCTAAATTACGTGTTTATAAATAAAAAAACAAATCACTTGTTTCTTTCCTT
TAGACAAAAAATGAATGCAAATTAAACCAAAATACTTTTATTGCATGAAATATTAACAGTCTAGTCCTCGAAACCATCTT
GAAATCAGCTTGCGATGATCGACCAATACATTCGCTTTGAAATTTTTTGTCTATGCATTATCTTTGCCTTTTTATTGGTT
GAGCGCATTGAAAGGGCATGACTCAGATTGGCTTTCGGGCTGGCTCCACCCAATTAAATTCAAGTAATTTAAACAAAACA
AAAATATTTGGCAATTTTATTTTTATTGA
>R=315|TRF=0.000|NSEG=0.418|Low
TTTTATCACCTCTTTTGAGTATTTTATTACACTTTAAGCATTTATGAAATCTTTCACAAACTTCTGAATGATTTGCTAAA
CATTCTTGATTAAAACAATATCTATTACATTTTTCACAATATATTCTTTGTTTAGAGTCTTCTTCATGTTTAGGTTTTAA
GCATAATATGCATATTTTAACTCCTTTTTTGCATTTATGTCCGTCTTTATTTTGATATGGTTTATCACATTTTTCACAAT
AATAAGACTGACTATAGAAAGCTGTCATATTATTGATTGTATCAAAATGATTTCCGTTTTTATATAAATATACTTTTACA
TCTTTCTCTTCTCCAGAATAAATTACTTGATTAAAACATTCGGCAGCTACAACTTTTATTTGAATATTTAATAATCTTTC
TATATTCGCAATATCATCTAAAGTAAAATAATTTCTATTATATTCTCCAAGTTGATTACATAGTTCTTGAGCTAAAGTAG
TTTGTAAATTTCTTCCTTTTCTAATATATGTTATATCATTGTCGTTAAATTCTTTACCGAGTATTATATTTGTTTGATAA
GTTAGTCCAACAATAACAGCTCTTGGACAACATAAATTATCTTTGTTTTTTATCTGTGTTATACTTCTCTTTGTTCGCGA
GTCTTCAGCTATATTTAACAATCTTTTCGCATTAGTAGCACCTCTAGGCATATTAACAACTTCGGCATGAAATGTACAAC
CGTATATATCTAAATCTTGATTTGAAGTTAAGATACTTTGAATTTTGTTTAATAAATTATCAATATCAGAAGTTCTTGAT
AACCCTGTGGAAATAGGGGACCAAAGATCATTGTGATTAACTACTATATTTAATAAATCTCCTTCTTTGAAATTTGTTTT
CTCTTTTACTATTTTAATCATTTCATTTAAACCCTCTCTAATGACAGTTATTTTTTTCATTATTATGTCTGAAAGATCAG
GCTCGGGTGATTCTTCTTCTTCGGCTTTCAATAATATAACTTTATAGTAAACTTTATGTTTCTTCAATTTTTTGATGTAT
TAATCATTTGTTTATATTATTTTAATTTTAGATTTTTTT
>R=316|TRF=0.000|NSEG=0.217|Mid
TTTTAGCCAATCAGCAGACGGCGCGCAAATACGTCACGAGATTACACTTTTGAATTTCATATGTATTTATATGCATGTTT
GTGTGACTTGGAGAAGATTATAATTACGGGACAATGAAAATTGTAATATACAAGGCTATTCCAAAGATATGGTGCCACAC
TTTAGGGAGGTTCTTGCGTGAGAAAACGTTTGTATACCAACCCTTAGTCGAAAATATGCCGTTTCTCCCCTGGAGCCAGT
TTGGTCCAAATACGTATTGCTATTTTGTTCATATTAAAAGACTTCGATATTTATTAGCTAAAACATAGCTTATGGAGAGT
TTTTGAGTTAGGGGTAATTTTATTTTTGGTCGTAGTACCTAGTAGCCTTTGATTTTAAGCCAATTTAATTTAAATAAAGA
ACATATAGATTCGTCTTGGAAGGCGAGAGTCTAAAACTAGCATAATCTTCGTTTTAGGTTACATCATCCCCTTAATTAGA
ACTTTAAATTGTACCCCCCACTTTTTAAAACCACCCCTAACTCAAAAACAAATCTACAATTATGTGTTTTCTCTACAATT
AGATTAGTTTTTCCCTTCTTTCTAATATTTTTTTTCTTTATAATAATGATTCAAAATGTAGGAGGCGCTATTTAAAATGT
TAAAGGAGTGGCTAGCGACTAGGGGATGAAGCCTAAACATAAACATATGTAATGTTGGTTTTGACCTCTACCTTTGCAAG
TCAAATTGAATTATTGTTTGTTTAAATCAAATGGGCTTAAAATCAAAGGCTCCCAATGACTAAAAATTTCAAAATCCACC
CCCAACCCAAAAACAAATCAACAATTTTTTACGGTTAGACAAGTTTTTT
>R=317|TRF=0.070|NSEG=0.337|Low
AAATTTTCTAAAATAAATTAAAAAATGACCAATACTAAAGAAAACAAAATTGTAGCAGAATATTATACACCATTAAAAAC
AAGACAACAATCTGAACTCCAGCAATTTAAAAATAGTTACAAATCTTTTACTCAAGATAAAAAACTAAATATACCAAAAA
ATATCAATGAAGTAACTCAAATGAGAAATCGTAATTTTGCTATTGAATATCTCAATTCGACCGTAAATAAAAAACTAACA
AAAAAACATTTTTGTAAATATACAAAAATTTCTAGAAATTTCTTGAATATGAGACTAAATTCAGTTAGAATAAAGATTGC
ATGTAAAACGAGAACAAATGTGAACAAACGTGAACAATCCGGAACAAAAGAGAACAAATCGGAACAATTGGGAACAAAAG
AGAGAAAAAGCAAAACAAAAAATAAAAAAATATTCGATAATGTAGAACACAAAGCAGGTAGTCGTAAACATATAAGTTTA
GATGAAGAAGCAGATGAATTAATTAGTAAATCTTTAGAAACTTTTCAGTCATAAATGGACAAACTAGTTTCATACATTCC
CAACGATGAGAAAGAAAAATGGAAAAAAGATTTAAAACCTATTATTACTGAAATAGACAGATTAGAAGATGGAGCAAAAA
TAGTTGGTTTCAAACAAGAAGTTGTAGATAAATATATTGCAAGAAAAGCAGCTAATTTATTCCTTGAACAATTAATTATG
ACAGACTGTGAACTAGAGTCCGCTAATAATAAAATAGATGAATTGGAATATAAATTAGATAACTACAATAATTATGATCC
TAAGAAACTAGCAGAATTAAGAAACAAAACAGTAGTAATACCATCAAACATCGATGATGTAAAGAAAAGAACTCTGAAAA
TATTTGAAAGACATACTAAAAATATGAGAGCAATAAATGAAAAAACTCAAAAATTGTAAATTAAATGGAAAGTACTGTAT
TCAAGAATTTAAATATATTCAATGAAGAATATCCAAAATTCCGAAAAAAGTTTTCAAGTCTCATTCAACAAGTTAATAAA
TTAAAAATTATTATTTTTGTTCTTATGTTTATTATCGTAATTGTAATTATTGTTTTCTTAATTTATTACTTCAACACTAA
TAAAAAATA
>R=318|TRF=0.000|NSEG=0.000|Low
TAAGGCCCGGTTGCTCAGTTCGAGCTTAAGCTTTTGCTTACGTAAACTCGGTTTAAATTTAAACTAAGTTTAAACCGTAG
TTGTGTTACTCAGTGGAAAGTTTAGCTAAGCTGCGCTGAACTTGTCACTTATGCGGTTGGTAGTACTGTACGCTTGCGCA
CTTCAAGTATGAGGTTGCTTG
>R=319|TRF=0.131|NSEG=0.161|Mid
TTATAGGTATTAATAATGTTGTTGCTTATTCCATAGATACGAGTAGAGGTAATACACCTTTATTCTACAAGTGGTTACTA
TGGTACATTATTTCATTTAGTTATGGTTTTTTTTTTTATAAACAATTGTCAGTGTCAAAATCGGGTATAAAAGTAGTTCA
TATCGCCTTAAAAGGGAAAATTGAGAAATTAGATTTACATTACGTACCCGGATTTGGGGTGAGCAATACACCTAGTTATA
AAATTTTTTAAATTAAAGCCATACAACAAAAATTCGATAGAATAAAGTAGCCATTTGGTGATTTTTTTATTCTATTTGGT
GATTTTTTTATTCTAT
>R=320|TRF=0.000|NSEG=0.448|Mid
AAATTTTTATATTTTTTTATTTTTTTATGGAAGGACTTGTTTTTCTGTGGCTGTTTTTGCTAATTTTAACTCAATGTAAT
AGATTTTGAAGAACTAAGCTCAGAGATCAGATTGATTTAAAATTTTTGTTGGTACCAAATTTATTCGCCGACCAAAACTC
TATAT
>R=321 (RR=320.  TRF=0.066 NSEG=0.346)
TTGTAGAAATACATAAACTCAGAAATAAATTTCCTTTACAGTCGGATACACATGATTATAATACTAGATCAGCCAATCTA
ATGAAACTTCCGTATTGTCGTTTGGAAACTAGTAAAAAAATACACTTGACGTGAAAATTTATAATAAACTTCCCAACAGC
ATAAAAAATTTGACCGCAATGAAATTTAAGTATATTATTAAAAAATGTCTGTTACACTTTTGTTTTTATTCATTAGAAGA
ATATATGAATACGCCTTTAGAAAATTTTTTCTTACACTGATATTTCCTATCTTGTGTTATGTATTTAAATGTAAATTATT
GTTTTATACTCTTTCTTTCCTTTTTCTAACGAGCTACACAGTATGTTTATATTTTTGTACTTAAGTAGCAAATAAAGATT
ATTATTATTATTATTATTATTATTA
>R=322|TRF=0.000|NSEG=0.170|Mid
CATAGAATATAGTAGTTATAGAAAATCAAGTAACACGTAATTCACTGGTCGTCAAAATTTCGATAATAGCGCCATATCTT
GGTAGTATGAGGAACTAAAATTGGCGGCAAATTTAAATATTTTATTATTTATACAATTAATTTAATTTTTTTATTTTTTT
ACAATTTAAACACACATAACCGATTTTATTGAAAATCGGTTAAATGTGTTTAATTGCAAAATTTTGTTAGTATTATAAAT
ATAAAGAAAAAATAAATACAATGAATGAAAATAATTTATTAATGAATTAACGTTTCACAAATTATGAAAACATCAATTAT
AAGAAATAAATGTCGTGTTTGGCTTCCACATATTAATTTGGCGACTTCCTCACCCTCAAAAACCGGTTATTTAACATTAT
TTTGAAACTTGGAAAAAAATTAAAGAACTAAATAAGTAAATACGGACTCTAATAAGGTACCATTGGAGTTTTAGACATGT
GCCCAATTCAATTTTCACAGAAAAGTAGTGCTTTTAATAGTTTGTGCAAACATTTCTTGTATGTTTTCGTGTTGGTTGTA
GACTCACGTAGATGACTTTACAACAAATTTACTTATATGAACTTATTATGAGTAAGAGGTTTTTCTGATTTTAATGTAAG
GACTCCACTTTGGTGGATTCACCAGTCTTGAAACTTAACGGTAAAAAGGAGGGAGTTCAAGATACGTTTTTGTGGATTTT
GTACAAATGAATGAATGAACGCGTGTATTAAATAAAAAACACTATGTGCAAGGTAGAAGTCTTAAACGGTGTCCATCATA
GATGTCCACTCAAAAAATGCAATTTGGTTTAAATTCTCGAAGTTATTTTTGGTGCCCAAGTCGATTTGTTTCTGGATAGC
TCTCACAAGTAAAGAGATGCACTGTTTCCAGAATCATGTGTTCCAGCCAGCAAGAAGTTGTTTAATAAACGTTGTAGGTA
GTCTTTTAAGTGTATAATAGGTCCACACCAGAGCTGGAGATATGTATTACATAGTATTTTTGGTGGCAAAAAAATCCCGA
CTTACCAAATTTTAGCCTTCGAAAGTTCAAAACTTAAATGTTTTTGAGATTACTTTAGGAGTAGATAACACCAACAAACG
AATTCAAATAA
>R=323|TRF=0.000|NSEG=0.212|Mid
ACAAGTAAATTTTATTTACAAAAAATGTATAAAAATATTAAATGTACAATATTTACAAATCTATTTACTATTTAATTAAC
ATTTCACTCTCACTTTCACTAGCAGTATCGTCAAATTCTCCGAAATCACTATCACTATCACTATCATTATCCGAATTCAC
GTTAATGATAATTTCTTTTTGCACCTGGTCAAGACAAATTTGTTTTTTTATGTCTTCCTCTATTAGTTTGTCGCAATGAT
TGACTGTGTTGCTCCAAACTTCTGGTGTAACTTGATTTAAAGCCTTTTGCCACGTTTGTAAAATAGATTCATCGGTAGAA
TCAACTTTCCCGATATGTTTGTCGTAAAAAGTTTTACTTAACGCCCAAACATGTTCTATCGGATTATAGTGACATTGATA
AGGCGGCAATCTTAATACTTTATGGCCATGTTCTTCAACAAGTTTGTCTACTTTGTAATTAATATCCTGTTTATTAGACT
TTGCAATTGCTAAAAATTCTTGTTTAAAAGCATTTTGTGGGTGCACTAATTTTTTCTCTTCAAGCCACCTTTTAATTTCG
TCTTTTTTCCATGATGACGACAATGCTGTTTACAAATTGTTCACATTAAAAAGTCTTTGGGATTTAAAAATCACTTCCAA
ATTGAAATTCATAATTAACATGTATATTTGTTGGTAATAGTAAACATTTTGTTTATAAAGTTGACCAGGCAAACAAACAA
AAGACATATTAATTTATTTAACAACAATAAACATAACAAATACCAAAGTGGCATCCCATAGTTTGGGAACGACTGGTAGA
CCCTCCCATTTTCCGCTACGCTTGACGGTTTGTATTTTGTTTCACTCATTCGCATAGTAACAACAAAGACAAAACTAGTA
GCAGATGGGAAAGTGTTATTTGATACATTTATACAACATTCGGCCAAAATTAAACTACTTTTAGTATA
>R=324|TRF=0.000|NSEG=0.174|Mid
AAGTAGAAGCATTTACTCTGTAGCATTTACTGTAGTATAAACTATTACATAAAGTAAAAACTTCGGTGCGTAGTAAATGC
TACGGCTTTCCTAATGTCAACTGATTGACATTTATTTTTTTATTTTTCGTAAAGTGAAAATAGTGTTAGGAATGGTGTTT
GTAGCCTTGTGAGGATTCGTTCGCCCTAGTGATATAGTACTTAAGTTTATGGAAAGTGTCTAGGACAAAAAACGCAGGGG
AAGACTCCCTAGGTCATGAAGTACAAAGGCGATAGAAGGACGGTATTCTGGAGGACGAGAGACAGAAACAGTCTTCAGGG
CTGACAGAATTAGGCAGTAAAAGAGTTCACACGTGTTAATTACCAAAGTGAATGAATCTTGATTTGAGCTTTTTGATTTT
ATTTAACTAATTTTAATAAAGTTTTCTAACAATAGTTAATAGTTATCATTTTGACCATAAGTGAGAGTAAAAATAATGTT
GGGAAGCAAATGCAAAGGATTGATCCTTTGTTAAAGGATATTAATTTTTTATTATTATTTTAGTATTAGTAGGTATTTTA
TATGTAACTTATATTTTTATGGGTCTCTGGGTGTGTGCTATTCTTTTTGCAGATTCAGTTTTACGCACTGGTTTAGAAGA
AAATCACTTTCTTGAAACCCAGGATAAACGAGATTTTTTTAAAATATTTTCATTTTTATTACATTTTCTGATCCTATTTA
ATTTTCTATAGATTATGGTGGTCCTGATCCATTTAACGTTCTCTGCATTAAAGCTATAAGAATTCTGCTTTATTTTAATC
ATAATATTTTACGTATTTGTCTATGATTTATATTATAATTGGTGAAAATAGCTATTTTAAACAGTTTTTTGACAAAATCA
CGAAATCGAAGTTACTCCTTGAGCAACTTCGCAAAAACTTCAGTAAATACTTCACGATGAAGCAAATACTACAGCTAATT
GGAAGTTTCCATAGTATTGTCCTCTATATACCAAAGTACATAAAGCAAAGTCTGAAGTATTTACTTTTACTACTTACTTC
AAGTATACTGTAAAGTAAATGCTACGTTAGGTAGTATTTACTTGAAGTAAAAACTACGACGTGGAGTATTTACTTGAAGT
AGAAGCA
>R=325 (RR=324.  TRF=0.040 NSEG=0.106)
AATTAAACACTGCTATGCGAGTCATAACTGGCACTTTAAAACCAACCCCCACCGAATGGCTTCCAGTATTGTCTAACAGT
GCTCCACCTGCACTCAGAAGAAAACTTGCAGTCAAGAAACTGTGGAACAAATATAGAAGACATCCCCAAGAGTATCCAAT
ATGGTCTGACCTGATTGCCCCCGAAAATCGATTAAAATCTAGAAAACCTTTTTGGGTGGAAACGTTTAACATCGAAAACT
TTTTCATCATTAATGAGTGGCGCAATATATGGTCTAATATCCACCTGTTCAATAAAGATTTAATAGAAGATCCATCAAAA
AGGGTACCTGGAATGGATCAACCACGGTGGGTCTGGGTGAAATTAAACAGACTAAGAACTGGCCATGCCAGATGTAAGTC
AATGTTGTTTAAATGGAAGGCTACAGAAAATCCGTATTGCCAATGTGGCCACGTGGAAGAAACAATTCAACATCTTGTTG
AAGAATGCCAAATTACAAGTTTTCAAGGAGGCTTCAATGAAATCCATCAACTGTCGCCACAAGCTAAAACTTGGTTATCT
ACTATAAAAGTTTTGTGATTTCTTCTATATACAATGTATTATTGTCCTTTTTTTTCTGTCATACGAATATATATATATAT
ATATATATATAT
>R=328|TRF=0.000|NSEG=0.062|Low
AACCACAGCTTCCTTGATTAATGAAGGGACTTTCCCTTCACACGGCTGGCCGCATTGCTTAGTTCCTTGGCATATTTTTG
TTTCTGAGAGGGAGCCACTATAAAGTAAAACAATTCTGACAGTTCTAAGGTTAAGTGTTGTCACACTGCTGTCAGTGCAG
AAGATTTCTAAGGCAAAACGCATTAGTTTTAGCTGTATAGTTGTAGAAAACGTATTCTACAAACATTTGGCACGTGTTTT
TACTATGAGGAACCAAAAGCGCATGTTGCCATGTGAGTGACCAAGAGCATATGCCAAGAGCGAACTGCGAAACACAAAAC
GAACGTAAAAAGCGTCATACAAACTTGAACATTTTGCCGAATGGTAAACAAACATTTTTATGCTCACGAAAATGATCAAA
AGAGTGTTGGAACGCATTTGCAACCAACTGTACAAAATGTACCCATTAGTGTCCAAATGCTTTGCATTTCAAATTTAGAT
TAAAACTTGTGGAAAAAAATGAAACTAAGCTTTGTCTTGCCTTCCTGTTAGCAAAATTTTGTATAAATCTTGTGCAAAAG
AGGTTGAAAACTTAAATTTGTAAAAAATATGACGACTGTCACTTTTGACACAAAGTGAATTTTTCAGCAGCAACTAATAG
ATGGCGCTACAATAAAGTAAGCTCTCAAAAAACACTTTTTTTGTTCAATGCGACCAGCCGTGTAAAGGGTACCTCCCTTC
ACTAATCAAGGAAGCTGTG
>R=330|TRF=0.000|NSEG=0.000|Low
TTAAAATCTGGTTAAAATAATCTAATTTTCACCTACTTTTAGCAAATTTTT
>R=331|TRF=0.000|NSEG=0.409|Mid
AAAAAGATAAAAATAAACGCAGGCGCGAAAATTTGAATTTGAAGTTAATTCTTTAAATATCTCGGAAACTAAGCGTTGGT
TGCAATTTTGTCCTATGAGAGAAAAGATGTATTTTGATGTAATCTAAATGATGGTATTTATGAAATTGTTATTTTCAATG
GACATTTTGCAATCTTTGTAAGGTAGGAAAAATTGCTTATCTGAATTTGTGTTTTTGTAAAGTTTTTTAAATATCGTAAA
GTTAATGTGTTCTTAAGATTGACTTTTAATGTAATTTGTAACTACTACCCTTATTTATTTCTTTAATTTTCTTATTATTT
TTTCTAGTTTCAGGAACTGTTTGCAGTGGAGAATAAGTTGGTATTAGTTTAAAAATTTTCGGTCAACTAGGAACAGAGAT
ATGGGATTTATTTATTGAAGGGTTGTTTTTTATGAAAGTGGCTAAATGTGATTTAAATCTCCTTATTTTGTTTTATTTTG
TCTGTTGTTGCCGTAATTCTACGACCATGTTGAAAGTCGTCAAAAACGTAAAAAAAACGGAATTTCCGCCCCACCAAAAA
CTAAGGGTAAGTTTATTTTTGTGTTTGTATGATGGCTGTGAGGGTCTCATTGCGCAATCGTAAAAAGTGGGACTTAAAAA
AAAAAAAAAAAAAAAA
>R=332|TRF=0.000|NSEG=0.264|Low
AATGGGCTCGTCCCGCAAATCGTAGATTTTGTTAATTTTATAACTAATGAAACTTAAAATAAAAACAAAACAATATCTAT
GAGATCTATGTCCAAAAATTTGTAATAATGCCTAAAAAATGAATTTTAAGTCATCATGACGTCACAGGCCGAGAACCGCC
TACTAGCTTTTTGATTGGTTCACTAACCTGACGTAACAAAATAACGCG
>R=333|TRF=0.000|NSEG=0.000|Low
TTGCACTTTTAAGAACTCTAAAAGGTTCTAAAAACATAGAAAAGTGCATAAAACGTTCTTAGAGCGAGTTTAAAAAA
>R=334|TRF=0.000|NSEG=0.317|Low
AAAAGATTTTACAAAATTCGCGTTTTGATAACTTTCCCGTTATCGAATTTTGAAAACAAAAATACATTTGTGATCAGCAA
GAAATGGAGATTCGTCGCATTACCTTGGTTTTTCAAAATATTTTTTATTTAAAAAATTTTTTATATATTAAAAAAAAAAA
AAAAAAA
>R=335|TRF=0.000|NSEG=0.443|Mid
TATACAGGCTGTAAATGAAATAAGTACATTAATTTTAACTGGTAATAGAACTCGTCAAGACCAACAATTTTTCCTAATAA
CTTTTTTTTAAAATCTTTTTTTTTTAAATTAAAATTATTTTAAAATTTTACAAAATTTTCATACAATCCACTGAAAGAAA
AGATACCTAGTAGATAAGATTACCGTATGAATGGGTTACCGTTTCTTTCGATTATTATTTATTATTACTTTTCTTTGTTG
GAGCATTTAATAAAAGGCTCGTCAATTTGTA
>R=336|TRF=0.000|NSEG=0.140|Low
TGAAGCAGCTTATAAAAGGCTTTTGATCCATGCCGAAATATCATCAAAAGCAACGGCAAATTGTTTGCAACAAGACGAAA
CTTATATTTTGAACATTTCGTCAAATAAACAAAGACAAATAACGTCGGTTATTGATAACTTACATGAAGTTGACGATAAC
ATTGACGATGCATGTGACGAAATTATTAATGTGGTCGACCAATCATTGTACATTTCGGACATTATTGGATACATTTCTGG
GTTTATTGTTCGCAAATTGAACAAGAAGATTAATTGTCAAATATGCTGCTCTGCATTGGAAGACAATTTGATCTGTTATA
AATTTTTGAACAGGAAAAATAAGGGGGGTTTGATTAAACCTTCTGCAGATGTTTTTTTAATCTGCAGAGCTGCCGAAAAT
GTATTCAGAAATTATGAGATGATCTCATCAGGAAACGTTATTTTACGGCTAATATATTTAACAAAAAAACAACTGAAAAT
TTGTGAATTATTTGTTAAACTAAATGACCACATTCTGGATCAAAATTTTCTTAACAATCATTTGTTGCAACTTGTAAATT
TAATTTTAAAAACTTTTTT
>R=337 (RR=336.  TRF=0.049 NSEG=0.240)
TAAGTAAAATTGAATACGCATGTCTAATATGGTTTCCAATTTATATCTCTCACTCTATGCTCCTAGACTCAATCCACCGC
AGATTTTTGAAATTTTTGTCGTTTAAACTGGATGGAACTTATCCAGAAGTGGGCACCAGCCAAGACGAGCTGCTTGCAAG
ACATAACATAGTTGCACTTAACATTAGAAGAGAGCACATTTGTCTCAATTTTTTAGATAAATTACTCAGCAATAGGATCG
ACTGCTCTAACTTATTGGCTCAGATTCCGTTCAATGTCCCACGCATATGTTCAAGATATGAAATTATGTTCCGGCTCCCA
ACACCTAGAACTAACATTTTGCGTCGTTCACCACTCTTCATAATATGCAGTCTGGCCAATCATAAATGGGATTAAATTAG
ATTAAGTCTATTATTTGTATTATTACATTTTAAATTTATATTAATTTTCGTTATTTTTAGTGTAAGAATACCTGCATCTA
TAATTTCTTATTTTTTGTAACATTATTTATTTTTTTCTTGTAATTGATATCATCTTTGGACAATAAAGATTATTATTATT
ATTATTATTATTATTA
>R=339|TRF=0.000|NSEG=0.000|Low
TAAGAGCCTAATTTCAAGTTGACTTACGACCGGCGCAAATCGGTATTGTTATAGCAACGGCGCAAATCTAGCAATGTCAT
TCGTTGCTGCTATGCAACTGCGACCCGCGCAACTTTGCGACCAAACTTGAAATCAGCCCCT
>R=340 (RR=339.  TRF=0.000 NSEG=0.186)
CCAAATTTAAACATGGCTACAACCCCAGACAATTCTGAACCAGAAACAGATTATTCGGATAAACCAATATTCGAATATAT
AAAAAAATTTAATCAAGAACTCATTAATAAAGAAGATGACATAAGTTCTACCCGCGTAGAACCCGATAAAGATTTAGACC
AAAATATCGATGAAAACGACGATAACATTACAATTCATACTAACAAAGAAAACCCCGTCTGTTTAATACCTATTTCTGAA
GACCCGTTAAATTTTGGCAAAAATCAAATTCAATTCATTTCCGTTACAAACAATCCTTCAGATCCAGTAGTAATCAAATT
ATTTGAAAATTCAAAACAAAGAATAACAGTCCAAATTTCACGCAATGATTCGAAAAATAATATCCTAAACTTTATAAAAA
ATTATGTTATACCCCAAGTATCATATGCATGTCACTTCGCATCGGACGAACTTTATGAAATAACCGGAAACATTTTAAGA
GAACATTTCAATGAATCAATATTATTTAAAAGGCACCTTAAAATTTTAGAAGACGTCGAATCCCCCGAAGAACAAATTGC
TATAATTCAAAACTACCATTACGGTAAATCTAATCATCGTGGCATTAATGAAACCCTACAGAAAATTTCATCACGTTACT
ATTGGCCTAACATGCAAAAAGCTATTCAAAATTTTATCAACAAATGTGAAATATGTAAAGCTGTAAAATACGACCGCAAA
CCATTGAAGCTAAAATTCAATTTGACTCCGACACCGACCAAACCATTCGAGATTGTTCATATAGACGTATTAAAATACCA
ATCCCACAAATTTTTAACAATCATTGATGCTTTCAGTAAATATGCTCAAGTATATCTACTCGAAAACATGCAAGCAATAG
AAATAATGAAAAAATTACTGATTTTCTTTAGTCATCATTCTGTCCCCAGTTTGATTATAACTGATAATGGATCAGAATTC
GATAACGGTGTTGTAACAGAATTTTTCCGACTTCACAAAATTGATGTCCATTTCTGTAGCCCTCATCACCCAGCAAGTAA
TGGACTTATAGAGCGTTTCCATTCAACATTTTTAGAACATCTAAATTTACTCAACAATCGTCCTGAATTTTCTAAAGACC
CAATCTCAACAAAAATTTTATATGCCACAATTGCCTATAATAATTCCATCCACAGTACCACAAAACTAACCCCTTTCAAT
GTTTTGAATTTGAACAATGAACAAGAAATTGGAGATATTAATTTAGAATATGTAATTTTAAACAACCATTTACAGTCTCA
TAAAGAAAAACTGCAAATCATTTTTAAAGAAATTAACAAACGACTAACAGAAAACAAAGAAAAATTAATAACCAAATTAA
ATGAAAATAGGGAAAACATACCAACTAAATTACCTGACACAGTCTTCGTAAAAAGTAATTTTAGATCAAAAGTTCGAAAC
CGATATAAGAAAGAAGAAATTTTAGAGACAAATCGTGACCGTAAAACGATAAAACCTAAAATCAATAAATCAAAAACCGG
CAGAAAATTTAATAAACTCCATATGGATAATGTTAAACGACCAACTAAACAAGAAAATTCCATTGCAGGTACATCTTCGT
AACCTGGCTAATGGTTACCGTTTCGTCAGACCGAAACATTACAAATAACCCTGGCATCCTTCCCATAAATTTAGGTAAAG
CAAGGCTTCAATCTTCTTCCCATCACATGATCCACTATTTTGATATTTCCGGTCTTTTAACAGAATATAATAAATTGCAA
ACCTACTTAGAAATCGTGAAAAACTCAACGGCTAATGAAACTGAAACTCAAAAAGAAATTCAAAATTATTTAAAAATTAT
TCATTATAACATTAATCTTGTAGACGAAAAACTTTACCCATTTTTCCAAAATAAACGAGCAAAAAGAGGATTAGTTAACA
TATTAGGATCAATCATAAAAACTATTACAGGAAATATGGACTCCGAAGATAATGAAAGAATAACTAGTGTCATTAACACA
ATAAAACAAAATCAAAATAACATCGCACATCAACTGACTAATCAATATTCAATTAATCAAGAAATAATTAATAAATTCGA
AAAAACTATAAAGGATATCGAACATAACGAGAGAGCATTGTACTCGTTAACATCAAAATTTCAAAACGTCACAAGAAATC
AAATAAACACTTTATTTATCAAAGACACCTTAAACCAGCTTAGTCATTTATTCAATGTAATTTTGAATATTGCTCAAGAT
ATTGAAAATTCATTGGCATTTTGTAAATTACAAACTGTTCACCCAAGCATAATAACAAATGAAGAACTTTTCAAAGAACT
TTTGAAAATCGAATCTATTTATAAAAATCATTTACCATTTCCTGTAAAATCTGAAAACATTCAAAATTATAAAAGAATTT
TGTCAACCAAATGTGTCATTAACGAATTCGAAATAATTTATTTTCTTTCTTTTCCTTTGTACGAAACACGTGAATTAGAA
TTATTTTACTTAATACCTCTTCCAGACCAGAAATTTCAAACAATCATACCATCTGCAAAATATGTTTTAAAAGGCGAGTC
CTATTTGTGGCCGTTAACAGACATCTGTGACAAAATCCAAAAGGAATACTTCTGTAAAAATGAATTAAGGACCTATGTTA
ATATTTCTTGTCAAATGGAAATCCTATTTAAAAACACGTTCGAAAAATGTCTTCCAATCCAGCTCAACAGGCTCCAAACT
CTCGAATTCGTTCCCGAAATTAATCAGTATCTAGGCATTTTTCCGGTACCAGTTCCCATCAAAACTTCTTGCTCCAATGT
TTTGGCACAACACCAAATCCAAGGTGTCTTCCTCTTCGAAAATCAACTAAACTGCCAAAAATACGTCAATGATCAACTTC
TGATTTTTAATGACACAACCGAAGGAAAACCCATAATCCTAGAAGACTTCAGACTTCCTGCAAGAAATAATGTGAAGATT
CCCAAGCTAACCTTGAGGACCCTTCAAGTTACAAGTTTAACTAACAACCTGCCTCGACTTCAGATGTACCCCTACGAAGA
TAGCAAAAATATTTGGCACCTAACCGGAACTGCTATATTGTATTTTGTATTTCTAGCCTTAGCCATCTGGTTTATGATGC
AGAAGATAGCATTTCGGCGAAGAAACCAAACGGAAGAAGCCCCTGAGCCAGTAGAACTACCCCGCGATGCCAAATTTTAG
TTCCTCTCCGGAGTTTCGGGCTAAAAGGGGAGAAATTATATGTGCAAAATATCCCCTTAGTGCTTAATGCTTAGTAAACA
TTTTTTATATTATAAATATATGCTAAATTGTAGAGGGGAGACACTCTATGTCTCACCGCGCTTGTAATTACTTGAAATAA
AATTTTTAAAAAAGCCAACTGCTTATTCAGAAACATAATTGGCACAGACAGTAGGATAGGCGAAACGTCTTGTGCCCAAA
AAAGTGAACCTCCAAAAATCTAAGTTGTGGACTTTCACCGAAAAATTGTGAACCCAACAAGTGCGTGAGGACTTTCACCT
AGTGGCCGCTGGACCTGGACAACTCCACGGACTTCCAATCAAAAGACGGTGCGTTTCAACGCTTTGACGCCTATCGAAAA
AACCTGAAGACAACGTTGGCAGATGGAGTACAGTTGGTGAGTCGTAGATGTCATTTTGCAACAAATTCGGACTCGAAAAA
TTGCACCAATCTTATCAAATTCGGGCGAAAACCGAAAAATTAATTGTTTGAAATTTTTGAGTATTAAGAAAAATAAAAAT
TAAAAATGCCAGAAAATCAACAATTATTTAAATTTGAATATTTACAGATTTTACCGGAATTTACCGGAAATCAAGCTTTA
TTAAGCGAGTTCATTGCTACAAGTGAACAGTTAATTAATAAGTTTTACAATGTACAAGATGCAAATGATTTTCAAAATAC
CTTATTAATAAAATCGATAAAAAATAAAATAAAAGGTGAAGCTGCTGCTCACATAGCTTCGTATCAAATTAAAAACTGGA
ACGACCTCAAAACTGCGTTATTAGCAACATACGCGGACAAACGTGACTTACAGACGTTAACCATCGAATTGTGTAATTTG
CGACAGGGCAACCTGAAACCACTAGAATTTTTCACAAGAATTCAAGAAAACTTGAATCTGCAAATCAGCTATATTTCGAC
CCAAGTA
>R=341 (RR=340.  TRF=0.000 NSEG=0.121)
AAAAAATACTATTCTATCTACGCTGGACAAGTAGACAGGAGAAAAGTGATTCTCTTATACCGATCACGTGCTCGGAATAT
TGTTCTTTGTCGGCCGCAAACTCATAGATCTATGTTTTGTGACTGATATCGATAAGCGCAAAATTAATAACCGAATCTAC
CAACCGATATGTCCAGAGACGATTTACAACGAAATTATATATATTAAATTACAAAATGAGATCAGCAATATTACCTTTGA
TCGTGAGGCGATAAAAAAAAAAAAATTGGAAGAAAGAGAACACACGAGACAGCAAAAAGGCTCGAGGTTAGGGGGGTTCC
GGCGCATCCGTAATTAACAAAGGCTTGCCTGACCGTCTTTTCGATGAGGGGCTCCCTCAGAGGTAGCTGTTGACCTCGCA
GATGGCGGGTTTGGTGATAACGGCGAAGGACCACGTCCGGAACGAGAGATGATGGGATGTTAGGTCCCCTCGAAGGTTTT
ACCCCCCCCCAATTTGAAGCCTTTAAATCGAAATACACACTGAACCAAGAAAACAAAGAAAAGGGCTCATCAGAATCAAT
TCGGTACCTTTGATGTTGGGCGGCTTCCTCGTGTTAGCAAAAGAATTTTGTCCTGCGAATCCGACTATTCGGCTACGGCG
ATGGTGCGAGCATTTACCACGAAAATCTTAGTGAAGCTGCACTCACAACGAATCACTCCATACGATACTTAAATTTTCAC
ACTCGATGACCGCAAATCTCCACAATAATGTGAGATGATCTAAAATCTGATCACTCGAGATGACTCCCACAACGGAGCTA
GGACAAAAGTGCTAGAACGATTTCCGTTCGGAGTTTTAAAGAACGAGACTCAGAAAAAAAGTGAAACGGAAACGAAAATT
TAAAATTTACGCGCTAAACAGAAGATAAGAGGAAAACTAGGGAGTTTAGAAAGGTAACTAAGATTGACAATTACAGGTTA
GATTCAAATTCAAAACAGATAAGAAAATGTAAACAATGACATGGGCAATTAAACTAAGGCCCCCATAGCCCACATGGGAA
CCCCTAGGGCAGGCAAAAGGAAATAAGGAGGCTATCCGGCCCTAACGGATAGCATTTCCGACGATTTTCCCAACTAAGTT
ATCAAGGTACCAACCTACGGTTTTAACCAGAAACATTTTCAGGACAGTGGGCACTAAAAGGCTGCGACATTCAAGTTTGC
CCACAACTGAATGCGGGACGCACCGAGCCACATATAAGGAAGAAAAAAAAACATTTCTTTGTAAGGTTGACAAAAAAGCG
GACATCACAGAAGGAACAGGAACATTGACGCTCCGACGTCAGCCGTTCACTCTGACGCCGTTAAGGGCATTAAAATTACA
CCCTGACCCGCCCTTCTAAGTCAGGGTGGATTTTCCAAACGTAACAAC
>R=342|TRF=0.000|NSEG=0.331|Mid
AAATACAGTGGAGTCCGGTTATAACGAACTCCGAAAATGCATCAAAATCAGTTCGTTATATCCGAAGTTCGCTATAAGCG
GTAAATTAAAAAAAATGTTTTTTAGCAGTTATTTTTACTTTACATATGAAATAAAACGAAATAAATAT
>R=343|TRF=0.000|NSEG=0.375|Low
TTTAAATAAAACATTCTATATTTTGTGCATTTTTGGATATACATAGTTGTTAATCATAATATTT
>R=344 (RR=343.  TRF=0.000 NSEG=0.262)
AAACTTTTTCTGTTTACTGAATATATAACGTCAAATCTTGAAAATGGATTCCAAATTGATTGTATATATACTGATATGTC
AAAAGCTTTTGATCGCATTTCCATTGAGTTATTAATATCAAAATTAGATAATTTAGGTTTTGGGGATCCAGTCCTTAGTT
GGATTTATTCTTTTTTATCTAATCGTGTACAGTATGTAACTATAAATGGTGTTAAGTCTCGCGCAATTCACCCATCCACA
GGTGTGCCTCAGGGGTCACATCTAGGCCCTATTCTTTTTTCTCTATATATAAATGATGTCAAAACAGCGATCGAAAGCTC
TGAAATCCTTCTTTTTGCCGACGATGTAAAGATTTTTAAAGTTATTATAAATCCAAACGACTGTGATATATTACAACGTG
ATTTAAATAGTTTTTGTATGTGGTGTAAAAAAAATTTTTTAGAACTGAACATAAATAAATGTAAATCACTAAGATTTTCT
AGAAAATTATATTACAATTTACCATCTTACTTTATATCAGGCAATCAACTTGAATGTGTCACTCATATTCGCGATTTAGG
AGTTATTGTAGACAGCCAGTTAAGTTTTGACTATCACGTTAACCACATTTTGTCGAAAGCAAACAAAACATTAGGATTTA
TAATAAGACAGTGCTCTGATTTTTCAAGTTTGCGTGTTGTAATATTATTATATAATTGTTATGTTCGTCCTATTTTGGAA
TACTGCACAATTATTTGGCAACCTTGTTATAATGTTCATATTAATCGAATTGAAAATGTTCAGAAAAAATTTGTTAAATT
TGTATGTTACAAATTTAACATATTTTATGACAAAAATAATTATATAAACATTTTAAGTTATTTAGGACTATCCTTACTAT
CTTCTCGTAGAATATTTTATGACGCGTCGTTCGTATATCGTATATTGTCTGGTAATGTAAATTGTAATCCTATTCTTCCG
CTATTTTCAATAAATATACCCGTTTGTAACGTTAGAGAGCCTAGAATGCTTGTAGTGCCTTACCACCGTACCAATTATGG
GAAAAATTCTGTATCTTCTAGGCTGTCTAAAACATGCAACGTACTTTCTGGTAAATTAGATTTTATAGGTTTACCTAAAA
ATAGATTTCTAAAAGATTTAAAAACTGTTATTGAACATAGTGAACTTAGCTCTTTTAATAATTAACACTTTATTTTATAT
TAACTGTATTGTACCTATCTGTGTTTGTATTTATCTTTGTATTTTATATATCACTTGTACTTGGCGTGGCCGTTAATAAA
CATTATTAATATTATAATTATAATA
>R=345|TRF=0.000|NSEG=0.000|Low
TTGTAATAAAATTTAACGACGATAAGAACAACTTCCTTAAAAGGTTTTAAATAAAACGACGAGTTGCAACGTTTCGTTTA
TATAATAAACATCATCAGGCTAAAAA
>R=346 (RR=345.  TRF=0.000 NSEG=0.190)
AATAATAATGATAATGATAATGATAATGTTTTATTGATGTTATAAATACAAAGTATCTTACATACGTCACCAAGAAAAGA
AGAGAAAACAAGAAAATACACTTTAACCGTTTACAAAAGCAGATAATAATAATTATATAAGAAAACTTAGTTAAGATGAC
ATTTTACAAAAATAATTACTGAATTCATCAACAGAGTAAAATGCCTCTTGTAGCAGGAAAGATTTAACACAGTTTTTAAA
AGCCTTGAACTCGAGGTTTTTATAGGTGTCAGGTAACATGTTAAATAATTTAATACAGTAATAACTTGTGCTGTTTCTAG
TACGTGATAATCGCAGAAAATTTGGTCTGAGTAAATGCCGGAATCTGGTGGAGTATGTATGATCAAACGAATCATATTTG
TTTAAGTTTTGATGAGTATATAGAAGACATTGCAAAATATAAGTGCAGGGAACCGTTAAAATTTTGAAGTTTCTGAAATA
TTGACGACAGTCACTCTGATAGTGACAGCCAGCAATAATTCTGATACATTTTCTTTGTATTTTGAATAATTTAGCTGTAT
GTGGCGAATGACCCCAAGCAAGGATGGCATATGAAAGAACACTGTGAAATATGGCATGATAAACTGATAATAAAGTTTTA
GTCGATAAGGTAGATACCAACTGCCTAAACAAG
>R=348 (RR=347.  TRF=0.000 NSEG=0.024)
AATTTAATTTTGTGTTGGGTTTTTTTTGCCCAACGCCCACGAGAAGAGAACGTCCAACCGGAAGACGAGCCAAATCTATA
TCAGAGGGAGACCTTTGTCCTGTCCTAGGAGTAGTCTGGAGGGGGTGGAGAGAGCACATTTCGAAGTCAATCGGTTGAAA
AGTGGCCACATGTAAAGCTCTTGCCAAGTTGGGAAGCAAGTTCTTCCAGAAGGCAAGGAGCGGAACCAAGGGAGAGGGAC
AAAGTCAGCAATGAAGCTGTTCACCTAGGTGTGAACGAAATGGTCCCTACAAGTCTCTCGTCTTCAGGCAGAACGAAAGC
TGAAGAAATGTGTGAAGATTTTAAAAAATTGGACCAGGTGGTCTCGGAAATGGATCCAAGACAAAGTCAAGGGGATCCTA
AGCAATCCAGATCAGTCGTGGCAAGCATCGCCAACAAAGTTCATGAGGCTCTGAAACCTTTCTCTGGGTGAAACTAGTGA
CAGTGATGTCGAAAAAACTGGACAAGTGTGAAAATCCAAAGACAGTAACGACGTGAACATTTTGACAGTGAGGCGTTGGT
GCGGAAGGTTGTTTAGAATGTAATATTTGGTTAGGGTAGTTTGTAAGTTAGAATTATAAAGTGTTTGTCGGGGCGACAAA
CTCGTAGGGCCGGGCAAATGTCACATACGCGGAAATCGGGTTAGTTTTGTTATTACCTAATATTCCGTAACAAAAATTAT
GTTTCGAAAAGAGGTCTGGGTTGCGATGTGTTTCATAAGTGTAACACGGAAATGTTATCAATACTGTCGAGTCAGCTTCT
CGAAGCATAATAAAAACGCGGAATATTAGGGAGTCCAGTTTAGTCGAGTGAAGTCCTGATTAGTCCTTGTTAGTTCCTGT
TTAATCGTGTTT
>R=349|TRF=0.000|NSEG=0.324|Low
AAAATTTATCTAAAATTAGCTGAAAAATCACCGAATTAGATCGAAATTTATATTATTTTTTTTTTTTT
>R=350|TRF=0.000|NSEG=0.046|Mid
ACGGTTCACACTTGAGTACTGTCAAAATGGTGTGTCTCTGGTTGTGATGGGACACAGAATCAATGAAACTATTAAATTTG
TCGCAACCCTTCGATACTTCATTGTATCTTCAGGCGCAGAATTTGTGTCTGTTGAACACATGCGTCACGCACGTGGATGA
ACAAAAGCACATTTTTACAACCGACACACCAAACTTCGAGTTTTACAAGATCCTTTTCAAACTGAGGCTGATCACCTTGT
GGAAATCCTCAGGTTGAAATGCGACATGTAAAACTCAAAGTTTCGTGTGTCGGGTGTAAAACTGTGTTTTTGTTCATCAA
ATATATTTGATATTAGAATTGTCTAATACCGAATGGGTTTGAATTTCCCTCCAAGCGATACAACTAGCGCTTACGTGACA
TTACCAGTAACTAGAATGTACAATTTGTGGTGGGGACGGCAGAGTCGCCAATCTACAGCCACTATAAATATCTATAATCT
ATG
>R=351|TRF=0.000|NSEG=0.000|Low
TTTTTATGTGTATTTTGACAAGTTCTTGCAAAATAAATCAGTCTCTACTTAAAAAA
>R=352|TRF=0.000|NSEG=0.188|Low
ACACTAGCGGCTAGCCCCCGCCGGTCTACAAATGTTCGCTCAGTCGAAATGTTGCGAGCGAGGTCGGAACAGTACGAACG
GAGACCATAACGGATTTCCATTTCAGCTGGGCTGGTTAAGTCTAAAGAGTTTTCTGAGTATTTCAAAAATAATTACATTA
ACAATCGGCATTGATGGGCATATTGGAATAGTGGTTTTTATGGAAATATGTTGCGCGTGGCTGGGGCTTCGCCCCAGTTA
ACTAAAAGGAAACAAACCCCACGACCAATTAAACTC
>R=353|TRF=0.058|NSEG=0.081|Mid
TGAGACCATTCGGGCCTTTACACCTTATGCAACCAACATTTCGGCACAATTTTTTTTTTTTTTTTTTTTTTTTTTTTATT
TAACGAGCCAAGCATTCAATATTTAAATTATTTTCTTCATCAAAAATCTCACAACGTTTTAAAATACAAGTTGAGAAGCT
TCTTTGCGTCACTTTTCGACCCTCGAAGAGACGATTTTACCCAACCACCGGATGTGAAACAAAAGAGCAGGTAGCGAGGG
CCTGAAAAACACCACATTCCTCAAATTCCAAGGGGAGAAAGCTGATTCCAGATGGCGGACTTTTCTATTGTTTTACCCTT
ATTAAATCGTTAATTCTCTGCATTACCAACCAGGGAAAAACCTAATCTAAATCAAATTCACAAGAGGAAGCCCTAAGCTC
GAAATCGCCGATCTTTGATACCGCTTGAGGTACATTTCGATTCATCCCCATTTTATATCAAACAAAATCGTCACGGATTG
AATCAAACCTGCAAACTTCATTCAACATACAACTCCAAACCTCATTCAGCTTAAGACACGAGAAAATTATCAAGAATCAA
GCAGAATAAACCCGAAGAAAGCTCTTTTATTCCACGTGGAAACGCTTTTATTAATTAATTGGCGATTGAGGAACAAATAC
GTCGATTCTATCACATCTCGACATCACCCAGAGACGTTTGCAAACTTCCTGTCAATCCTTCGAAGATATTAACGCATTGT
TTATCAACTTTAAACAATATTTCTTGTTAGTCACGTAGGCCACAGATCCAGTGACGTCACGCAACCCCTATAAATAGTTG
CCGCTTGGAAGAGGAAAAGCAGACAGTGTTTGTACGTCTTTTCGGAGACAACGCTTGCACTCGTCTCACTGCTGTAGTTG
AGCTTCTTTGTCTTCGACGGGTTGAGCCAACTAGCTTTGCGTTCCAAACTCATTTTTTCCACCGACGGGTCGGAAAGACT
GTTTGGAGTAACTCCTGGTGCTGGATGTAAATCCTTGGCAGCTTCTTAGTCTCCGACGGGTTGAGCGCCAACTTCAAATA
AAGGATTGATTCAGTTACCAACTTAATTCAGGTGCAGCTTCTTTGTCTTCGACGGGTTGAGCGCACCAGCCGCCAGTTTT
GTTGAGCTTCTTTGTCTGCGACGGGTTGAGCCAACTAACTCGCGAAGCCGATCAATCTCTCCCGCCGACGGGTTGGAAAG
ATTGATTGAGAAATATTCTCCTGGAGTTGAACGAAAATCTCAGGCAGCTTCTTAGTCTCCGACGGGTTGAGCGCCTCTTC
AAAAGATGAGATTGGTTCAACTTTCAGCTGGGGTTTTTCACCATGGCAGCTTCTTTGTCTGCGACGGGTTGAGCGCCAAA
CGGTGAAATGTACCTCGAGAGAAACCTCCAGGTCTCAAAGAGACAAACTCTTCGTCACACCACCAGGATCACCACCTTCA
ACGGTTGGAAGTCTCAGGGGAGGATCTTTATCTAACTCTTTTCTTTTTCAGAGCGTTAATTAATCCTTTCTTTTACAGAG
CGTTAATTAATCCTTTCTTTT
>R=354 (RR=353.  TRF=0.000 NSEG=0.164)
CCAGGCATCCCGAACTGATATAGCCAAATCGAGCCCTCACTGAATTAGGTTTTACTGATGATGCGGATAGATGGCCTTAG
TGTTTTACGGGAAAAAGAAATCCTATTGGCGGATTTAAAATTTCAGATTATTGAAGAAAAACGTGGTACCGATGCGCGGC
TGACAAGTAAAAATTTCACAAACGTCAGCAAAATTTGAGTTTTTTGTTTTTTGTAATTATTAGTTTTTCAAAGTATTATT
AAGATACTGGTTCAAGGTACCGTGATTTGGTTAGACTTTTGCCTACTATCGGTTAGTAACAACATAATAAACAATAATAT
AAAGTAATAATAAGCACCAGAAGGTTTTCATAGATAGGTGCGTTTTTCCCAAAAGTGAGTTTTTTGAGACCGAACCGCAA
GTGAGTCACACTGCGAGGAGACTCCCATAGACAAAAGTTGCAAACATAAGGTGCCAGTTTGGCTGATTGCAAGTATGTCT
TTATCATCGATTCGGTGACGACTATTAGTTTTGTAAACTTAATGGATTTAATAAATATCTTTAATATTAAATGTGATCGT
GTCATGTTGGGTAAAATTCTTCCATCTGTGCTGTCTGTGCATCCACCTTTTCAAATACAATTAGAAAATTTTCATAATAA
TTGTATTTGATAAGGTTTTGACATCATTTTGACGTGAGCAAAAATTTAAAAAATACAAAGTAATCGGGATTATTTTAAAT
TCGCGCCATTTTTAGTACGTGATGATGCGGCTAGATGGCTCCAGCTAGGAATTCATTGCCAACCATTATGTTCCGCTTCT
ATAAAAGTGTTATTCTAGG
>R=355 (RR=354.  TRF=0.000 NSEG=0.139)
TGCGATTTCACCTCGAGCACATTTTGAAGATAACTAAATAATCCTTCTTTAAAGTCCTTTTTAAAAAAATATACAAATCG
TAACGTTTCTGACGAATCAACAATTGTAGTTACACGCTGGGGTACTTGGTTAGAAGCAAATTTCTAAAAATTTTAATTAA
TTAAAATCATTTGTTTATAGCTTTAAACGACGATGCACATAACATTAAACAATGTAAAACTTTAGTTTTAACCACAAATT
TAGTTTCTCAACTTAATTTTATTGAAAACAATTTTTCAAATATTCCAACTACGATCAAATTTCTAGAAACGTAAAATTTA
AAATTATCCATTACAGTTGAGAAATTTGAGTCTACGTTGATAGAGTTAAAATCTGTAGAATGGTCATTACAAGATAAATT
TAATGCAAAAATTGACGCAGTTACTAGAAATCCCGATTTTCTAGTTTTAAAACAAATAGCGAATAATGTACCACCTTCGA
CATATTTTGCATTAGCACCAAACTTTTTATTTACTCCTGTAACCAGCTGTGATGTAGAAAGATCTTTTTCGAAATTCAAA
GATATTTT
>R=357|TRF=0.000|NSEG=0.209|Low
AATATTTTTTATCTACGATCATCAAATAATATAACCATTACTGTTGTGAAAGTTCCACTGTAAATTTTCATTTTATCCAT
CGACAAATTAAAAGAAGTCTCTGATTGGTTTTCACCCATGGGTAAAATTGACAGAATTTTTTATCCATTGGGATTGGGAC
CAATCAAAATTGAAAATATTGGAATTTTATCTTTTCCACCACTTTTATGTTGGCAATTGTGTGCCGTAACCGCAGCAATA
TAACCAAACAAGCCAAATCAGCTGACAACAAAAACAAACAGCTAATTATTTAGTCGGAACTAGTAGTGAAATCTGTGATT
GTTCAAGCAGTTTTTTGTGACAGAAAGTTATTTAAAATGTTGGAAGAAGAGAATGAAATGACCTGCACGCCACCTGACAT
TCGCAATATCGCAACGAGTGCAATAGAAAATCTTCTACCACAAAAATCGCGGCACAAATATGAGTGTGTTTATGAAAGGT
TTTTAAAATTTTTTTTTTTTTAAAATTTAATTGTTTATACAGAAAATATTATATTAACTTATAAAGTGATGCTTGCACTC
AAATAATTACATGCACTCGCCTTCGGCTCGTGCAGCAAACTTCATTTTTGTGGATAAAAACCTTCTTTACTTGCTCGTGT
AATAATATACTATTATA
>R=358|TRF=0.000|NSEG=0.344|Low
GGACCATCTATTAAATAACCAACATTTTTGCAATTTTAACAACTTTGAAGTTTTACACATATGCAACAAAAGCCGCAAAC
TCAACAATCTAGAAATATTGGAAATTTACAAACATCTTTCTCTTCACAACTCCACTTGCGTGAATGAACAAACCAATTTT
AACAAACCCTTATTAAATAATTTCTTCAATATATCATAACTCGACAATCTACTTTTCAACATGTTCCAAATCTCGTTATA
ATTATTCTAGTTTTGCAAAATTGTTTTTCTAAATTTTGATATTTTACAGATCCCTCTTTTAACCTTCTACTTTCTCCGTT
AGAGGGCGGAGTTTCATTGTACAAATTTTTAAGTCATTCATTTTGTAGTTCCTTTTACATTTCACTTTTCAACTCGGCAA
GATTTAACCTTCTTTCTTTTTGAAAAAATTTTAATAATTTGTAACATTTTTATTGTTTTGTTCTTAAAAAACACGTAAAT
GTAAATTCTTACGTAGTTTTATCCTATTTTTTTTAAAATGTTTTGGAGAGTACTCTTATCAACCACAATATTAGTTATAC
AACAACCCTTTTTTTAAATGTATAGACTGCTGATGATGGTATAAATAAATACCGAAACTAGTCCAATTCCTTCTTTTTAT
TTCCACTTTGGTTAGGCTTCGACTTTAAGTTATCCATTTATTCAATTTGAAAAATTTAACCTAACTTTGAGATGGTCAAC
TCCCTCAACTTCCCCAAGGAA
>R=360|TRF=0.000|NSEG=0.215|Low
AGGATCACACAAACTTCTCTAATAAGGGAATTTCCAGATGTTTAGGAGATGAAGACCGTCCTTGGAGATGATAACGGTTC
TTGGGATGTAATTGAAAATCCCATGAAGACGAGTTAAATATAATGTGCAGTAATTAATAGGTATATCATAATAATAAATA
AATTTATTGTAGTTGCGAAGCTAGTATTTTGTGAAAGCAGGGAGTTTAGGACTTGCTATGGTTCAAGGTTTTCAAATTCG
CCATGTCCCTCTATGTCTTAATCTTTTATGTTGTTTTACACAATGTTATAACGCCTATGCCTGTTAAAAAAACAAGGTTT
GTCCTTTTTGTGATTGCTTAATTTAGAAACTAAGCGAAAAAACGTATTCTACAAGTATCATACAAGTTAAACAATATTAA
AGCCTACTATTATTATAAATTTAAATGATTACATGGTAGTTTTAATCAGTTAACTTCAAGTTATAGTTATGTATATCAGA
TATGTGGCTTTTTATTTAAAATAATTTTAGCACACTTGTAATTCTCTTGTGTTTGAGTAATTTACTAATAACTATGATGC
AATCGAGATTACTTTTAAAAAATTTCAAAACTTATCAAGAACTTTGACATCAAACTGTTATAGTACGTGTTAGGGCCGCT
TTTACAAACGTCCGTAAACCTTATAACCGCGAATAAATTTCGAAAAATAGTTGTTTAAATTTAGCCTTAAGGACTTAAAA
ATTGGACTATTGTCAAAGGTTTCAAGCAAAATTTTGATATTTTTTTGCTTTTCTGAACAGTCTGTAGACAAGTAATCAAA
CCAACAAAACTGATGTATTTATACAGACTGATCCCGAAATACTGTGTCTGTTAGCAATCTGAATTTAAATTTTAAAGGAT
A
>R=361|TRF=0.000|NSEG=0.242|Low
ATTTTTTTGGAAAACGGCCCTGACGGTTTTTTATATATTCTCTTTGACATTTTTAAGCCAATTTTTCTAGTTAATTGTAA
AATCAAAACTAAAACACTAAAGACTCAGTCACACGAGTCAAAAGGCCGAAAGCCATTTTGCCGATTAAACGAATACTTGA
CGTATTCTAGTAGGTAAACCAGCAAAAATTACTTAATCACTTATTGAAAAATTATTAGAACTGAAATATAATAACAACTA
AACAAAGAAAGTCACATACGTTAACAAGATATAACTTTACAAAATGAGTTTTCCAAAACAAACGCTTCTGCAAAATCATT
GTTTATAAGGTTGCACAAATTTTTGTTTAATTGGAATTTGGAAAACAAAATTATAGCTAATTTGGCGCCCCTAGAGGCTG
CGCCCCTAGGCAAGGGCCTACTTCGCCTATACCTAGTTTCGGTACTG
>R=362|TRF=0.000|NSEG=0.000|Low
TATACCGGGTGTTTCAGTTTGGTATTTGCACCCTTGTAACTTTTTTATTTAT
>R=363|TRF=0.000|NSEG=0.203|Mid
TAACAAATTTCATTAAAATCGATTATTCCATTAAAAAGTTATTAAAAAAAAACAAAAAAATTTTTTTAACTTTGACGCCC
TCTAACTTTTAAACGGTTCAACTTGGTATAGAGGTAAGTTGGGTTAAATCGTTTTATTTTGAGTTGGGGAATCTCTGGTT
CCCTTTTGTCCCCATCTTTTCGTTACACCCTGTATAT
>R=365|TRF=0.000|NSEG=0.000|Low
GTACAATGGCGAGCAAAAAATTTCGGACACTTTTGTCATTTCATTGTCAAAAAGGATAGAGAATTACTCACCTTTATGAC
AATGAAATGTCAAAAGTGCCCGAAATTTTTTACTCGCCATTGTACAT
>R=366 (RR=365.  TRF=0.000 NSEG=0.201)
TTCTTGTCGGCATCGAATGTTCTCATTACAGAGACGAATAATTCGAATTATAAGTGGTTTAGAATATCGAGCAGACTGTA
GATCTACTTTTCGAACTCAAAAAATTTTGACTTTACCATCATTATATATACACCACTGTCTGCTTTATGTGAAACAAAAT
ACCCAAACTTTTCGATACCATTCTGAAAACCATGCTTATAATACTCGTATTGGTGACAAGCTCATTCCAAAATTCAATAG
CCTAAAACGGAACCAAACTGGACCAAGATATTATTGCACTAAATTTTATAATATGTTGCCAACTAGTTTTTGTAATTTAC
CTTTATATGTTTTTAAAAGAAAGCTAAAAGATTTTTTAATTGTGAATTGTGTCTATGACTTTGATGAATATTTTCGCTGT
AATTTTAGTGACTTGTAAGTTTTTTTTTTTTTAGTTTGTACGTTTCTTATTTTATTGACTTGTATTATGACACACTGTTT
TTAGATACCAATAAAACTATTTCTATTTCTATT
>R=367|TRF=0.000|NSEG=0.261|Mid
TTTTTACGTGTTTGGTTCATCCATATTCAAAATAAATAGCACAGTTGTAAAGGCCTATTAGTAGAGCTTCTAATTATAAA
AAAAAAATGATATCGTTCCATTTAAAAAATTCTGTGATGACGTCATGGCGCCGCCATATTGGCCGCCATGACTGATCCAG
TTAGGTCAAATTTGAGCTCAATTAAAATGCTAAGTTACCTGTTTTTGCATTTTTTTTATTTTTGAAAAATAAAAGAATTA
CGAATTTTATGCGTTACTTTAAACTCACTCTGTATA
>R=368|TRF=0.000|NSEG=0.000|Low
TTTAATATATTCACTAAAAGTTTTGAAAATTTGTTTCTGGTGTCTAGTTTG
>R=369|TRF=0.000|NSEG=0.453|Low
CACATTATAAACAACATTTAATTTAATGCTCCTTTAAATTTGATTATGAAACT
>R=370|TRF=0.000|NSEG=0.262|Mid
GGACTCGACTGCACACGATTACTGAAAACTGATTCTTATGTAGAATTTCCTGCTGAATTCGAATCTGTAGGTCGCTTTTT
GATTTGGAATTGCCTTCATTATGAAAAAGACGTTTTTCTGAAAATTTTTGAAAAACTAAAATTGCGCAAATTTTGTGTTT
ACATCGTCATATTTTCCTTCTGAATAAAGCTAGAAAATTAATTTTTTTGCACTAGATTCCTCAATATATGTAGATTCTAA
CGTATATAAACAAGCTTTAGATTTTACAAAAGAAAAGTAAGAAAATTACAATTTTCTTGTAACGTGTCATATTTGTGTAG
TGGAATTTTCGAGATGCGAGAAATTTTTTTATTTTAAAAGATAGACCCTTACATAAGCGAGATGAAATGATGCCAATAGT
TCAAATAAGTTTTTGGTGCAAGAATCATTTCGATATCTGTAATACTCACCAAGTTATTGCAATTCAAAGTTACTGCAAAA
TGCGCGCGAGGTGGAGATCGCGGCATATCTCCCTTTGTAGTGACTACAGGACCACTGGACCAAGCTCGCTAGGTCAAATG
CCGCGCTGTGTCGTTCGACTTCTCTTAGTTTTTATTTTATATTTTTTTCAATTACAAACATTTCAAGGGCCAAAAAATGG
TAAATAATAAAATCATCAATAATTTTTCACGTCAAAACAGTTTTTAACTAACTAAATCCCTTGCAATTGGTTAAAATCAC
GCATTTTATTCCTTATTCATCACTTTCTTAACTTTTTTCGTCGTTTTTTTTAAAATGTGACTATAACTCAAGAATGAACT
AAATTACTCAAAAATGCCTGAAATCACGTAAGTGCTTTTTAAATAATGAGTAATAAAGATTCTTCGTTCGATCACTTTTG
TGAATACGTGAATTACGATACAAAGATTATTATTAAAGAATTTTCAATTTACCATCATGCGATGTTTGATTTATTAATCA
GAAAAAGAAAGCAATTGCAGAGCTTCGTTTAATAGGCACAACATCTTTAAATTCGTTAGCTGCTGGTCTTAAAAGGTTAA
AAAAGAAGTGACTAAAATGTGTAATTTTAACAAATTTCAAGGGATTTAGTTAGTAAATAAACTGTTCTTAGACGTGAAAA
TTATTAATTATTTTATTATTTACCATTTTTGACCTTTGAAATGTTTATAATTGAAAAAAATAGACTAAAAACTAAGAAAA
GACGAACGACACAGCGCGACATTTGACCTAGCGAGCTTGGTCCAGTGGTCCTGTAGTCACTACAAAGGAAGATATGCCGC
GATCTCCACCTCGCGCGCATATTGCAGTAACTTTGAATTGCAATAACTTGGTAAGTATTACAGATATCGAAATGATTCTT
>R=372|TRF=0.000|NSEG=0.496|Low
ATAATGGGTAGTATGAATAAAATGTAGCAAAAGCTTTTACTATAGTTTTATCTCTTTCTCTCTTATAAAATATAAATTAC
TTTTATCTTTTACTATTACAAGTAAAAGCATTTACTTCATTTTATACAT
>R=373|TRF=0.000|NSEG=0.186|Low
GAAAGATTCCGGAGGCGAAACCGAAGTGGACTAGTGCTCCGCATGTAGCGTAGAGAATATCCTTTTGTGATCTGATTTTT
TTATGAGTTTCAGGTTTAACAATTTATCAAGTATTTCTACGCATTCATTATATACCTCGATTGAATCATTTCCCGCATTT
TTTGACGCAATTAATAGATCAAGACGTTCTACCATTTCATTTGGATCTGAAAAAATCAGGCATGGCCCGCTGAAGACCGA
AGGTCGAATCTGGCCGCTTCCTGTTTGCTTCTCATAGAAGGGAATTTTTCGAATATCTTCTAAAACACTTTTATATTTTT
TCAACTGTGAATACACATATTGTAAATTATCAATTTTTTCTTGTTCTTGTGATTTCTTTGCGTTTGTAAGGTGCGCATTT
AATGATTTCAATTTAGTTGATATTTCGGGTATCGTTGTATCAATTTTTGCATTTCGACTTCTAATGTCTAACGATAATAA
ATGTGAAGGTTTTTCAAATTTAAATTGTTTTTCAATAATATCAAAATTTAAATCTTTATTAGGATCTAAACTTATTGAGG
AAGGTGATTTTGGTAATGGTAATAAATTCGCTGCGCTCATGAGGACTTTGTCCGAATTATCCGATTCGTTTACATCATCG
CCTTCGGAAT
>R=374 (RR=373.  TRF=0.000 NSEG=0.146)
AGTTCTTAATGAGATGAGTCCGCTAAAACTATTTTGCGGAAGTGTTGCATACAAACTTTTTTGGTACCAGCTCTCTAAAA
CAACAAAATTGTAAAATTCTTTACATTTCCAATTCACCCTCATCACAAGTGCAGACGACCGATAGTCATATCAACGACTG
ATTTATTGAAACAATAATTATTGATTTGTCAAATAATAAATAAATTAGAGTCCGCAAAGTGTTGCTATGACGACTTTAAG
TACTTGTCCTTTAAAATGACATTTTGCGGAGTCAAAGCAGTTCCCAAAGTAACCATTTTAGGGAGCGTGTACCAAAAAAA
A
>R=376|TRF=0.000|NSEG=0.206|Mid
ACTCATTCGAATTTAGTTTTTGTTAAACTGTTTATTATGTAATTAATACAACAAAGCAATAATAATATACTATGAACAAT
GAACTAATTGGTAACAGGAAAATATTTAATCAGTTTAATCTTTTCCTTTAAAGAATTTAGAGCAAAATCTCTGATTTTTC
TCAGAATTAATTTTTTTCGAGCGCTTTTAAACGGCTTCAGCTGTATTTACGTTTTTAGTTCTCTCATAGTTAAATTTATG
TCAACCTCTTCGTCTGTTCCCTCTTCTAAGCTCCTTATAATTTCATATCTCTCAATTATTGTCAGAACTTTTCGTTTTGT
AAATTTATTTATGACGAAAAATGGAGTAAAATGAATACTAATTATCACTAATCGCCAAATTTGTTCTCAACACATTGAAG
GAATAAATGTATGCGAATACAAAAGTTTTAAATCGCAAAAAAATCAGAAAAATCAAAAGAGCACAGAAAAAAAACCCATG
TGTAATTTTTTCGTGGTTCATTCAACTGTAGTTACAAATTTGTATCTCCAATAGTTTTTTGGTATGCCATTCTATTTCTT
TATTTAAAGTAAGTTTTAGTAAAATGTCCAACCATAAACATAACAACTTGTTTAGACCTTTTACAAAATTAAGTAAAAAC
GTTTTTCAAACATTCAGTTAATCGACAAAATTGTGAAGCCAAGAAAAAAA
>R=380|TRF=0.000|NSEG=0.030|Mid
AAGTTGTTGCCAACTTGTATTTGTGTTCTGATAAAGAGACAAAACTCTAATCTGCGTTCAAATTCAGTTTTCCTAAGTTC
TCGTACTAGCTGCACATGATAGGGATGAAATTTATTTTCCCTCAGAATACAACAAACTGAAGTCTGGCTGATGCCTGTTG
GTTCTGTATTATGTAAGCTATTACACGAACTTTATTTTCCAAAGTCCTAGCAGTGTGTTTTCTTCTTTTGCAAAGAGGCC
AATTTCTTCTAAGTTCCCACTCAGGACGTTTAAAGACCATGCCACTAGGATGTTGTCTATTTGGGAAACGTTGGGCAAAC
AAATTCATTGCAGCAACAGCAATGCATGATACAATGTGACAATAATGACCAGTACCGATGTCAAAGCTTGTCAAGTCATG
TTAACAAAATAAGATAACTTGGATTGCAAATGCAAATCCTAATTAAAATTAGATCAAGACGTAAATGAAATTTGTTTTTT
GGGTTGCATCGCCAGATCGTCAGGCTCTTTATCTTATCTGAATCACCCTGTATA
>R=381|TRF=0.000|NSEG=0.192|Mid
ATATACAGGGCTTTCATTTTAAAAGGAGCCAGTCTCAATAACTTTTGACATTGAGCAAATCTATTTTCAAGCAAAAACAG
GTCGATTAGGATCGCGAGGGGGAAGTTCAAAACCAACATTAGTTACATTTTAGGTTTCATCCCTTAATCGCTAGCCACCC
CTACTTTAAAATTTTAAATAGCACCCCCTACTTTTTTAAACATTTTTGGAAAGGGAAAAAATTTAAGTATCTAACTGTCA
AAGAAAATTATTTTTTTTGTTTTTTTTTTTTATTAGTGGTTGTTATATTTTTGAAATTTTTAATCGTAGTAGACCATGAT
TTGAAGCCAATTTAATTTTAATAAAAAAATTGTCGATTAGGGATGCAATGAAAGAGTTTAAAACCAACATTAGTAACATT
TTATCTTTCATCCCTTA
>R=383|TRF=0.000|NSEG=0.152|Low
AATAGCTATTTACACTCGAATGCGGTAAGTCACATTTTACAGCGCGACAACTTTGTTTGAGGCACGAGCCTGAAAGGCGA
GTGCCTTATTAGTTGAAGCGCTGTAAAATGACTTAACGCATGAGATTTGTATAAAACTTTTTGGCCGACAAGCTTTTAAT
ATTATTCTTTATAAAATAAATAAAAACTCAAAGTCACATATACATAGTAAACTTTGGCAGCCATGTTACTGAACTGAAGC
AGTTTGACAGTTGTTAAATTTGTGAAAATCAAGCGACGATTTCAAATTTAATTATATCACAAATCACGTTTATATCTATC
AACCATTATCAACCAAGATGAGCGACAGTGGTGAAAGTGATAGTTTCACCGCTACACCTCCGGAAATAAGGCAACTTGCA
GAGGGTGCTACAAAACAATTATTGCCTGAAAAATCGAAGACAAGGTACGAGGCGCAATATAGTACGTTTAAAGATTGGTG
CAAAATAAAAAATGTGAAAAAAAATGTAAAATTTGTGGTTCCCAAACGTATGTATAGGTGGCGCTGTTCCGGGGGGATTT
ATATTTTCACTAATTAAATATACACCATGGTCGATTGAATTAAATAATTATAGGTAACAAGTATTTCGTTATACGAACTT
AATTATGGTAAGCACGGTTTGTATCTTAAACATGTCTAATCGTCCAGTGTTTTGTGGTTACTTTACCTAATTGTTTGCTA
CCAGTTTACAGCATCGTGTTTAAAGGTCAAGTTACCTTTCATGAATGGGCAACTGTCATTCACGTTTTACAGTACTGGAG
GCCAAAA
>R=384|TRF=0.000|NSEG=0.133|Low
ACATCAGCTATCATAAACATAAATAAATTCATATCGGAGGCCCGAAAACAACTGTGAACGCATTATAAGGTGATTGATGT
CTGTACAAACGGTAGTTGCACTTGAGTTTTCGAAAGTGTTAGAATACAGCAACGCCAAAAACAACAAGGTAATTATATCG
CTTAACACCATAGACAAAATGATTTTGAACTATGTACTATTTGCAGTTGTGTAGAAAAAGCATCAATCCATCGAGTAATC
TTTGTAATCAAACCCATTTGGATGTAGGAACCAGCCTTGTTTCAATGATTTTAACTGAAATTCCGCATAACATAAGAAAT
GACAGTAATTAATAAAGTTATTAATATTTTTAATCAAAACTACAGATGATAAGTATAATACACAATTAGCAAAATCAGTC
TTTTAATTAATTACAGTTGGGTGTGAGTCTCTTAGGTATGTAAGTGTGTGAACTTGTCTTTGGGAGCCACTTTTTGCAAA
AATTTTACATACACAAGTACCACTGAAAACACAAACCATCACAAAATATCAGTTTGATGTGCCCGTCACTCAGTTAAAGA
CCGGTAATAGTATCACTATCTTCCCTTTTTCAGTAAATTGAATCTTATCTGCCAAAATGCTACTGTCACTGAAATCAAAT
TTGAAGCATTTTTGAAGTTCAAAATGTGATCGGTAATAAGGATACCTTTAAATCAAATTCAAAAAGCGCTATCTAATGGC
CATTGTATGAAATGGTTCCCGACCTCGTCAGTTCGTTCCAGTTTAAAACAAATGAAGGGAGTTGGAGCACCATACCTTCT
AACACCACC
>R=385 (RR=384.  TRF=0.152 NSEG=0.159)
GTGTAATGTACCCATTATAAATATCCCTTTAACGTTATAATTATCATTATCATTAGTAAACATCTTTCATTATCATTAGC
AAACGTCTTAAATTTAATTTGTATCATCTACATCCGGCATGTTCAACTTTGTACCTAATTACTTTACTATCTCGAGTCCA
CTTTTATTTGTACATTCTTCCGCTTATCGCCTTTCATCCCTCTATATATAAGAAATCATTTTTATGTTATAGGGCAGTCA
GAATAAGTTAGTTATTAATTTACTACCTAATGTTAATTCAAAATTCCAAGTTTTAATAAATT
>R=386|TRF=0.080|NSEG=0.050|Mid
TTAATCCTTTTTTTTTACAGGGCGTTAATTAATCTTTTCTTTTACAGAGCGTTAATTATTCTTTTTTCCACAGGGCGCAA
ACTTAATCCTTTCATGTCATTTATTTTACCAGACTTTCGCTTACTGTTAAAATACTTAAGTTTAGTTAGGAGCACGTGAT
ATGTACGTGTTGAATTTGACGAGAGCTCTTTTGCTTAATTAAAACAAACTGTTGATTACGAAGGCTTAATTTGGCTGCAT
GTTTGAGTAGTAACTATCTTTCTGTCTCCCTTTGGAACTTGCCATCACACTAGGGAAAAAGACCTCGGCAGTCCCAGTGA
GTGCAATGGCCCAACTACAAAACATGCCAATTCAAAAGAGAGCCTAGCTTTTCCCCCGGGGCTTGGGGAGAGATGTATAC
CCAAGGTTAGGGAATGGAGAGCACGCGGTGGTCGGAACCTCTGGGAGTCCCTCTTGCAACCGTCTTTCTAGAATCACCGG
GTTGGGTCCGAGTAATCAACTTTGCATTCAAATTTCCCGCTCAGTTCTCCGAGATTCAACACTCGATTAGCTGGTTGCCT
AGGTATAGTGTTTAACTTGTTGTCTATACTCACTTCTGAATTGTATAACGTGTTGCATACTATCACCAATGACTGTAAAT
TTAGTGAATAAACATTTTGGGTCGAACTCTTTGCGTTTTCTTTTCCCAGACACACAGTGCTTGAAATAACGAATCTCCAA
ATCTACACGACAACGTAGCGGTCCTCCAAACAATCTCTAGACGATCACCTCAAAACTAAATATTTTGACAAGGCCAGACC
CCCGAACGGTTACA
>R=387|TRF=0.000|NSEG=0.196|Mid
AAATTTTTTTAAATTTTCTTAAAATTACCTAAATTTTTTTTCACTTTTAAAAATTTTTATAAAAATTTAAGAAAATCTGC
AATTCACAAAATGCGAAATATCTTCGTTCCTGTAGGAGATAGAGGGGTGGTTCTGCCCTTTTGAAAACCCTACCGCCCCG
TAGTATTTTTCCTGGGCTATCGAATAGGCTAGGTCCCGTTCCCGTATCTCCATCAGGAACCGAGATAGCACTGCACATTT
TTAAATCGGGAATCGAAGTACATGACGTAATAGTGCTTCAAAAGTTACGTGTGCATGCAAAATTTCAAGTTGCTACGATA
ACAGGAAGTGCCCCAAATTTAAGTTCAAAATATTTAT
>R=388|TRF=0.000|NSEG=0.382|Mid
GCAAATTTTGTCAAAGTAAAATGAATATTCGCGTTTCGTTCAAAACTACTAAAAATTTTATTTGTTTCTTGGACGCATTC
TGTTCGTATCATCACAGTGCATCTTTCCCGTACACGTTTTTTAAAATATTATGAATATTTGTTTAAAATTTTAATAAAAA
AATAAAAATTTTTTTTTCAAAAAAGTGTTACGTTGTCTCAAATTCTAATTATTTAAAAGACTCAATTCCATTTTTCGATT
TAAAATTGGATTACAAATATCGCTAAAAATAGAAAAATAAATTTCATTACTACTTGTCTTTGTCGCACACTTGGTTTAAC
TCTGTCGTCCCCTTTAGCCTTAA
>R=389|TRF=0.000|NSEG=0.398|Mid
AAGTGTTTTCTCTAAACTCTATATTTAAAAACAAATTATTTTTAATTAAAATAAATAAACAAAATAAATATCTTACTAAA
GTCGGCGTTCTAGCGAACGGGACACTAAGGGTAGCAGCCCTTAAAAGTTTTTATTTTTTTGTACTTCCTCCATCAGGAAG
TGGTCATAAATTAATAAAATTTTTACAGTAGTCTCTAAGAGTGACGTAAATATTATATAAATTTTTTAGTTGTTGTTTTT
AAATGGAAACACAAGAGCCAGAACCACTATTTTAACATTTTTGTTTAATAAAAACCACCCCTTTAAAAATATTGTCACCA
ACTTCCCGTTGATGACAATATTGTCTTCAAATTTATGGAAAATACGTAAAATGAAATGTCAGATGTAAATTTATAATTTT
TTATATTACTTTACATTTAAATTAATTTGTAGACTTGTAGAGAAAAATGTTTTATGGACTTATCTCATTATTGCACTGAA
CAAATGTTCACAAATTTTCGATGTTATAACAAAATTGTTTAATAACATTTAAATAAACCAGTTTATTGCAAAACCAATTA
TTGCATTTGAAAGAGAGGATTTTATTACATACGTTGCAATATTTTTCTCAAAATGTCTAAAATTGGACTTATTTCGTTAT
AGCATTGAACA
>R=390|TRF=0.000|NSEG=0.000|Low
TTTTTTTACAATCGAAAGCCCTTTTGATAAGCTTTGTTTTCTGCAAAAATCAGAAAAATT
>R=391|TRF=0.000|NSEG=0.109|Mid
TATACAGGGTGATTTTTTAAAAACGAGCCACCCTGAATATCTCAGAAAATAAACAAAAAATTAAAAAATTCCAAGACAGG
TCAATTTTTATTTAAAGGGGGACACCTTTTAGTGTACTTTTAAAAGTTGTAGCACCAACCCCCTTTGTAATACAAACAAC
CCCTTCAAAATTTTAAATGGCATGACCCCCTTTGTGATACCTCAAATGAAAGGTATTTTGACCAGAAATT
>R=392|TRF=0.000|NSEG=0.341|Low
TTTTTAAAACGTTGCTTGTTGACGTTGATTACTGGTTTTATATTTTCTATAATTTTACGTTATATTCTTGCGTTACAAAA
TCGTTTAAATA
>R=393 (RR=392.  TRF=0.023 NSEG=0.122)
TATGAGAGTGCAGTCGTGTCTCTGCGTGCTCTTGCCTTTGGGATTCATTTTCAGTGGTTGATTCTTGGTGTTGATTGTTG
AATTTGATATCTGGGTGTATGTGGTTGTTGTTGTTTCCTCTGGAAATTACTATTTTTGCGATTTCGGTAAGTTATTCTTG
TTTAATTCGTTAATATCCGTCATTAGATACGCATAATTATATCTTATCGCGGCAGTATAAGATAGCGCTCGCCCCTCTAT
AGCAGCAGCAGCTGGTATCGCGGCGGCGCGGCGCAGTGAAAATTTAGTATTTATCGCTCTGTCGCAGAGTGAGCGTCTGG
TGTCCAAATTTTGTCTACATTAATTTCATTAATTTCAGTTTAAATCACTAAATTTAATGGCTGAATTTAATTGCTGCCAC
TGTTTTAAAAGCGTAAGTCGTGATACACCTATCGTGGTGTGTGACGGCTGTTCGCTAAATATTCACTGTCGTTGCCTCAA
AATAAGCGAAAATGAAATCGCCTTTATTTCTCAGTCTCGCTCTCCAAATATCAAACTGTTTTGTAATAGATGCAACGTAA
CTATCACAGCAATTTCAGAAATTAAAAAACTCGTAAATGACATAAAATCATCATTTGATGAGCGTCTTAGCAAACTCGAA
TCTCTTATTATTAATAACAATACGTCTCAAGCTATAAACCGCGAAGAAATTATCGCCGAATCTGTGGACAGGTCGGCTCG
TGCGTGCAATGTTATTATGTACAATGTTAAACCTGTCGCTAATAAACAAGACGTGGATGTGGTAAATGATGTCCTCGAGG
TCATTGATCCATCACTTGTGATTGGTCCGGAAAATGTTTTTCGCGTAGGAAAAGCCGTCGGTGATAAACCTCGCTTATTA
AAATTGCAATTTAAAACTCAACAAATGGCACGTCTATGCTTGAAGAAAAAATCGTCTTTGCTGCAGCACCCACAATTTGC
TCACATTACTATTAGTGATGATAAAACCCCGGGTCAACTAAAGCATTTAAACAATTTGCGTGATGAATTAAAGCGAAGAC
TTGATGTTGGCGAAAAGGACTTGACAATTAAATACGTTAACCACGTACCAAAAATTATTTCACATCAAAAAAACTAAATA
TTTACCCTTGTTCAATGGCTCTTCTGTATACGAATATCGCATCTTTATCTTCAAAATTTAATGATTTGTTATTAGAAGTA
ACTGAATTTAGACCTTCTATTATCGCACTCACGGAGACTTGGCTTAATCCGTCTATCTCTGATGATGCTGTACACATTGA
AAATTACTCTATTTACAGAGATGATCGCCTATCTCAAAAAGGTGGCGGTGTGTGTTTTTATGTAGATAAAATTAAAATTT
CAAAATTTTTTAAAATTACTCAAATTTGCATATCTGTTAAACCTTATGATTCTCTATGGTTAAAATTTGAAGGAAATGAA
CAAACCTTTGTTATAGCATGTATTTACAGACCACCAACAGGAGCGTCTTTTAACAATCACGAAAATGATAAAAATCTATT
TAATACCATACAATCAACTATTAATCAGTATCCTAACTTAATTATCATGGGAGATTTCAATTTTCCATGTATAGACTGGT
CTGCTAAAAACACAACAGGTCAAACAATCATCGAAAAACAATTTTCTGAATTGCTCTTGGAGAATAATTTGTCACAAATA
GTCACTGAACCTACACGATTTAGATCCCAACAACGTCCTTCATTACTTGATTTGGTAATTTTGTCTGACGTTAACCTTGT
ATCGTCTTTAAACGTTTCGAATCCTGTAGGTACATCTGATCATTCAAAAATCGAAATTGAGTTACAAATTATGATATATT
CAGAGCCAAATGCAAGAATTAAAACAACATCAATTGTTGACTACACTCGCATAGACGAAAGTCTCTTGACTTACGACTGG
AATGGTTTAGATTCACTAAATGCGGAAGAACAATGGAAACATTTTAAATCGATTTTACAAACTTGCATTACAACAAATTC
CAGACTGTTTACAAACCGACTGAGAAAAGATAAACCGTGGATAAATCAACACATGCTTGACAAAATAAAATACAAAGCTA
AATTATGGAAAAAATTTAAAAGGAAGCCTACTGAAGATAATTTTTCTGCTTATAAAAGATTTTCTAACCAACTAAAATCT
GATTTACAAATAGCCAGGTGTAATTATGAAAATTCTATATTAAATAAACCAAAACTATTTTATTCCCATGTACGTAAATT
TATCTCTAGTCGTGTGTCGGTCCCTTTAGTACGAAATGCTTCAGGTCTACTCTGCTCCGATCATACAGAAACTGCAAACA
CTTTAGCGGACAGTTTTGCTGCTACCTATAATTTAAACATTAATAATAATATACCGTCATTTATGCCTACAAGTACATTT
AGTGGGTTGTCTTATATTAATTTTACTCCGGATCTGGTAAAAAGCCAACTCTGTGCCATTAAATTAAATACAGCTCCAGG
TCCGGATCAGATACCTCCCAAACTCCTGAGAACTTGTGCTGCTTCGTTGTCGGGCCCACTTGCCAAAATGATGACAAAAT
CATTCTTACAAGGCACTTTGCCCTACGAGTGGTTGCAAGCAACAATCACGCCTTTGTACAAGTCAGGAGATAAACTTGAT
CCTGCTAACTATAGACCTGTAAGTCTCACGTCGACATGCTGTAAAATTATGGAAAAAGTTATAGTCAAGGAACTATTAAC
TTACATGAGAAAAAATAATTTAATACCTGAGCATCAGCACGGCTTTTTACCAGGTAGGTCAGTTGTCACAAATTTGCTAT
CCTGCACAAATCTATGGACAAAAATGTTAGACACTAACCAACCTGTAGACATAATTTACCTTGATTTTAGTAAAGCCTTT
GATAAAGTCCCTCACAATCTCTTGTTAGCAAAACTGGAGTCCTATGGTGTAACAGGAAATTTGCTTGATTGGATCCGAGC
GTTTCTATCAAATCGAAACTATTGTGTAAAAGTCTGCGGTAAATTTTCGTACTCTAAACCAGTATTAAGTGGGGTCCCAC
AGGGATCAGTTCTTGGACCAATTTTATTCTTGTTATATACAGCAGATTTATTGTTTTCACTGGACAGCTATTCAGCATAT
GCGGATGATATTAAGTTATTTGCTAACCCACTTGTCACGGACTTGCAAGACCAACTTAATTTAATCTTCCAATGGAGCGA
GAAGTGGCAAATACCACTAAATATTGCAAAATGCTGTGTACTTCAGTGTGGCCACAACAACCCAAAGTACCTTTACCATA
TAAATGGCACACTCCTGAGTGTAAAAACCTCAACCAAAGATCTAGGGGTCATTGTAAATGATAAGTTAGGATGGTCAGAG
CAATGTCTAGCATCAGTGGGTCGAGCGCGTAAAATGTTTTATTTGCTAAAGCATGTTTTTCCAAATCCTTCAGTCAGTTT
TATTTCAAAGGTGTACATCACTTACATAAGGCCGCATTTGGAATTTGCCATTCCAGTCTGGAGACCTTATTTGTTAAAGG
ATATTGATTTGCTGGAAAGAACTCAGCACCTGGTAACTAGATGGACACACTGTTTAAGACAAGTTTCATATGAACAACGT
CTTGAAATACTCAAAATACCAGATCTACGTGCTCGTCAAAACAGGGCAGATGCAATTCAAATTTTTCGGCTTACTCATGG
TTTATTTCCTGGAGTAACACGCAATTTCTTGCAAATTCAATATCATGACAGACTTAGAGGTCATTCTTATAAGCTGAAAA
AAGAACCATTTAAGACTACCGTTAGAAAGAATTATTTGACAAATCGTGCATTTGATATATGGAATGGCTTGCCTGATAAC
GTTGTTGCAGCTGTTACTGTTTCTTCCTTCAAGAATCAATATGACACATTACAATAATTAACATTAACCTTTATTAATTA
ACTAATTTAACTGTAGATTAAAATTGTATTTCATTTTTCATTATTCAATGGTGTTTTATTTAACACGAAACCGTATTTCT
TGATATTTTGCTATAAAGGTGTTAACCTCAGCAAAGAATCTATGTTAATAATAATAATAATAATAATAATAATAATAATA
ATAATAATAATAATAATAATTATAATAATAATAATAATAATAATAATAATAATAATAATAA
>R=394|TRF=0.000|NSEG=0.139|Low
CCCTAGTAGCACACTTATATAACCGAGATAAAACCTTCCAATATAACCGCCAATTCCCAAATGTGACGCTTTTATAAGCT
AACTGTTAGTTAACCACTTTATCTAACCGTTATCTACGCGCGGTTATGTTGCGGTTATATAACTCCTTTTATATCTCGGT
TATATTTCGGTTATGTATCTTTATCTAACCTTTATTTACGCTTGGTTATATTTTGTTTATATATTTTGCTTAAAATTT
>R=396|TRF=0.000|NSEG=0.284|Mid
AAAGGATTAATATCCAAATGGTATTGTATCAAAGTTTTCTAGAATAACTCTCTTGTCATAAACAAAACCAAATTCTTTTG
TTTCTATTTTATTTAAAAGTTCTTTAGTTTTAGTATCTCTGGTAATTCGATTATATTGTGTACTGATTTTTTTGTCTTTG
TATTCTAAAATATTATTTATACTATCGGAATTAATCTTTTAGGACGTTTCATAATTTAACGTAAATCCTTTTATTCTACA
AACAACTTTACCTGTATTAGTCTTATAACAATAACTTTTTGGGCCTGTTGATATCCAGTCTATTATCCATACGCCTTTAC
CTAATTCGTCTGTCCAATCTCCCAATAGACAGCCTGTTTTAACAGTGTTTTTTCCATCATCTATATATACAATGCTATCT
GTATCATAATATACTACACTTTCTCCTAATATATCTAACATTTCGTACAATCTTAGTCTAGCATTTGCAGTTGTAAAAGC
AGCTATGAATATATTGGTATTGAAATTATTTTCTACATAGCAATCTTTATACTTGTAATCAATTTGTAACATATTTTCAT
TTATTTCATTGATATGTATATTATCAAGTCTGTCATCTAATAAAATTTCATAAAATCTTTTAACATCTGTAACATATTCT
GTTGCACCCATATTTTGTCTTTGCCCAAATTTACCCCATAAG
>R=398|TRF=0.000|NSEG=0.000|Mid
ACTACGGATATCTAAAGGTTAGGATACGAAACGACGTACAAATAAAACGTTCCCGTCTTCGATAGTTCCGTTAATGTCGC
CAGAGAGCGCAGTTGTT
>R=399|TRF=0.000|NSEG=0.255|Low
TTATTTAATTTATGAGGCGTCCGTTCGCGACAACAGCAAGTAACAAACTGAATAAAATTAAACGGCACAACAATAATTGT
GTAAGAATATGGATAAATCGTCACCAACAAAAAAAATAATCTGTGAGATAACTAATT
>R=400 (RR=399.  TRF=0.000 NSEG=0.144)
AAAGTATTACCTTTTGCAACAAGAAATTTTACGTCAAAGTAACTGAAAATTTCGTATCCATGCACAAATATCGAATTACG
TATCAGTTTAGGCAAATACAGCTAATTTTAAACGATTCCTTGCTATAAACAAGAAAAATTTTATCAAACATATTGAAAAC
GTTTTATTCTCGAAAATAAGAGCAAATTATGTATCAGTTTTAACAAAAGCGGATTACTCTGTTTGATTCTATGCTTAGAG
TAGAGTAAACTACTATAAAACGTAATGAAAACTCTATATTCAAGCTCAAAAGAACAAATTACGTTATAATTTTGAAAAAA
AAAAATATTTCGGACGATTACATTCTTCGAAGTTAGCAAACTTTAATTAAACAAGTGCAAAAGCTAATACTTTGCTTTAA
AATAACGATTTATGTGGTAATATGGTGTTTTGCATCTGTACTATAAAAGTTTTTTCGTTTTGGTCCATTGAATCATTCGA
AATAAATTATTTTG
>R=401|TRF=0.000|NSEG=0.174|Mid
TGCACAAAACAATTTGCTCATGTTTTAATCGTTCATCATATGATGCTCCGTTAATCATCCATCAGCAAAAAACCAATTTG
GCAACAAGGCCTTACGTCTTGAATTTGTCATTTGATATAAATTTAAAACCCCATTTTTTTTATTAATATTGTGTTTTCTC
GGACTTCGGGTTTTACTCAGTGCTTTATTTGACGATTTAACTTGTGTTCTTTCGTCTTCAAAAACTTCTGTTTGGTATAG
ACAATCTATGATGCCAAAAATGGTGTTTGTGGCCTTGTGTTGATTTGTTAATTCTAGTGATATGAGTTTATGGAAAATTT
CTAGACCTAAAGGGAGCAAGAAGCAAAATTGGCGTTGTGAAATTTTGACGTGTTCGCGAACTCTCCACTTTTCTTTTTTC
GGGGGTTTTTGCCTTGCCACTAAGTGCCAAGGGGGTACCAAGAAGCGATTCCTGAAGGCAAAACAAGGGAATAGCCCTAA
GGGTAGATGAAGTTAGGGCGTAAAGGAATCTACACGTGTTTATTACCAAAATCAATAAACCTTGATTTGAACATTGGGGT
TTTATTTCAACTAAAACTAATAAAGTTTTTGCATTTCTTTTTTTGTTAAGTTATTCGAACTGTTGGACAATGCTGTTTAA
AAGTGAATCATGCGCATTGGCACATTGGGAAGCAATAAAGTGGATATTATGTTATTGGTTAAAAAATGAGTTATTCCTCG
AATTGTTTCATTGAACAAACGATACAAATTCATGTGTGAGCGAGTTGTGTTGTGACTTTCTGTGATAACCCTACAAATGT
TCTACAAAAGACAAAAAACCAAAAACGCAAAAAAAATTAAAATTTTGTTTGTGCACTGAGAGATTTGATTAGTTGCGTTT
TGGTGCAATTTTTACTCTGGTTTTTATTTAAACTAAAGCGCTTTTTACACTCATGGTTAACCAACATCTCAAACAGATCC
TCAAGATCTCTGATTTTCTGCACAGGCCTCTCAGACACTTCAGTCATTTGCACATAACCATTCTCATCCAATAAAATAAA
TTCAAGGTTTTCTTCTTTAATTCTTGTTATTGTCTTACCCCTTAGGTAATGGTTCAGTTTAGTTAATGAAATTTTATCAA
AAACACCTTAAATTCTCAAACAACAAGTGTTAAAGACGGTTAATCAGAGATTAATCGCCCGTCGTTCGGCCATCAAATTG
ATGATTCGTTAATCACTGATTAACTATGACATTTGCCTTGATTTGCGTTTGTGCAACGGAAAACGGAGTTAATCAACGAT
TAATTGACAATTATCTTTGACGTTCATCAAATATTTGATGAGAGATTAATCAGCCGTCAACGGTGTTTTGTGTTGCACAA
AATTTTTGATGGACGATTAACGCTTTGTTAATTGTCAATTATCTTTTGTGCAACCGGGCATAA
>R=402|TRF=0.000|NSEG=0.199|Low
AAAACAACCTGATTTTCAAGGTAGTTAAAAAAATAAAAAATATTATGAGCTTTCATGGGATTTCAGTGACGGATGGGCAT
CCGTCACTGAATTTAAGACGATATAAGGACATCACAAGTTTTTAATCAATTTCATCAGCATTCAACAGATTTTTAATGAT
ATCCTTTGATTTTTTAGTTAATCGATTAGCTTTCCCCTTTTTTAATCCGTCGCCTCGTAAATGTTCATTCCACGATTTTT
CTTTCATTTTGTTTAGAATAGGATTTATAATTTCTTCTTTATAAGTAGAAAACGGCGGTGATTTTACGTATGTAGACGCT
ATATTTTTAAGCCCTGAAGTTACACCTTGAATGATATCTTCTTTATTATTTTTCCAAAAAGGTTTTAATATATTGCGATA
TAAAAAACCCAATGCTGGTATAGCAAATTTTTTTATAGATTGAAAAATATTTCCACCTCTAATATCTCTGTGATATTTAA
GACCAAACCCATATTGTTTAGGAAATAATTGTTTTCTATGAACAACAAGTACCATTTATTCTACAAGAAAGACTAGCA
>R=403|TRF=0.000|NSEG=0.294|Low
CTAACTCTCTTTTTCCTTGGTTCAGCAAATAAATCATCATCAAATGAAAATATTTCTGAATTCGCTTCGCTCATGAGGAC
TCTGTCCGAATTCCGCAAAGGAGGCATAACTGATTTTTTTCCGTTTTTTATTTCCTTATGTAATTGCTCTTCAGCTTTAA
TAATAGCTTTTATTAAGTCTGCTTTATTATATTTTCTAATATATTTGATGTCTAATGATTTTGCAATATTAAACAGTTCA
GATAAACGAAGATTACTTAAGTTCCTTCGTTCCATTTATTATAGGAAAAAATCTAACAAACAATTTTTAGTAAATAAATA
AATTCAATCCATTTTTATGCAAATCTGTTTTTATATGCCTTTTAAAATTAGTTCTAGTGTAATATCTACCACAATCACAT
AATAAACGAGTAGAATTAACTGCTTTTTTACATTGTTTACATGTTTTTTCATATTTATTTTTATAGTTTTTAAAATTATC
TGGATATTTTAATTCCTAACAAATGGAGCAAAGACTTGTCATTTATTAGAAAATTTATTCATCAAAGACTTCAAGATTAC
GAAAGTGTATTTTAAGAAAATCTAGTTTTGCCAAGGTTAATACGTTATTTTCATACATTATAAATACTTCTCATATCGTT
TAACCTTCT
>R=404|TRF=0.000|NSEG=0.255|Mid
GAATGGAAAGTGTTGAAAAATTTAAAAATAATCTACCTCGAGGACAAACAAAGGATGAAGGTATTTTATAAGGTCTCATC
TTTATCGATGCGATGAAAAAGATGAAATTGGTTTTGATTTGTAATTAATTTCTAATTTTGTCACAAAAAAAAAGTTAACG
GTCAACGAAAAAATATTGTAATAAACTCGTTTGTTAATGGGCGATTAATAAACTCAACTATTAAAGGCACTCACTCGCTA
TCGCTCGTTCGTGCTTTAAACAGTTTCGTTTATTAACCGCTTTAATTAACAAATTAGTTTATTAAATAACTATT
>R=405|TRF=0.000|NSEG=0.381|Low
TATTTAGGTGTTAAAAAAAGTTGTACAAAAACAGAAATTAGGTATTAAAATCTGGTAATTTAAGATACATTTTTTATTAA
TTCCTACTACAGAAAAAATAAAAATATAATTTTTATTACATTAAAT
>R=406|TRF=0.000|NSEG=0.413|Low
AAATTAAATTTTTTTATAAAAAATTTAAGAACCATGTAAAGTCAGCAATTTTTTATGTTTATTTTTATTCATCAATGTTT
GAAAATTATAATTTCCACATAATAGTTTAACAAATCTAACATAAACTGATTTAAATCTAATTTGTTTCGATGTCAAACCT
AAAAAAA
>R=407|TRF=0.000|NSEG=0.000|Low
TATATCTCAGAAACTATAAATATTCGGATAAAGCAAGTTGAGTTATTTTCACTTCTTTTGACCTCT
>R=408|TRF=0.000|NSEG=0.404|Mid
TTAATGGACACCTCCCGATAACGGACACCTCTTCACAACGGACATTTTTGTAGGAACGTAACAAAAGCATTGGAAAATAA
TGTAAAAAAACCTCTCTACAACGGACCCTCTGTATAACGGACACGGAAAAAAAAATCCCCAATTACCATAATATCATATA
AATTTACCTCTTACAACGGACAGACCGAAAAAGTAGTGGTGCAAAGAACGAACATTTGTTTGATGGATTATGTAGAAATG
AATGAAAAAGTGAATACAAAAAATCAAGAATTAAATATCGATGAATGTATTCAAAAATTTAAAAAAAAAATAAATAAAAA
GATTGATGAAGACGATAGTGATAAAGAGAAAACTTGCATTAGCACCACAGTAAACTCATGCTGTCTGAATATTTTG
>R=409|TRF=0.000|NSEG=0.068|Low
TTGAAAAGGATCTTGTAAAATTCGAAGTTTGGTGTGTCGGTTGTAAAAAGGTGCTTTTGTTCATCCACGTGCGTGACGCA
TGTGTTCAACAGACACAAATTCTGCGCCTGAAGATACAATGAAGTATCGAAGGGTTGCGACAAATTTAATAGTTTCATTG
ATCCTGTGTCCCATCACAACCAGAGACACACCATTTTGACAGTACTCAAGTGTGAACCGTTGGAGACACATGCGCAAACA
ACAAATTTTTTAAATGATTGAGACAGTAATATATTTTATCTTTCTTGATTGCTTGTCAGCGCTTCGGTGATGTTACCACT
AACTAACATCCCTACTCCCGGCTTTTTTTAAAGAGTGAACACCCCCTG
>R=410|TRF=0.000|NSEG=0.000|Low
ATTTAGATTATTTTACCTAGCATTTACAATATTTTACTTAGAAAATGACTATTATTTACTTAGCAGTTTATTAAT
>R=412|TRF=0.000|NSEG=0.191|Low
TGTTAAAGGTGTAATAATTGCAAAATAGCAAAGAAATAATTTAATAAATAACGTTGTTGTCATGTCGTTTCCACAGTAAT
TTTCTACAGCATTTTGATAAATTTTCGAAAATAGACACATTTTTTATTCAAATTTTATTAATAACTTTCGTTATGTTTAC
AAGTGAGAAACAAATAAAGTATTGTACAGTATACGCAAGGTAACCGTTTTTACTGGCTCCAGGAGGTGACAGGCTCGCCT
TCGGCTCGCCAGTCATTCCCTCCTTTCGCCAGTAAAAACCGTTTTACCTTGCTAATACTGTAAAATACTATTAC
>R=413|TRF=0.000|NSEG=0.394|Mid
TTTTTTTTATCAAAGTGAAAAATCAAAATAACTTAAATTTAAACTTTTCTTATGCAAAATTGTCTGAGGATTCCGAATCT
GTTTTTATTTTTTATCTACGACTAACAGTTTTTGAGATATCGGTCAAAATTT
>R=414 (RR=413.  TRF=0.019 NSEG=0.142)
ATAATAATAATAATAATAATAATAAGCCTTTATTTACTACAGGAATCCCATTTACAGTAAATATATACAAAAACTTAGAA
CTACACTAATACTATACTAATGATATAGACGAAACAATCTTCCGCCACGAATCATAGTTGATATCACCGTCTTTACATAC
ATTATTAAATAGGGTAGTCATTAATACGATAGGAGACTTATCAGCTACATTGGTCCTTCTCGCTATAGGATAAAATGTCA
TGGCTTGTCTGGAGTTTAAACGTGGAACAGCAAAATTTAACATATTTAATAGCCAAGAACAGTCGATGTTATTATTAATT
AAATTATACAGAAATTTAATTATAATACAAATACGGCGAAAATGTAAAGATTGGAGACCGAATCTATTCAAAAGCAAGTT
CTGGTCATAGCCCCTTATAGGATAATTTCCATCTATTATAAAAACTAGGAATTTTAGGAATCGTCGCTGTATGTTTTCGA
GTTGATCTATATGGATTTTATAAATCGGGTGCCAAATAAGTGCGCCGTATTCCAGTTTGCTTCTAACTAACGAGAAGAAT
AGGGTCTTCATAACTGATAAGTTCTTAAAATCTCGACAATTTCTATAGATGAATCCATATGACTTAATCGCTCTAGCCGT
AACATCCCTAATATGCTCACTGAATGCGAGTTCAGTATCGAAAATAACTCCCAAATCTTTAATAATAAAGGTACGATGCA
GTGTTACGGACGAAATATCATATACAAATTCAAGGAATTCGCGCTTTTTAGTGTAAGACATAACGTTACATTTGGATGGG
TTTAGATAAAGGCGATTTTCATTACACCATTTCACTACTGCGTTAATATTGTTCTGTAAAGTGAGGCAGTCCTCTATAGA
TTTTATTTCTGTGTAAATTTTAAGATCATCGGCAAAGAGAAGTTTAGCGCATGTTGATAAAGAACCACATATATCATTAA
TGAAAAGCAAAAATAATAAGGGTCCAAGATTGGAACCTTGCGGCACACCCGAAGTTGCAACGTAACTATCCGAAATGTAG
TTACGATATTTAACCCTTTGCTCTCGATTAGCAAGATAAGATTTTATTAGGGATAGCAAAGAACCGGAGAAACCATACTG
ATCAAGTTTTAACAATAACAGATGATGATCAATTTGATCAAATGCTTTTTTGAAGTCCATATAAATGACATCAACCTGAC
CTTTTCTGTCCAAAGCGTCAGATATGAACTGAGTAAAACAGGCTAGATTTGTAACAGTTGATCTTTTTTCAACAAATCCA
TGCTGCGAAGGTGATATAAATCTTTTTACAGAAGAGTAGATGCGGTCGTAAATAATTGACTCAAAAACTTTCGAGAAATT
ACACAAGATTGAAATTGGCCTGTAGTTTTGAATTTGTGTTATATCACCCGTTTTGAAGACAGGACAAACGTGTGCTATTT
TCCATATGTTAGGAAACGTCGAAGTTTGCAATATTAAATTAAAAATGTATACGAGTTGTTTAGAAATAATATGTTAACAA
TCCCTTAATAAAAAGCTGGGGATACCATCACAACCAGCAGTAAGTGTGTCTTTAGATCGCTTTAATACCCGGATTATTTC
ATGCTCATTAATCTCGTTTACAGTAATAAAACTATTTAGATTCGTCATCATCGAGGGACTATCTGAAGTCAAAGTCATGT
CAGAAAAAACACTTTTGAAGAATTTAGCGAAACTATTTACTATATCATTAGGATTTGATATTGCATTACCATTATGATAC
AACACACCCGGAATTCTAGAGTTACGCTTTTTAGCTTGAACAAAAGACCAGAATTTCTTTGGATCTTTGGAGATAGTGTT
TTCCATGTGGCCGATGTATTGAGAATAGGCAGTAGTTATTAGGGATTTTGAAAGAGATCGAAGTTTCTTAAACTCCTCAT
AGAAATGCATATTTTTAGTTCGACGATATTTCTTTAAAATGTTAGATTTACGACGTAGACAATTGATAATGTCAGTGTTG
AACCAAGTAGGAAATGTGCGGTAGTTTTTACGACAAAATAGTTTTGGAACAGATAACTCAAAACAATTGTAGAGGGTTTC
ATAAAAAACTCGACATGCCTCATTCACATCGCTAAACTTCTCCAGTTCGGACCAATCAACTACCTGTAAAGTAGTGTATA
GACAATCAAAATTTGCTTTTTTAAAATTAAATGCGACGTGGTCCCTATTCATATAGAACTTATCAGGAGTTTTTGCTACA
ATATCGAGGGTAAACTCCAAACTCGGATGGAAAGGATCTTCAGGAACAAACGAGAAAGAGGACTTGCTAACGGCACAGTC
CATGTTGGAAAAGATGAGATCCAATATATTATTCCTATTATTACGTATGTTATTAAATTGATTAAAATTATGAAAAGAAG
CGAAGTGTTTGAGAGAAATACTAAAATTGTTTTTTGAAAATCCACTGAATAAAGGAGTGTTAAAGTCTCCTAAGAATAAA
ACATTGTCATTATTAATCTCGTCAAAATTATTAAGAAGATCAAAAAAATTGTCAAAATCACTAAAGGAAATAGAAGGAGG
AATGTAGACTACAAACACGAAGAGATGTTGATAACTTGTTACATTTATTTTTATTGCAACCAGATCAATAGCAGGAGAAC
TTCTACGACTAATATTAGATATATCGAGTTGACGACAGTTATATTTGTTATTAACTGCTATAAGCACACCACCACCTCTA
TGGATACCCAGGTGGCGGAGATCTCTGTCCCGACGAAAAACATAATAATTATCAGAAAACAATTCACCATCCAAGACGGT
GTCATCTAACCAAGACTCAGTAATAACAATTAAATCAAATTCATCAGACGTAGATAAAAATGAATTAAAAAATGTAACTG
ATTTTGATTTTAATCCCCTAACATTTTGGTAGATGCCATGAAAACTATTGACAGTTTTTTTATTGATTGATATAGATATT
TTAGAATGTGAGGGCTGTAAACAGACGAAGCGATTTAAAAAGACTGAGAGTCAGATTTATCAACTGATGGCAGAGATGTG
TCAAGAAACGTTGCTACTGGATTTTGTTCAACTGCAGATCTATTTGTATGGTCTTGGCACTCAGTGATTAGGTCGCCCAG
GTTTTTTATAATGCACCTTTTAACAGCTTTATTTATTACAAAGTTATCCGTCTTGAATTGATCAAAAATTTTATCGTTTG
AGTCTAAGTAATATATGTTCTTATTATTTTTAGCCACATTATAAAAATTACAATTCAATTCATAAACAAAATTATTCAAA
ATGGGACGATTAACAAAATATGGACATCCGATAAGAATGATATTTGTATTTAAAAATTTATGATTGATAAGTTCATTTAG
AGTATTTTCATCAGGGATTTTTCCTTTTTGTGCTTCATGATTTCCAGCGTATATTACAACAAAATCATTATTGCCAAGTT
GCTCGTTGTTGTTTTCAGTTTTAAGAAGCTCTTGTAACGAGGAATAAGGTTTTACTACGGATTGGATCACATATTTGCTA
ACTGGAATATAAGTTTCTAATAAGTCTATACAATGACGTCCTTTTTGATCAGCAAATATACGAACTTTATATCTGTTCGT
CTTAGACACGGACTGGGTACTTACATTCTTTGAATTTGTAGATTTCAAAGTTAAATCAGAAGAGTTGGCAGTTTTAATAT
TATCATTGGTACGGTTCAAATTAGTAGAGATTTCTGCTATTACTTCGTTTTTTATTGAATTTTTTAATTTCTCAATTTCA
CGATTAAGGGTATCCTTTAACAAAGAAATTAATTTGCTTTCAAGATCATCAAAACTTTTGCGTACATATTCATCTATTTT
ATCAAAAGTACAAACAGTAGTCGGTGATTCAGTTATAAACGTTTTTAAATCATCAAGAGTTTTTTTTATTAAGTCGGTTT
CTTGCTTTAGGATACCAAGGTCTTCAAATATAGTATTAGTAGAGATATTTAGAGTCGGAGAAGTGGGATTTTGTAAAGAT
TTTAATTTATCGCAACAAGGGCATGCACTTATTGATGTCAGATCTTGACCAATCGCAGAATAGTTTTTAAAGGCTCTTAA
GCAACTGGGGTGATACGCTTTTTTGCAATTTAAGCAAGCGATAGAATTCACGACGCTACTTTTGCATTTATAGCAGACAC
TCATTATGAGTGAGTTGATAAATACAATCAGGCAAGGGAATAAAGACAAGGACACACGCTTCACACTACGCGGCCGTTCG
TAGTGACTCAAAATAAAAAAACAAGCACAGGTAGGCCACGGAAAGGACACAAAAGGAACAGAGGATAGAATAATAATTAT
TATCAGCAATTCTAGAAGCGTACGCCTCTGATATGAAATTTACATGTAAAAACTAATGTTCATAAAAAGTAGCACAAAAT
TGGATTATTGGTTATAGTACGAGCATTGATCACGTCATTTATATCAGTATAACTCTTTGTGTAAAGTATAAATGTTTGAA
AGTCCAAAAGAAATGCAAAACGCTATTGACTACAGTTTAACATAACCTTAAACCTTAGTCACTTATTAAGTTATTACCAC
AAATAATTAACGAAAAATTAAAAAACTGTCGTTTATAGCACAAAATGCACAACACCTTATTTACAGCACAAAATTGTAAC
ACCTTATTTATAGCACATTAGCACAAGCCTAGCATAGCACAA
>R=416|TRF=0.000|NSEG=0.109|Low
TTTTTTTTTTTTTCGAGAGTTTAAGCACATTTTTTGAGGTCAAAACAAAACTTTTTCGATTAATTTTGCTAACACTGGCT
GAAAAATTACGAAATTTGATTCAAATTTATGTTATTTTA
>R=417|TRF=0.000|NSEG=0.000|Low
TTAATTACCTTTTTGCGTTCCTGTGATCCTGATACGAAATCCATTTTTAAAATTTTGCAAAATTT
>R=419|TRF=0.000|NSEG=0.417|Low
AGTATTGTCATCTCTGTCAAATCTTTGAATTAGCTTTTTACTCACTTTTTTGCATTTTTCGGCAAAGTTGTTTCAAGTGT
AGGGTTTGTCTTGATTTGTGTTTTATATTTTCGTGATTTTTGTTGTTTTGTCTTTTTTTTTTTT
>R=423 (RR=422.  TRF=0.045 NSEG=0.177)
AATAATAATAATAATAATAATAATAATAATAAAAATAATAAAAATAATAATAATAATAATAATAATAATAATAATAATAA
TAATACCCTCAAGTCGTCAGTCATGGAGTAAGCCATGCACCGTCTTATCGGACTCGTCAATATATGAAATTCTACAAATT
TGTAGGGAATTTGGAATAATTGAGGTATTCCTCAATACTATAAAAAGCTTTGTCTTGTAGGAAGAATGACAGGCGACTGC
GAAATATATTAAAAGACTTAGATTCCTTAATTTTTTGTTCCAAGTTGTTGTACAATTTGATTCCAGCATATGTAGGATCA
TGTTGACCAATAGCCAACCTAGAATGTGGCAGCTCAATGTGGTTTCTTGTCCTTGTATCGTACGCGTGAATATCGCTTCG
TTTATTAAGAGTGCTTACATGTTGTCGAATAAACAAAAGTAAGTGAAATATATATAAAGATGGGAGGGTCATAATACCAA
GTTTTCGAAAGATAGGACGACAGTGAGCTACTGCCTCCGAACTATCCATACATCTTAGAATACGTTTTTGTACTACAAAT
AGATTATTCAAAAAGCTGCTGGACCCCCAAAAAATAATTCCATAAGTAAGTACAGACTGGACAAGCCCAAAATATAACAT
TTTAAGAATGTCACCAGACACAGTGGGCTTTAAATTTCTTATTAAAAAACAAATCCCACTTAACTTATTACACAATTTAT
TTATATGACTTTCCCATGTTAATTTAGAGTCCAACGTTATCCCAAGAAAATTAATTTCATTTACATTTTTTATTGACATT
CAACATAGTTTAATTAGAACACTGTAATCAATTGTCACATTTTTAGGCAAAAATTTAACCAAATAGGTTTTCTTCAGATT
TAATACCAGCCCATTTTTCAAACACCAGTTATTTATAGTTGTAGACACGTAATTTCCACATTCAACCAAGTCTTCATGAT
TCTTGTTAGTTAATATTGCATTTGTGTCATCTGCATAAATAATTAATTTATTAGATTTTGGATTTGTAACTAACAAAGGT
GGTAAATCATTAATAAAAATTAAAAAAAGAATGGGACCCAAAACCGATCCCTGCGGCACACCCAATTCAACATACGCTGG
TTCGGACATATGATCATTCAGAGCAACAACTTGTCTTCTTTTATGTAAATAAGTTTTAATCCAATTATTTGAAATTCCAC
GAATACCACAATGGTGCAGCTTTTCTAACAAAATACCGTGATTCACAGAGTCAAAAGCTTTCATCAGATCATAAAAAAGC
CCAACTGTTTGTTGCTTATTATTTAATGAATCATATAACGCAGAAACTGTTTCATTTATAGCAGTTATTGTAGATTTACC
TTTTCTAAAACCATGCTGACTAGAAGAGATCAAATTTGTACATTCCAAAAACCTTACCAAGCGATCAGAGAATATTCTCT
CAAAGATTTTATGAAATTGATTTTGGACTGCAATTGGTCTATAGCATGAGACTTCACTTTTGGAACCTTTATTTTTATAT
ATTGGGACAACTTTTGAAGTTTTTAAAGCTTCAGGAAAAACACCTTTTGAAAAGGACTCATTGATTAAATGGGATAATGG
GGAAGATATTAGATCTCTGACAGCAATTAGTAAGGTCCCAGGTATTTCATCAATGCCAGGTGTTTTTTTGTTACATGTTT
TATTTATGATTGAAATCACTTCCTCCGGTGATGAAGGTGCCAAATAGAAACTTTTTACAACAGTTGAAGTAGATTTGGAG
TAATTTTGTGATAAAACTGACTCACTTCTTTGGGTATATTGGACACCATCAGCAAAATAATCTTTAAAGAAGTTACAGAC
ATCCAACGGTTCACTGATCACTTTATTGTTTTTATCGACTAAT
>R=424|TRF=0.000|NSEG=0.348|Low
TAATTATTATAGCCTGATGAAGATTTAATAAAAAATCGAAACGTCGCGAAAAATATAAATTTTAATTACTCCCTGCCCTA
AATAACCAATAATCTTTTCTGGTCATAATTATAAA
>R=427|TRF=0.000|NSEG=0.439|Mid
ATAATATAATTTATAGTATTATGTGTGTTATGTAATGTTCAGCGAAATAAACTCTTTACCATATAATACAGAAGATCTAA
GAACTCTAGTAATGCATTGATATGATTTTTTTAAAATTGAACATAGGATTAATAGTGTTATGTGTTAT
>R=428|TRF=0.000|NSEG=0.268|Low
AAAACTCTTCCCTTTCTTTTGGTTTCATAGAATTAACACCATAGTATTTTGTATCAGGTATTTTTCCAATATAGTTCTGA
TTTTCCGTTGTATTGAAGAAATGTGGAAAATATCCTTTTTTAAGTTCTTTTAGACCGAATGTTTTAGGGAAATTTTTTAA
AGGTCCTTGAACAAAATTACTACTATCAATAATTCTTAAATTAATTGATTTTATTTCCATTAATATTATTTTAGATCCAT
TATATAAATAGAAAGGTTTAATACCATTTTCAACGCAATATTTTAGAATAAAGTAAGAATCATAACCTTTAGAATAATGT
GCAATAGCTGTATATCCTTTATGATCTCTAGAAATTAACCATTTACAAAAATCTTCGTTAGTCTTAAAAGAATTAACATT
TCCGCTAAAATCGTGAGATATAACTAAATTAGCGATGTGTTTGCCTGTTTCTTGCATCGCTTCATAATCAAAGAATAAAT
ATTTTTCTGTATAAGAACATTTAGTTGTATGGTATTTAGAACGGCATTTAACGCATTTAAACGGTTTCGTATCATTCAGT
GGTTTTTTAATACAATTTTTACAATCTTTACATTGATAAATGTAATATTTTATTCTTTCGGTTGTTTTATCAGGATATTT
GTTAGT
>R=429|TRF=0.000|NSEG=0.000|Low
ATAATTAGAGTTCGGACTTTTTAGCACAAAAATGACGGAAATAAGCTCAAAAATAAGCTTAAAAT
>R=432 (RR=431.  TRF=0.000 NSEG=0.134)
GCACAGATCCTACCTCCAAATTTATGACAGTTTTCGAATTCACCCAAAATCTCCACACTTATGGATTTTAAAGCCATTTG
TGTAATTTGGAATGCTAATAGTGTCAAACAAAAAATTGACGAATTAATTGCTTTTTTACATTCTAACAACGTAGACATTT
TGGCCATCAGCGAAACTAAATTAACACCTAACGATAGATTTTATATTCAAAATTACAACATAATAAGGCAGGACCGAGTA
GACGGTACTAATGCGGCGGGGGGTGTCGCGATTTTAGTCAAAAAAGGTATTTCATTTTCAAAATTAACGTTACCACGAAC
CACAATAGAAGCCGTCGGAATTAAATTAGCTAATCAAATTCATTTTATTGCAATTTATAACCGCCCGTGTTATAACATTT
CACAACGCGATTTAGAAAACCTAAATAATATCGGTAATAAAGTAATTATAGCTGGGGATTTCAATGCGACTCACAATACC
TGGGGATGCCATCGAAATAATACAAGCGGAAATACCATATATAATCTTAGCATTAGTAACAATATCATCATAAACCACCC
GCGGTCACCTACTCACTTTCCCTCGAATAATTCTACCCCGACAGTAATAGACTTAATCCTTACAAAGAATTTCTTATTGG
AAAACGACCCTCAGTCTCTTTCACAACTAAATTCCGACCATAATCCGGTAATTTTCGAAATTTCTAATCTCCCTAAAGAT
AACGATAACCGACAAATAACTTCCTTTAAAAATACCAACTGGCATAACTTCCGTAAAGATTTAGATAATGAAATCCAAAT
TAATCATAATATTTTAACCACCGAACAATTAGAACACGAAATAAATAAGTTTACAAAATCAATTCAAAAAATTAGGAAAA
AACATTCAACAACAAGAATAGTCACTACATTAAGAAAAGACAAAATACCGGATAACATTGTTAATTTAATTAAAACTCGT
AATCGCGTCAAGAAACGAATGCAAGTCACCGGTGACATTACACTCAAACCCCAAATTTCGGCATTAAATAGTCAAATAAA
GAATCTAATACGCGAACATAAAAATAACGTTTGGCAAACAAAATTAGCTTCACTTAACCCTAACGATAATTCACTTTGGA
AAATGACAAAATTATTGAAACGTAAATCTTATGATATACCGACACTTATCGCGAACGGCACCCCAGCAGAAACGACGGAA
CAAAAGGCGGAGGCACTGGCGGCACAATACGAATCAGTACATAGAGCAGATCAAAATTTCAATAACGAACAAAATGATAT
TAAAAGGCAAGTTGAAGAATTCATAAATCAAAATCGCGAGCAGATAAATTCACAACACTATCTATCACGAATTGTAACAA
ACCCAACCGAAATTGCAGAAATAATTAAAAAATTCCCCAATAACAAAGCCCCGGGGCTAGACGAAATAGAAAATAAAGTA
ATTAAAAATTTCTCACGTAAAGCTTTAGTACAATTGACAAATTTAGTTAATGCAATGTTCAAATTAAATCATTATCCCCA
ATCATTTAAAACCGCAAAAGTAGTACCCATTTTCAAACCAGGTAAAAACGCGCAATTACCGAGCAGTTACAGACCGATTA
GTTTACTTTCTTGTATCTCCAAAATTTTCGAAAAGGTAATTCATTTTAGACTCAGCAAAATTCTTCAGAAAAATAAAACA
ATTAATAATTGCCAGTTTGGATTTAGACCGAAACACAATACCACACAACAACTTGCCAGAATCGTTAATGATATTCAGAT
TAATTACAATAAAGATAAAGTTACCACAATGGCTTTACTTGATATTGAAAAAGCATTTGACCGCGTTTGGATCGACGGTT
TAATATACAAAATGATCCATTACAAAATTCCGAAAAGTTTAATCTTATTAATCCATTCATATTTAACAAATCGG
>R=433|TRF=0.000|NSEG=0.456|Low
TGAATGCGCATGCGCGCTTTGAAATGGGAGTAGCTCGGCCTACTACGTCACGCGATAAAAAATTGCTTTTTTTGGCCTTA
ATACTGAAAATCTATTAAAATAAAAAATAAAGGTAAACTAATTTTTTATGAATTTTCAAAAAATGCAGTTAAAAAAAT
>R=434|TRF=0.000|NSEG=0.241|Mid
ATATTGGGTGATTCAAAAATATGTGGCATAATTTTAACCACGAATACCCCTCTAAAAATAAAAATAGATAGGATAGTATT
TATTGACCCACCTCAAAAAATTGGAAAATTACAATTTTTCAAAAATTGGTATGGAAAAATGGTTTTTTGAAAATATTTTT
GTTACCGTTCATGCGATTATTATGAAATTTTGCATGCCAAGAGACACAAAGACGCTCTTTGATATGGTGTAAATGGAAAT
CTTGTAAAAGCTATACATTTCCGGTGACAAGGGGGCCCTTCCAGTTTTTAGGTGATAACTCAATTTTTCGGCCTATAAAC
ACGTATTTTTGATACCAAAAATCAAAAGCCCAATTATTTTTTAATAAAAAAGGTACTCTTGCTTCATATCGTCAAAATGT
ACCGTTCTCTAGTTATTTGGGATTAAACTAAACTCTACACTGCACTGCAGAATAAAAAAGTATAAATTTTGAGCGTACCA
TTACCTTGGAAACAGTTCACTAAGAATGACACAGCTGTCAATGCTGTCACATTTGATGTCAATTTCATTTAATCCAAAGT
AAAATTTGATTATTTCTTGATGATAATAGTTAAAGACACGATTATGTGTTGGAAGAAATAATGCATGAGCTAGCGATAGC
CATCCCGGTATCACAACTTGATCTAAGACTACACCACAAAGTTTTCACACCGGAAAACGATTTTCCCTCCAAATTGCTGT
TTTTATCAATATTTCAATACTTGCATTATAAAACTATAAACCAAATGAAGAATTAAAACGATCAGAGACCAAGAACATAA
CCTCAACTGTAACAAATCACAAAATAAAATCTTATCAACCATTTGTAGTACCATTGTTGCAATTTTTCTTTAATAGGAAG
TTAATTTGATCCACAGGTTGTTGAAACATGCAAAAAAGAACGCTTGGATTATTGTTTATTTAAATTTTTAAAACAAAAAA
GAACATAAAAAAAAAAAATCACGACAGCAACAAATGCCGCTAGTGCGCTAGTTGGCGCCTGTGCTATTTTTCGTAA
>R=436|TRF=0.000|NSEG=0.408|Low
AAGAAGACGATAGAAATGAATCGGAGTGGAAAATATTAAAATTACCAAACGGTTTGTACGATGAAAATGAATTAAATAAT
TATATCCAAGAATATTTTGGAACGTTTGAAACACCCCCGTTTTATTTTGATGTAAATTATGCAACTAATCGTTTTATGCT
AATTATACGCGACAAAGACTATGAAATTGACTTTTCCAACTGTAAGATACATGATCTTTTATGATTTGATAAAAAAATAT
ATAAA
>R=438|TRF=0.000|NSEG=0.320|Low
TTTTTTGTCTTTACGCTGTTTATTTTCTTTATTTTTTTTTTGTTTGAATGAATGGAAATATCGTATCTAGACATAGGCGG
AGACGGGTTTTCAGCCTCAACTTATTTTTAATTTTAACTCAGAAATGACATGTTTTCGGCAAAAATTGGAGAGAGAAAAG
TTGTTTCTTTTGACGAGGTCTATTAGTGGTTAAAATTTGTGAGCGCAATCCACAAACAGCCTGTA
>R=439 (RR=438.  TRF=0.000 NSEG=0.343)
TAAGTTCATACTGATTTTATTATAAAAATAATTCGAATATATACAAAATTTACTTACAAACTAAAACAGTGAATATAAAA
CAATGTTAATTCTAATAATAATTTGCCCATTTAAATTTTAAAAATATTATTGTTATTGTTTAGTTGTCGATGGTCAAGTA
ACCCACTTAAGTCATTTTGCTGACATTCGCTGATGCCGCGGAAATGCTCGCATGGGTTACTTAACCGTTGCGACAACTTT
CATGGAAAATTCTTGACCTAATTTAGAA
>R=440|TRF=0.000|NSEG=0.132|Low
CAGGGTTAGTCAAGCGGCATAGGAGAAACGGTTTATTAAATCATACTATCAACATGCGGCGCCACGTGCGTTATCTATGC
AGATTTCTGTAAATTTGGGGTACGTGGCACGGTCGTTAATAGAAACTACTTATGCCATCTTTTGGTAGTGTGATTTCAAA
TTAAATCCACGAATTTATCCAAAAATCCAAAATATTAAGCAACCTTTGGCGCGCAATGTCACACTACATTCAACGGTGTC
AAAAAGTTTTTTCAATTTTAAATGTTTCAATTTCCAATTTAATTTATTCTGCTACGTGTTGTGTTCGTGGTTTTCTCTTT
TTATTCTTATTTGAATTCGTTTGTTGGTGTTATCTACTCCTAAAGTAATCTCAAAAACATTTAAGTTTTGAACTTTCGAA
GGCTAAAATTTGGTAAGTCGGGATTTTTTTGCCACCAAAAATACTATGTAATACATATCTCCAGCTCTGGTGTGGACCTA
TTATACACTTAAAAGGCAACCTACAACGTTTATTAAACAACTTCTGGCTGGCTGGAACACATGATTCTGGAAACAGTGCA
TCTCTTTACTTGTGAGAGCTATCCAGAAACAAATCGACTTGGGCACCAAAAATAACTTCGAGAATTTAAACCAAATTTCA
TTTTTTGAGTGGACATCTATGATGGACACCGTTTAAGACTTCTACCTTGCACATAGTGTCTTTTATTTAATACACGCGTT
CATTCAT
>R=441|TRF=0.029|NSEG=0.303|Mid
AATTGTGAAAACAAAAACTACTTTAAACAAATTTTAAGAATTCATACATATGTTTATGTGCTACTTCTGGAGCTAATTTT
GTGAGTATAATATCATTAATTTTTAGATGTAGTTCAAGTTCTTCGTTTTCTGTTAGATCAATTTTAGTTTCTTTGCCGTT
TACTTGACAACAAAGATAAGGTTTACCGTTCTCTTTTAAAATTAAAGTTATTTTGTTATCCATTTATATTGAAAATTATT
TAAGTTTATTTAGTAAAATCATAATCTTGTCTATAATACTACATTTAATTCCAAAAATAGATAAATCAAATTTATACGAT
TTTGTCGTTTGCAAAAATTCATGATACTCGTAGTAATTATTGTCTTTAAAGAAATAAATTTTTCCATTAATATATCTAAA
GGCTTTATCAACATTAGAAGGAATACTAGAAAACAATTCAGCTATCATACCATGTTTCTTAGGTCTAAGCAGACATTCAT
CAAATTGTATAAACATTGTGTTGTCATAAAATATATAAGTTTGACCAGAATAAGTACTAAATATTGCATTAATTTTCTTT
CCACTAGGAACACCCAAACTTGTGATAGATCTTCCATTATAACCGTTTTTAACAACGAAATTAGGAAAATCAATAATATA
ATATAAGTTGTTTGTTGTTAACAAAATAGTTCCATCTGGTCTCTGATAAATTTGTGATATTTCTTGAAAATTATCTGGTA
AAAAAGTTAAATAATCTGTAATTAATTTTGGTTTATTATCATAGCTCATGTCTTTTAAATTAACAATCCAGACATATTTC
TTGTAGAAAATATATAATTTATGATTTGCTATTAAAAATGTGTTAATAGTTTCACTTAAGCTGCATAAATCAGGTAATGA
ATCAGTCTTTCTAGGAGTCAAAGTAATAGGTTTTTTAGTTGTGGTAGATGTAGTAGTTGTGGTAGTTGTAGTTGGTATTG
ATTCATATTTTGACCGTTCAGGTATTCCGTATAAATATTGAATTGCCCACATATCGTCTCGAGTTAATTTATCAATATCA
CCTTTATAATACGCGTACATAATTGAATTATTATTGGCAGAGTGCTCAATACCTAATGTATGTCCGATTTCGTGTAATAA
TACTGTATAAAAATTAGTTTGATCATCAGGTGTATTACTTGATTCACCAAAAT
>R=443|TRF=0.000|NSEG=0.412|Mid
TTTTGACAAACTAAATTTTAACCAATTAATTAAACTTTGACTGATATCTTAAAAACTATTACTCGTAGATAAAAAATAAA
AACAGATTCAGAATCCTTGAATAATTTTGCATTAGAAAA
>R=445|TRF=0.000|NSEG=0.225|Low
ATCAACAATAAGAATCATTCTTTATTCCTAAGAGTCTACTACATGGCCAAAAGTATTTTATTTTCTTTTTAACACTTATT
GTTGATTGAAAATAATTTTCAAAGAAGACTAGATTTTTTT
>R=446|TRF=0.000|NSEG=0.285|Mid
TCTGACTGGTTTTGCCAGGCTTCTTTTTATTTAAATAAATGGAAAACGTTGTAGACAATTTATGGCGTATTGATGAAATG
CCTGTAACCGATGAATCAACAAAAAGTTATACTTACAATGAAATAAGAGAAAGTAATATCAATGTGAAAGAACTTGAACA
GTATACGCTCGAAACTAATATAAGTGGATGGAAACATTTATCAGGTGCTTATATTTTTGTCAAATCTAAAATTAAAAACA
ATCCAAATAATTATGCAACTATATCAAATAATGGGATAAATGATTTTGACTATGTGAGGCTATTCTATGAAGAGGTATTA
ATAGAAGAAACAAATTATGTGGGCGTTGCTACGTTAATTTCAAATCTGATTGAATTTTCTGGAGATGTTTCTGATACTTC
AGCATCACAATTGTGTTGGTATCCAGACACAGCAGATTCAGCAGATACGTCTCAATACAAATATGAGGCGCAAGATAAAT
CGGTAAAATTTAAAGATTTAGACGTTGATATAAAAACTATTATTTCAAAAATCACAAATAATTCTGCATTCAATAAAGGA
TATTTAGAGAGATGGTTGTTAACAAAAGATGAAAAAACTATTACAAAATTTATACCTTTATCTAAAATTTTCCGGTTTGT
ACGAGACTGTAACAAAGTTTTGAATGGAAAAATTCGTATCGAATTACGTAAAAATAGGGTAAAAAATATATTACACGCTA
AAGTTGATGGAAATTATGATTATGAAATATCTGATATTAGTTTGTGGATCCCAATAGTTAAGCCCTCATTAGAAACTGAA
AAAATGTTATCTTCATTATTAGTTAGCAAATCTAACTTTCTTTGTGGATGGAATGCGCTTAACTGTTACCGTAGTAATTT
GTGGTCTTCTGGAAGTGGAAACTGGCGCGTTGTAAATAATCAAAATAAAATATCTAGAGTTTTTATAGTGTTTTCTAGAG
CCGAACGAAACGATAATTTTACCAAGTCACTGATGATTTTTGATAATATGAATTTAGAAAGAATAAATATTAAAATCAAT
GGTACCCAACATCCTACTTATGAATATCAGGTGAATAATAGGGATTTACAACGCTTGTATGCAGCATTCCTTTCATGTAA
TTATAAAAAAGATTTGGATGAAGGCACGTGTGTTAGCTATAAAGATTTTTGTAACCTTTATTTAGTTGTTGCTTTTGATG
TAACAAGAGAAAATGATGAAAATTTATTTAGTAAAACAAAATCATCTGAACTAGAAGTTAATTGGACATTAAAAGATTAT
CAAAATGTTAATTACTACATATATGCTGTAGTTGAATCTCAAAGAATTGCAAATATGAATATTATAGATGAAAAGATTTA
CTTGGAAATGAAGTAGAGGGTTTTTAATTTAAATAAATGACTG
>R=448|TRF=0.000|NSEG=0.000|Low
AAAAACAAATACCTACTTTTCAACGACAACAACGCATGCGCATTTAAAATCCTAGCGCGCGGTGTTGCCAAAAAGCTGGG
AATTTAACCCAATTTCTACTAAAGCACTGAAATACGCATTCAAAGTTAAAATCTTGGGTAAGATTTACCATCGGTTAGTT
ACCAAAGATTTTACCCAAGCACTGAAATACCGGGCGTTA
>R=449 (RR=448.  TRF=0.100 NSEG=0.371)
AACAGCCAATTAGATTTACCAGACATATTATGTAAAATTAATTTTAATGTATCATTGGTAAACGTTAGATGTCCGGAATT
ATTTTTTGTTTACAAGAATAAACACAATTATTCCTATAATTCACCACTTAATAGTTTATTCTTGGAAGCAAATAAATATG
CCAGCAAAATAGATTTTTTTGGTTCCTCCTTGTACAGATTTAGAGCAGATTGTGTTATGAATATGAAAGTGTAATTATTT
TTTTTTTTGTTACTTATGTTATTGTAAATGCTTCTTAGCGTCAATAAAGTTATTATTATTATTATTATTATTATTATTAT
T
>R=450|TRF=0.000|NSEG=0.440|Low
AAAAAAAATTATGAAAGACGATGTCCCAAAATCGATTTAATAATTTTCCTAACTTCCTACTCCTGCAGTGGAAAGAGAAA
TACCCAATGGACTAGATAAATTATATTTTAGAAAAAGAATTTGCCTAGAGTAAAGTAAGGTGAATTTATTGAGTAAATTA
TGTAAATATTAGGTATGTAAATACTCAACAGCTGATGTACCTGCACAAAATTTAAAATTATTCTTGTTACGAATAGTTTT
ATTTTTGTATAAATATACTATTTCAAAATATTTTAAAAATAAACAGTTGCTTTCATTTATTTAACTTAGTAATTTTTAAC
TACTATTTTAATCA
>R=451|TRF=0.000|NSEG=0.267|Low
GTTGACACCTTGTAGCAGCGTGTGAGCGTCGTGAGCGTGTTGTGCATCGATTAACAGGTAAGTCTTGAATGTCTTGATAT
TTATTAAATGTTATAAGTAAAATGTAATTCGTCTGACATTATGTTTATTTTCAACGATTGTGTCTAAAATTAAAGTAAAT
CAAATAACTGAATCCTGACCCACGACCACGGGTTTTTTATTGTAATTGTTTTCGCGTCCAAAACATGGCAGTAATTACAT
AATAACTAGAATAATTATATTTATTATACTGTTATCACTAGGAAGTTGTAACACGTGTTGTACGGTAGGCAAAATTGCTT
ATCTGAATTTGTGTTTTTGTAAAGGTTTTTAAATATCGCAGAGAAAATGTCTGCTTAACGCTGACTCGTACTGTAAGTTG
TTTCTATTGTTGTAATGTACAACTTTCACTTTCCTGTTAAATGTGCAACCCTCAATCCTTAACCGCTCGTGACGCCCCCC
TTCTGGGAGCAGGTAGTTTTTCCTTCTTAAAAAGGACCGTCACAAAAATGAGGGAAGGAGACGCGATGTAGAGCTAAAAG
TAAATTGTTGTAACGTTGTAAGTT
>R=452 (RR=451.  TRF=0.000 NSEG=0.086)
TGTTAATGCGTAAAAGAAAGGCTATTTAAAACAACACAAAAAAAAAAACTTACCGAGTGGTCCGTCAAAGTGCAGATCGA
TGTAAGAAGGAAGAAGTAAGGAAAGAGGAAGAATAGAAAAAAAGAGAACCTTGACGGTACGGCACAATTAAATTAACGAT
TAATAAATGCACTGTAAAATGCGGCGTGTGGCTGCCACCCGATCGCTTCTCGACTACTACTACTCTTATATCTAAATATT
AAAAAAAACAACTACCCCAAAAGAAAAGAGGCGCTAACATTCCCCCCGATCGTTAAGGAATGAAGTTAACTAAAACTAAA
TTATCAACTAAAGAAAAGAAATATAAGTTCCCTTCCGCATAATAATAATAAATATTAAATTAAATTAAACTGCAAGTAAT
TGCATCCACCCAAAGAACAAATAACTAAAAACAAAATTATAGGATCAAAACGATCACTGATTTGGAAGGGGACATAGACG
AACTATAGGTCGTTTATAAAGACCATTGGGAGTTTTGACGCTGGCGACGCGAACTATCCCATCCTTGCCAGGAAAGACCT
CTTGAACGACCCCTAATGGCCAATGCAACGGTGGGGTGTTATCCGTCCGCAAAACTACGACCGTACCGACCTTTATTGGA
GAAGATGGCTTATTCCATTTTTGACGAACTTGCAAATTATGTAGATATTCCACGTGCCATCGTTTCCAATACGTTTGCAA
AATTTGATCGAGCAGTTCTTTTCGGGTTACTAAATTAGTCGACATGTCTAAATTTTGAATTGGTAGCGATTGAAGGGGCG
TCCCTGTCAAAAAATGAGCAGGCGTCAAAGCTAACGGCTCATTAGGATCCGAGCTGAGCGTACACAATGGTCGAGAATTT
AATAAAGCCTCTATTTGAGTAATAACCGTCGTAAATTCTTCATAAGTCAAAATTTGGGTGCCAATAACTTTAGTTAAATG
AGACTTCACACTTTTAATGTTTGCCTCCCAGATTCCTCCAAAGTGAGGTGCTGCTGGAGGATTAAATTTCCATACTACAT
TTCGTTTTATCAATTCATCATCAATACTAGAATGATACTCTTGTGAGGTCACAAATTTTGACAAATCGTCTAGGGCAGTT
TTAGCTCCAATAAAATTTGTACCACAATCGGAATACAAAACCGAGCATGGACCACGACGGGATAAAAAACGTTTAAAGGC
ATTAATAAAAGTCGCAGTGGATAGGTCAGAAGCCACTTCTAGATGTAAGGCTTTGGTAACTAAACAAATAAATAAGCATA
AATAAGCTTTCTGGCTTTTTACACCTCTACGACGAGTCAGAGTGATATAGAAAGGTCCGGCATAATCTACACCACTGTGC
AAAAATGGTTTCGCTTCTGTAATTCTAGGAGCGGGCAAATCCGCCATACATGGGAAAGTTGCGCGAGGACGAAATTTAAA
GCAATAATTACAGTTGCGAATGCGATGTCTAACAACATTTCGTGCAGCTAGAATCCAAAATTTCTGACGCAACAACGACA
GTGTAAGATGCGGACCAGTATGTAAATTACGTTGGTGAAAATAGTCTATTAAGAGATCCACCAAGTGGTCTTTTTTGGGC
AGCAAAAACGGATGCTGCTGATCATATTCTAAATTTGAGTTTGATAGACGTCCTCCTACTCTAATAACTCCATCTTTAAG
AAACGGACATAAGGAACGAATTTTAGGCGAACAAGGTTTATTTTGCTCTAACAAAGCTAAATCTGAAGCAAAATGTTCTC
TTTGGACAAGTCTAACTAGCGTTAATTCAGCGGTTTCTAAGTCTTTGAGTGTAATAAGATTTCCTTTTGGCAATATCTTA
AGAAATCTGAGAACATATACAACTGCATTGCGCAATTTACTATACGAAGACGATCTATCTATAAGTTGTCGTAAAGGGTT
GACACAACGTGAGAAAGTGACGAGAACTATCGGTTTCTCTTCGAGTGGAGGTTCGTCTGTATTAGTTGAAGAGTTAATAG
GCCATAACTGTTCGTCCATAAATAACCAACTAGGACCAGTTAGCCAAATCGGGTGGTTTAAAAGGTGCGCCGGTGTTAGA
CCCCTAGAAATTGGGTCGGCTGGGTTTTCCTTCCCATCGACATGATACCAATTAACCGACGGCACTAATTCTTGAATTTT
TGCCACGCGATTTGCTACAAAAGTGTGCCAACGATGAGGAGATGCGTTTATCCAGTTAAGTACGACCGAAGAATCAGTCA
GAGCAACAATGTTTTCTATAATTAATCGCGATTGGAAAGTGCTTTCTACAAAATGGATCAGTCTAGCTAAAAGAAGCGCA
GCACAAAGCTCTAATCTGGGTATCGAAAGTGACTTTAACGGAGCAACTTTTGATCTAGCACAAATGATTCTAACAGTAGG
TACCTTTTCTGGAACTTTTACATACACTACCGCTCCATAACCCTTTTCTGATGCGTCTGCAAATCCAACAATTGTCACAG
GTAAATTACTACAAGTTCCTAAATGACGCGGAATTTCAAAGTTTTCCAAAAGATGCAACTCTCCTTTTAAAAGACTCCAA
ATTTTTTGTATATCAGCCGATACAGGATCGTCCCAACCAAGTTTTTGAACCCAAATTTCCCGAATCAATAATTTTGCATA
TAAGGTAACGGGAGCCAACAATCCTAAAGGATCCCAAATGCGAGCAATTATTGACAAAATATTCCGTTTCGTACATTCTA
TGTCAGGAACACTAATTTTAAAACCAAGCAAGTCGGTTTGCGGATGCCACTGAAAACCTAAGACCTTCAAGGAATCATTG
CTAAATTCAACGGGCTGAAAGCAGCGTTCCGATTCTAAAATTTCTGACAATAATTCATTAGAGTTTGTTGTCCATTTGGT
TAAGCTAAACCCCC
>R=453|TRF=0.000|NSEG=0.318|Low
ATTGGTCAACGTAATAATGAGCAGTGGGATAAAGAAAGAAATAATAAATTAACGGCTAGTAATTTAGGAAGAATTATTAA
TATGAAATGTACGACCAATACAGCGAATGCTGTAAAAGATATCTTGTATCGTGTGGGATTATCTAAATTTAAAAAATTAC
CCGAACCACTACAGTGGGGAATTGATAATGAAGAGAAAGCAAAGGAGAAGTTTGAACAGATCACAGGTATAAAGGTAGAT
TCATGCGGCTTTTTTGTTGATAAAGAAAAAAAATTTTTAGGTGCAACACCAGATGGGTTAGTGGGTTCAAATGCTATTGT
TGAAATTAAATGTCCATTTAGCGCAAGAAACACAAATATTAAAACTGCCATAGAACAAAAATTGATTAAATACTTAGAAA
TAGATTCTCAAGATGATAGTAAAATAGTTTTAAAAGAAAAAGATAATTACATGTATCAAGTACAAGGTCAGCTCCACATT
ACTAATCGCCAAACTTGTTATTTTATAGTGTACACCTCTACAGATTTAAAATATTGTATTATTGAGAAAGACGATAGTAA
ATATTGGAACGGAAGAATGATAGATTGTCTTGAAAATTTTTATATGAATGCCATGTTACCAGAAATAATTGATTCAAGAC
ATAGTCGCAATTTACCATTACGCAGCATAATAAAAAAGGATTTGTAAATAATATTTCAAGTTTAGTTTTAGAGATTTTTA
CATAAATACATAATATGATGATAAGCATTTTAATAATAATTATAATTTTTAATTTGAACAATAAAAGTAAAAAAAAACTT
CCTCAGTGGGTTGACACCTTGTCGTGGTGAGGGAGCTCAGTAGTTCTATCACAAA
>R=454|TRF=0.000|NSEG=0.000|Low
ATATACAGCGTGGTTCAAAAAGATGTTGCCAAACGTTAGGATGTTATAGAGGTCATTAAGACAGAAATTTTTTGTTTATA
AACCCCTAGTCGCAAATGAGCCGTTTTGCCTCTGGAGCCATTT
>R=455|TRF=0.094|NSEG=0.316|Low
AGTAGATAGAGATAGCCGGTTCAAAAACCACCTCCACCTCCCTCTACTGCGCATGTGTGAAAATTGTGTCAGTCAGCCGC
AGACGCAAGCGCGTAATCGCAGCTCGCTGGCCTGCGACCAGCTGGTCAGCCGGCCTGCGGCCGACTGACGCCATTTGTGA
TGATGCAAATATATTTATGTAGTATAATAATAATAATAATAATAATAATCGTCGCCATCTTGGAAGTTTGAAAGTCGGCG
GCGGTCATTTTTGTTTAATGGTAAATTGGCGCCAAATTTAAATTATTTCAAAATTAATATTTGAAATTAGTCGGCCATGT
TTGTTTGTTAAAAAAAATGGCGCCAAAATTTTAATATATTTAAAAATTAATATTGGGTAGTAGGATATAAGCGCCGATGT
CGTCACAAATTCCGCCTAAATTCTCACGTTAGATGGCGCCACGGTACGGTATCCAATCTTTACGCTAGATGGCGCTGCCG
TCAGTCAGCGCCGCCGCCGCCGACAACGATGGCTGGCGTTGCTTTTCTTCATTTTAATTTTTTTTTTTTTATTTTTTAAA
CTTCCCGCCAATATCAGATGATGATGATGATGATGATGATGATGATG
>R=457|TRF=0.000|NSEG=0.311|Low
ATATTATCAGAAATCATCAATTACCGTTTAAGTGGGCTTTTTCTAGGTATTTCTCTCTAGGAAAATAGTTAAAATTACTG
ACAAATTCCTCTTCACGTAAATTTATTTCTTTTTCATTTATTTTATCAGCCTTATATAAATGCAATAACTGTCTATAAAA
TTTATAAATTAACTTATATTCTTCAATTCTTTCTGATATTTTTAACCTCTTATCTAAGATTTCTATTACCCCTGCGCCAA
GAGATAAACAAACTAGTGGAGGTAGGGCTAACGAAGATAATCCCGATGCACTAAATAATAATTTACTAATAGATAATCCG
ATTCCAATTTTATAAAAATATATGTAACTTTTTCTGTATACATACAAGCGTTTTTGTAGATATGTTTCCATTTATAACAT
ATAGA
>R=458|TRF=0.155|NSEG=0.227|Low
GGTAATAAGTAATAAATAATAAATAAAGAAGAAATGATGATTAAATCGATCGTACGTGTATTCCACGCATTATCGATGAA
ACTCTTGAAAACTAAATATCCCTAAATTCATTAAAGTACACTGTACTTTAATGAGCCATAAACGACTCATACTAATAAAC
GTTAATAAACGTATAATAAACGCAAAGTATAAAA
>R=461|TRF=0.320|NSEG=0.412|Mid
TTTCTTATTTTGTTATGCTATTTACTAAAATTTCAGAGTGAGAAAGTAAGTCATTTTTCAAAGTGGCTTGACTAAAATAA
TGCTGTGCATTTACAAAGGCTTATGAATCTTTAGAAAAAAAAAAATATTAATAAAAAAAAAAATAAAATAAAAAATAAAA
AAAAAATAAAAAAAAAAAAAGAAAAAAAAAAAAA
>R=462|TRF=0.000|NSEG=0.000|Low
AAACAGTCCGTTGAGGTAAAATTTTTGTGGCTCCTGGCGGCCCGTTTTTGGACACAA
>R=463|TRF=0.000|NSEG=0.278|Low
TTAAAAAATTTATAAAATATACATCTATTTTATCTTTCAAGTAAATTAGCCAAGATTCTTGGCTAGTTTGTAAACTAGCC
GCTATTTTAGTTGAAATTGCGTTTTCTATTAAAATAGCCAACGATTTGGCTAGTTTACAAACTA
>R=464|TRF=0.000|NSEG=0.000|Low
AATAAAGTTATTTTATTCCACTAGTGGATAATAGGTCACTTTATATGCTTCATAAGTGTGGATAAAACTCCAATTATAAT
GTGATTGTGGATAAAAAAATTTA
>R=465|TRF=0.000|NSEG=0.247|Mid
TAGTAACATTTCTACAGTAACATTCTCTGTTAAATAACAGCGGCAAAAATATCTCCATAAACTAACAGTGACAGTGACAG
ATCGTGAATTTTTACGATGTTTCACCAAATTAACAAAAAATTGCATTAAAAATGTGATAAGTGGATAAAACTAGAAGCTT
AGAATCACGCAAACAATTCGACCTTTGGTTTTTAAGGTATAGGAAACGAAGAAAGGGGATAAGATTGGTCTTAGAAAAAA
ATCAACTGGTATAATTATCCATAATGTTGCAAAGGTAATCTTTGGCAATCCTAAGTGGCAATGAACACAACTTAAAATTC
GTCAGGAACCAAAATTTGTATAAATAAAAAATTTAACACTGTGTACTCTTCATTTTGGAAACATTATTCCGTGAAAATAA
AACATAGATTTTTTAATTTGTATTATTTATTTCAAATTAAATTTTTTGTCTTTCAATAGTTATTTCGTTTCTTCCAAATT
CTGTTTCTCCCTTTTATTTATTTTGCGTTTTGTACAGCACAGAATAAAATAATTCGATTTCAATTTGATTACCTAATCCG
ACACGAGATCCCACAGAAATTATCTCAAAACAAAAAATGTAATTTTTTTTCAATAAACAAGGATATTCTTTGCCTTGATC
TGCACTCGTCTTCTGCATTCACTTTTTTTAACATTTTAGTGAAACTTTTTGCGATACCAAATTCGAAATGATAATTTTAT
GAAAACTTCTTGACATTTTCGAATAAAATATTTGAATCAAGTAGTAAGCCATACGTCAAAATCGACTTCCATTATCTCTA
AAATTACATTTTCGAACAAATGGGAACTCTGTTACCCTTATTTTAACAGA
>R=466|TRF=0.053|NSEG=0.225|Low
ACGGGCTTATTTTGTAACTTTATCGTTATTTTATCGAGATCGTTATTTAACGAGAATCGTTATGTGAGAATATCGATCAG
ATAACGATTTTTGAGAAAAAGGTGATTTTGTAACTGTTATCGATATTTTTCCATAACGATCTAAAAAATAACGACACAGT
CAAAAAATTTTTAAATGGATAGTACATTTTTAAATAATTTTTCTAGTAATAATATTTATTATTTACATATATTACAAACT
CGCCAATATACCGTCAAAATGCTCAATTCGTTAAAGAAACGCGACGAAAAAACCACGAGAGCACAGTTTGGTATTTATCT
TTTTTTATTATTGGACCAACATGAAGAACCTCGCACAAACAAATGCGACCCAAATAATTATGTCAAAAGTTAAATATTTC
TGGTGGTCTTACCCGAACAGATTTCACAGATTGGAAATGTTTGGTGCAAAAGAAAGGTTGAGTACCAAATTCAATACAAT
ATGAACCAAATAAGATATGGCGAAGCTGGGAAACCCCTTAACAATTTAGAAGAAAAACTTCTACAACTTACTAGGAACTT
AGTTGTCTCAGGGCTGTCTGGTGTTCGTAAATTAGGAGTGGTGTGTTTAGAGGAAGAACGTGAATTTTCAATAGATATAC
CTCCCAGTAAAAGTGTGTGCTATTATTATATTTATCATTTAATTTTTAATAAACAATGTGTTTCGAGATACGATTAAACA
ACCAAGCCTTTTTCTTGAAGTAAAACTCTTTTTGTTAATATTTTTTATTGTGATATAGCTCCAGGAGTAAAA
>R=468 (RR=466.  TRF=0.013 NSEG=0.220)
GAAGTCTAGCTAATGCTACTCCACTTAACCTCGCATATAACAAAAAGTTTAAATTACATAACAAAAAATACAAATAGAGA
CAAAGAGAAAAAAAAAAAAAAAAAAAGAAAAAATTCTTAAAATGTAAATTAACAGGTATAAAAGTAATAGAAACATTCTT
AATATAGACAAAAAATAAGATTGTGAAAAAGAGAAAAAACAGTATTAGCAAAAGAAGAATAATCATTAAAGTAACAGAAA
TTTAAATTTGATTTGTTTTTTAAAGAAGTTTACTGGCTTTGATTTAAAAATATTTTCTATATTGTTATAAATAACAACAG
CATTATAACTAAAAGACCTCTGGAACAAGGCTGTACGGAAACAGGGCATGGACAAGCGAGAAACATGACGTAAATTAGCA
CTGTGCAGAGATCGGCGATGTACAAGTTTTTTCTTTAGATAAGGAGGTGTTGACGTAGACAGAGTAGAGTGAACCAAGAC
AGCCATCAGATATTGAAAATGAAGGTCGAGTTTTAACCAATTTATTTGTTTAATTTTAACAGAAATATGATCATATTTTT
TTAATTTGAAAATGAATCTACAGCAGTTATTTTGAATTTTTTGTAAGCGGTATTTATAACTAGAGTCAAGACAAGGATAA
AAAACAGTGAGACAGTAATTTATAATCGGTAAAACAAGCATTTCGCATAGTTTTTTTCTTAATTTGAAATTTATTATATT
AAAATTCTGATAAAGCTGTCTTAGACACACATAACTTTTTTTCACTAAGAGAGAGACATGATTTTTAAAACGTAAGTCTT
GATCAAAGACTACCCCCAGTAGTTTTACACTTTTGACAAGCTTTAATTTAGATTTTCCGCAATGTATGTTGAGAGTCGAT
ACGAGATTACTATCATCAAATTTAGGTCCGAAAACTATAAAGGAACACTTTTCATCATTAAGCTTCAGATTGTGAGTAAA
TGAATAAGTCTGAATACCTTCTAGATCAAAATTGAGACAACGATTTGCCTCAACAACTGTGCTGCGCTTAAAAGAGTACT
CTAATTGCGTATCATCAGCAAATGCATGAATGGTTGAATGTTGAATAGAGTTTGCTATGTCAAAAGTATATAACAGATAC
AATAAGGGTCCTAAAACAGAGCCTTGGGGTACACCTGATGTAACTGCTCCGCGGTATGATAATAAATTATTAAGTTGAAC
CATTTGGGTACGTCCATTTAAGTAATGAAAAAAAAATCTTAAACAACTTGCATCAAAGCCTAAAAATTTTAGTTTAGCAC
ATAGCAATGCATGATTTATGGTGTCAAAAGCTTTTGAAAAGTCAAGTGATATCAATGCTGTATTTAAGCCATTATCCGTA
TTTCTAATTATATTGTCTAAAATATTTGTCAATGATGTATTAGTACTAAAACCTTTTCTAAAACCAGATTGTGAAGGTGG
AAGAATATTATGGGAAGTGACGAAAGTATAAAGTTGTTTAAAAATTACTTTTTCAAGTATTTTCGATAAGGTTGAAATAA
TACTAATAGGTCTGAGATCACTATAATTTTGAGGTTCGCTTACTTTTGGTAACGGCTTTACGAGAGTAATTTTCCAATGA
ACAGGATAGTAACCAGATTCTAAACAACAGTTTAGAATGTGAGTTATATATTTATCAATAAATGGACTGCAAAACTTTAG
CATCTTGGCATTTATTCCATCAAAACCTGTAGCGTTTGACTGAAGGTCAAAAATTATATCATGGATTTCATTTACGGTAG
GTAGCTGAAGTGAAAATTTAAGTTCCTTACTATAAGTGCTTTGAAGGTAATAATTAAGTGTTTGATCATGGGGAGGATTT
GAATTAAAAACAGATAAGAAATAATCATTGATTTTGTTAACATCGTTTAAATGTGAAGGAATATGGGTGTTCTCACGAGA
TCTCAAACCAAATTTATTTAATGTTTTTTATAACATTTTATTATTATTTTTAATTTTGTTTAAAAATGATGCTTTTTCTT
TTTTAATTACAGAGACACAAAAATTTCGAAATTGGCGATATGCTTCCCAATCAGCATCGAGTTTAGTTAGTTTAAATTTG
GTTAAAGATACATCTCTTTTTTTCATAAGTTTCTTAATATTTTCTGTTAACCAGGGTGAGAATTTTTTTGTAAGTTTTTT
AGTAACCAGAGGAGCATGTTTGTCAAACAATTTTATAACATTGTAATTAAAAAGGTATAACTTGGAGTCAATATCATTTA
TATAAAAAATATCATCCCAGTTTAAATTTTGTAAATCTTGGAGGAAGCAGGATTTTAAAAAATATTTGTAATCTCTGTAG
GTAACATAAGTTAAGAAGTTTAAAGTGACTTTTACTTTTAAGGTACAGTGTATGATGCAGTGATCGGAAAAAATGTCTGC
ATTTAAAGTTCCAGAAGCAATAATCTTATCTGGAAAATTGGTATAAATGACATCTAGAATTTTTTGACTAGTTTTGGAGA
TACGTGTCGGTTCACTAATAATTTGAGTAAAATCGTAAGACCCAAAAATATCTATTACATTGTTTTCGAAAGTATGGTCA
ATATTTAAGTCACCTAAGAAAATTAATTTTTCATATTTTAGAAGTAAAGTAGGTAATAACTCTTCTAGAAACTCCGTGAG
AACACCAATATTAGTTGAGGGGCTGCGATAGATAACCCCCAAAAGAAAATGACAAAATGTGGTTTTAATTTCTACTAATA
AACATTCAATTTCTGTAGGACTTTTTATATTTTCAACTATTTTAGATGAAATATTTTCTCTAATATATGCAGCTACACCA
CCACCCCGTCTAGCGACACGGTCCTGTCTTAATAATTTGAAACCCGGTACGTCAACCGCTTGCGACGGCAACTGACTTGT
CAACCAAGTTTCTGACACACCCATTATATCAAAATCATTCTCTAGAATACTATCTCTAAAAGCATCAAAGCCAGTAAATA
AAGATCTAGCATTCACATGAGCAATTTTAAAGTTGTGATCCATAAAAGAGAATAAAATAAGAGGAGAAGAAAAAATAAAA
TTATAAATTTTAATATTAGTTAACAATAATTAGTCTTTTGCTTTACAAGATTCAATTTGTGTTGATACGTATGACAAGAT
AAATCATTTGCTGTATGATCAGTAGTTAATTGCAATTTAAACCGAGAATTTGAGAATGTACAATTTGGACAACATAATCT
TTCTGTTTCACAATCTTTCATTTCGTGGGATCCGCTACATTTGGGACAGATAGCTACTTGTGAAGTACATTTGTTCTTGG
TATGACCGTATTTGCAACATTTGTAGCATTTTATTAAGTTGAAACATTCAGCTATATTAGATTTATGCCAACCGATATAT
AGCGAACCCCTTTCGATAATATTTTTAAAGAGAAACGGTGTAACTTCAATAATAATGTTATAATCTTTTTTGTTTTTGAT
TTTGGCAACTACTTTAATATCCTCAATGGAAGCATTAAGATCATTTCTAGAGATAATATCTTCCACAAGCCCAGGTTGAG
TTGCATCTTCAGCAGGAACATTATAAATTTTTAGACGAGGGTTAAATTTACCAGGTACTGAAGCTGTGTAGGATGAGTTG
CCTTTCGAAGAAACTAAGTCCTTTAATTTGCTCAAGGACTCTTTGTTTTCACAATTTATTAATAAACCACTTTTTATATG
CTTTGTACCATTTACATTTATTTTTAAATCGGATTCGTTACACATATTTTTAATATCTTTCTCGATTTGAGCACTATTTT
TATTTTGATCAGACGATTTTAATATAAGCACATCAGCTGAAGAATGGTTAGATTTAGATTTTTTCAACGCGCTGCTATAA
GAACATGAAGGCGAGTTTTTACTCGATATCGTATCGCGATTTAAACCTTCAATGACATTTTGATAATCTTCGATTTTATC
TTTCATAAGCTGACTAGAGTATTCCATTTCAGCAAGGAGTTTTTCTAGAAGCTGTTTTTCACGTATTAAACCTTCATTTT
AAATTTTCAGTAACTTTAATTCAGTATTTGGATTGTCCTTGCACTTCCCGACACATTCTTTACACATCCACGATTGACGA
TCAACAAAAACTACTTTTGCCAGCATTTCAAAGCACTTTGAATGCAAAACTACCGAACATTTGGGTCTGTTGCACTTTAT
ACCACTGCCAGAACGGACTTTCTCTTCGCAAATTTTGCAATTATTAGAGTTTCGAGTGTTATTTTTGGAGCTGTCGCCCT
CACCGTCTGAATCGGTACCCATCGCGGGCAAAATAATAATATTAATAATAATAATAATAATAATAATAATAATAATAATA
ATAATAAT
>R=469 (RR=467.  TRF=0.000 NSEG=0.345)
TATTAGCTGTTTTAAAACTATAAAAACGCCAACATCGCATTTTAACAAATTATTTTTT
>R=471 (RR=469.  TRF=0.000 NSEG=0.242)
AAAATACCACTACAAAGTAATTTTGCAACCTTTTCTGAATGTGTATTAAACCTCAATGAGGAGTCAAGAAAGATTCCTAA
AAATTTTGTAGATCCTTCCACAAAATCTATTTTTTTCTTTAATGAAAAAACCAATGTATTTGTTTTATTTTTGTTTAATG
TTAATTTATTGGATTCGAACCAAGACAAAGCCTTTGACTGTGCATCATCTACGATTTTTAACGCTGTAGACAGATTTTCG
TTTTTTTCCATTAGAGTTGTATCATCTGCAAAATGTATACTTTTATTTTCCATATATGAAGAAAAATCATTTATATAAAT
AATAAAAAGAAGTGGCCCAAGTACAGAGCCTTGGGGCACTCCTAATTCAACACGATTTTTGCCTGAGTCAATTCCTTTGT
GTCTTACAAGCTGTGATCTGTTGCTTAAAAATGATGCTATCATTTTACAACTACTAGGTAGCAAGTTATAAAAATATAAT
TTTCGTAATAAAATGTGGTGATGAACGCAGTCAAAAGCCTTGGAGAGGTCAAGAAAAGTTCCTATACCATAGCTTCCTTC
TTCCAAACAATCTGTCATATATTTTACAAATTTGGTAACTGCACTAATTGTATTTCGGCCCTGTCTAAATCCAAATTGAC
>R=472 (RR=470.  TRF=0.000 NSEG=0.000)
GCAAATTTTCAAGGTCAAAAAGCCGCTGTCATTGTCAAAATCATATGATGGCAGTACCTCTGTCCATGACAGCATCCAGT
ACCTTAGTTA
>R=474|TRF=0.000|NSEG=0.164|Low
TATAGTAAAATTCTTTTAATTTTGGTCGAATGTTGTAAAACGTTGTTGTCTTTCTTACTCTTCGAGAAAGTAGCTAGGAG
CAAGTAAGATAAACGATGGGCCGCCCTCGGCTCGAGCCAGGGGTATATTGTCTTTCTCGCACTTAGGTCATTTAAAAGAG
ACACGAAACTTTCGCAAGCCCAACTACGCCACCCACCCAAAATATATCAGTGATTCTCAACATGTTCAAATAATGCAACA
AGCGCAGACAACAAGTAAATTTTATTTACAAAAAATATATAAAAATATTAAATGTACAATATTTACAATTCTATTTACGA
TTTAATTAACATTTCACTCTCACTTTCACTAGCTGTATCGTCAAATTCTCCGAAATCACTATCACTATCACTATCATTAT
CCAAATTCACGTTAATGTTAATTTCTTTTTGCACCTGGTCAAGACAAATTTGTTTTTTTATGTCTTCCTCTATTAGTTTG
TCGCAATGATTGACTGTGTTGCTCCAAACTTCTGGTGTAACTTGATTTAAAGCCTTTTGCCACGTTTGTAAAATAGATTC
ATCGGTAGAATCAACTTTCCCGATATGTTTGTCGTAAAAACTTTTACTTAACCCCCAAACATGTTCTATCGGATTATAGT
>R=476|TRF=0.000|NSEG=0.347|Low
TATTATTTCAATAATTCTTATAATAATGTTAATTGCATTTCTTCTTCGTATATCCCCTCTTTAATTTTTTCACCGTTAAG
ATCAGAAACAAAATAAATCCAAACATTATATACGCGTTTTTCTACAACTGTGAATATTTCTTCAGTCCAGTTTGTTTTTA
ATTTGTTACGAAAAATATCAACCATATTAGACAATCTAATTCTATCACCAACTTCAAATTTTGGTTTTTTATTTGTTAAT
GTAATCATATATACGGTTTCTAATAACTGCCTTTCATTTTCTTTATTAACATCTTTTGGTTTCATTTTAATCGTAGAATG
ATAACAATTGTTATAAGACTTTATAATTTTTGGAAGAAAAGAAAGCCAATTAAAACTCCTTGGCGGAGCCAACTCGAAAG
CTTCGGCGAACTGTCATACAATATTGGCTTGAATTTATTTCCTAAAGTACGGTTGAACCTCTCAACAAAGAAAGCTTTAT
TTTTTGTTTTAGTATTATTAAGATTGATATTGTATTTATTTAAAACTATTCTCTTATCTTTATTGTAAAACACTTTTCCT
CTATCAGCATGTAAATTTTTCGGTGGATTGTGTTTATCTTTAATCGCTTGTTGTATGATTTTTAAAAACGCGTTAGCTAC
TTCTAATCCTGATTTAGTTTTTAAAGGTTCTACCCATACAAATTTAGAAAAGGTGTCTTCAGCAACTAGAATATAGATAA
AACCGTTATTGATCTTTTTAAATTTATTAAAATCATTCGGCTTCGTCTTCGACTCTGTCTTTGTTCTTAAAGAATAGCTT
GGATCTTCTGCTTTTCCTTTTGGTCTATAAAAAACATAAATATCTATTTGCCAAGTATCATCAATACCTTTGTGTTGAAA
GCGACGTGTTGGATATTTTTTCCTAGCGGGTTTAAATAGTTCAAAAATTAAAATATCTTCTGGTGATTTAGAAAAATTAT
TTTTCTCTGATTGACAAATTCTGCAAGTAGATATTCTTCTCC
>R=478 (RR=476.  TRF=0.000 NSEG=0.292)
AATATTAAAAAATAATAAAAACTGAAGAAGTTAACAAAATAAGTTTGTAGCTTCAAATTTTTTAAAATATGA
>R=479|TRF=0.000|NSEG=0.481|Low
TTTTTAAACTTTGTTTTATTTATTTTCCACGCCAAGAAAATCCAACAAGAAGTA
>R=480|TRF=0.000|NSEG=0.064|Low
TATTGTAATATAGATATTTTTATTTGGGGGTTAATTACATTGTCAATAATAATTCAAATCACAAGTCAGGAAGTTCTTTC
GTCAGGCCGTTCCAGCGGATAGACCAACCAGCTCAGACTTCATTCTGTAATGAAGTAAAAAGGGTTGTTGAGTATTTATG
TCAACAACTACAAGACTTAACATTAAAGGTAAATTAACATTAACTTAAGAATAACTCTTAGGAACCATGTATAACCAGAT
CTCTCACACTGAACTGTACAAATCGTGCAATGGTCAGCCCGCTAAACCCCACCTGGTTAGCCTCCACGCCGACCTGATCT
TGCAGCTCCTTCAATACTCAATCGTGCAATAGGGTGGAATCCACCATCCCTTGATTAGTATTGGATAACCTCCACCAGAT
TGTGCAATAGGTCAACTTTACAGTCTCCCTAATCCTGGTCTTCGGATGGCAGTCACTACCCTGACTCCATCCGGGACACA
CCTCATAACATTACAACCAGATCGTGCAATAGATTGGAATCCACCAATCTGACCCTGGCCTAATGATAACTTAACTCTAC
CAGATTGTGCAATAGG
>R=482|TRF=0.000|NSEG=0.429|HighB
TTTTTTAATAAAAAAATTCATAACTCAAAAACTAAAAGTCGTAGAACAAAACGGTTTGTTCCAGTGAATTCTGCGGCTCA
TTTTACGTATAATACCAGCCTTTTTACAACACTAGCTTACTCGAGAACTTATTTAAAAAATTTTTTTAATTTAAAAAATG
GTGGATGCGCCGGGTTATTTATTAAAAAATTTATAACTCAAAAACTAAAAGTCGTAGAGCAAAACGGTTTGTTCCATTGA
ATTCTGCGGCTCATTTTACGTATTATACCAACTTTTAACAAGATTAAAATTTTCAATATTTTTTTTAAAAAATTATTTTA
ATTATAAAATTGGTGGATGCGCCTAATTAATTATTAAAATCATAACTCAAAAACTAAAAGTCGTAGAGCAAAACGGTTTG
TTCCAGTGAATTCTGCGGCTCATTTTGCGTATAATACCAGCTTTTTTACAACACTAGCTTACTCGAGAACTTATTTAAAA
AAATTTTTTAATTTTAAAATTGGTGGATGCGCCGGGTTATTTATTAAAAATTTATAACTCAAAAACTAAAAGTCGTAGAG
CAAAACGGTTTGTTCCAGTGAATTCAGCGGCTCATTTTACGTATTATACCAACTTTT
>R=483|TRF=0.000|NSEG=0.330|Mid
ATTAAATTTTTGAATGAGTCCAAAAATTCAAAGTGATTGGTTTCTCACTTTATTTTAATGGCCGACCTTAAATGGACCAA
TCATATCCAAAAATATAATTTTTCAATGAATCAAAAAATCTAAAGTGATTGGTTTTCTACGTAATTTTAATGGCCGACCT
CAAACGGCCCAATCAAAATGCTTACAAATTTTACAACAATCATTACGTGCCTTACGTTAATTCATAAAAGAATGAGTCTG
TCTTTGTTGCATCTCCCTTCTTCATTTTTTTTTTCATTTTTTCCCCCCCTAGGTAATGTTGGACGATCTGCAAGATGAAA
AACACCAAAATTGGAATAATGAGAGGAAATAAATAAGAAATATTAAATTGAAATTCTTTTATAATAAATTAAAAAGATGA
ATTATCGAAATAACAAATGTTGAAAATCAAAGCGCATGCGCGCGCACTTTTTAAATTGACAATTGACATTTCTAAAAAAT
CCAACAAAAAAAAGGAAAAAAAGGTGGAAACTGTCCCAAGATATTCAAAAGTGCGAAAAGGGGTCATGGAGTAGGTAAAT
GTTGTAGTT
>R=486|TRF=0.320|NSEG=0.220|Mid
TTCATAAAATAATAATTTGTTATTTAATTCGTACTGATGTAACTAGAACGGGAGATGTGATTAAACTGAATTAAATTTTA
AGCTTATTACATCGTTTATATAGAAGAAATGAGGGAAAGAGGTGTGAAGAGTAAGGGGTTGTTTTACTTAGAATTATTAC
ATCATGATCTAAAAATAACCATGACGTTATGAACTAAAAATAGCAATGGAATTAGGGGATTCCCAATATTTGTGGTAGGG
GATTTACCGGTTTGTTATTACAAGAAATAAATATGTAAATTCATTCATTCCCAATCACAATTTAACTACAATAGCAACAA
GAAGCAGGAAGAAACAGCTTTTAACTTCCTCAACACTATGCCCGTTCCAACCAAATTTGTATGCCCCAAATGCAAAGGTG
AAACCGAGATTCAAGGACGAAACTGCATGCATTGTGAAGTAAAAAGTTATATGAAGATGTTAGGACAAAAATATAAATAA
TAAATATATATGTACATACGTTTGTTTAAGTGTAACTGTTATAATAATTAATAAATATGTCTGTACAAAATAAATACATT
TTTATTAATTTGAATACACTACAAAACCCTAAAGCAACCATATCCCACCCTGGCATAAATATCTAAATATAACAATGACC
GCAGGGATTCCCATAATTTTCAATGTGAGATTTCCCAGGAGATTCTTATCCTGACGTCATGATCCAAAAATAGCCATGAC
ATCATGATCTAAAAATAGCTACAACATCAGGGGATTCACATAATTTTCAATGTGGGATTCCCCAAAGTGACGCATGCGCA
GTTCTTATCCTGACGTCATGATCCAAAAATAGCCATGACATCATGATCTAAAAATAGCTACAACATCAGGGGATTCCCAT
AATTTTCAATGTGGGATTCCCCAAAGTGGCGCATGCGCAGTTCTTATCCTGACGTCATGATCCAAAAATAGCCATGACAT
CATGATCTAAAAATAGCTACAACATCAGGGGATTCCCATATTTTGC
>R=487|TRF=0.000|NSEG=0.463|Low
TTTTTAGCACGTTTTTCAGTCAGAAACGCAATTATTTAAAAAATTTTAAAAAAA
>R=489|TRF=0.000|NSEG=0.418|Low
TATTCTGAGTCGATTCGTTTTTTGACATGGTTTCCTCTAATAATTCCTCTAAACTTTGCGACCCGATTTCTTTAAGAACA
GTATTTAAATTCGCTTCGCTCATCAGGGCATTATCTGAAATTTGATTCACTAGATCTGTCTTTTTACTATTTTGCTTTAT
CTTTAGACCTAGTTTTTCAGCAATTGATTTTAATTTTTTAATATTGAGTCTATTTAATTTATTAAACCAATCGCCTGCAT
TGATGAGCTCTTCTTTTAGAATTAATTTTATAAGATCTAATTTAGTCTTTGAGTTATATTGCGAATAGTTTTTTAACCCC
ATCTTTTTTGCGATGGCTTTTATTTTTTTTAAACTTAGTTTATTTAGTACAATCTCATTAGTTGATTGATGTGTTAAAAA
ATACTTATCCATCAAGGACGACTCATGTGTCAAAGATTGACTCTTAGCTGAACTCGATGACGAATTGCCTTCACTAATTT
GTTCAATTATGTCACCCACTTTTTTTAAATCACCTTTAGTAAGTTTTATAATTTCCTCAAGTGTCATTTTACGAAGCTCA
TCTTTCGAGAGCTCCATTTATTAGAGAAAAAATTATTCAAAAAAATTTTCGGACAAAATCCTCTTATAAAGCGAAGATAA
TTTTTTAATAATATTTGCCTTATTTTTTGTTAATGTCTTTTTTTAATTTTTCGCGGCATATATATTAAACATATATTTCT
ATAAATTTTATCATAACATCTTTTATAAAAATCTTAACACAAATATTCGCTTTTATTTTTTTGATATAAACTTTTAACAA
ATTTTGAATGAGATTTTATGGTTTTACAAATGTAACATTTTTTTAATAACAATTTATTATTTGAAGAATTTTGTTCATGA
TCAATATGACAATCTTTATTC
>R=490|TRF=0.000|NSEG=0.156|Low
CCGACTAATGAGTAGAGGGGAGAAAAAGGGATGGGGCCGTTGTCTGAATTCATAAGCCTATTTCTATTCTTAAAAATTTC
AAGACTTTCGAAAGCGTCAAGAAATTTACAATTATTAACTACTCTAAGAATTTTTAAGTTAGTGCTATCAATTCTATGGT
CTTTTTCAAAAATATGTTGAGCAACACTTGATTTTTCAAATCTGTTGAATTTTAAATGTGCTAAATGTTCTTTAAATCTA
ATGTTGATTGATCGACGTGTCTGCCCAATATATTTTTGTTCACAATCTTTACAATTAATTTCATAAATCCCCGATTTTTC
CAAAAATCCAATTTTATCTTTTGGACTTCCGAGAAAACTCTTGAGACTTGTGCCTGAGTTGTAAACAACTTGCAAGTCAA
GATTTTTGAAAATTCTACTCAAACCTCTTGTGACTGAGGGAGTATAAGGTAAAGTTATAAAATTTGTCTTCTCGGGTGTG
TTTGTAAAAGTCGTGGATTGTTTAATCATGTATCTATATTTAACTTTTCGAACAATTTTGTCAACTGTTCTTGTCTCAAA
ACCATTACACCTTGCTGCATCTTTAATAATTTTGAGCTCCTTTTCAAACCTTGCGTTATTCAAGGGAAAATTAATGAGCC
TGTGAATCAAAAAATTAAAACTAGCCATTTTATGTTGAGGACAATGATGTGAATCAGCAGTGATGTAGCGAAGTGTACTA
GTATCTTTTCTATAAATATCAAACTCTAATCTATTGTTAGCTCTAATAACTAATGTATCTAGAAATGGTAACATTCCGTC
TACTTCTTTTTCGCAAGTGAATTTAATACTTTTAAACCTGTTGTTTAGAATTTTGATGAATTATTTTATTGTACATATAC
TAAGATCAAAAATAGCAAAAAT
>R=491|TRF=0.000|NSEG=0.260|Mid
AAGAGACGTATATTTTAGAATTTTTAGAAATTCCACCCCCAATGGAGTTAAACGCAAAAGTCCTTCATTTTTGAAGTTAT
ATCCAAGAAAATTGGCATATGGACTTACGGTTAAAAAGAAAGAAAATGTGTTTCAGGATTTTTGAAAATTACATCCACAA
GAGGGTTAAACAGGGAATGAGTTTGTTTGCAATTTAAAAAAAAAGCAAAATTTACTCGGGTTCGCATTGGGTCACGGTTT
TAAAGTTCACAATAAAATTATGTGTTTCTACTTTTTATTATACTAAGTTTTGCATTGTTTTTCTGTGTTTCAAAATGGTT
GTGAACATGCGTGCGAAGCCGTGGGCAACTGCTAGTATTATATAA
>R=492|TRF=0.000|NSEG=0.305|Mid
AAAAATATTTTGGTTACCAATTTATTTCCTGGTTTGTCGTATTTCAGTGCTTGGTTATTATTTAACCAAGTTTAAAATCT
TTAACGAAGGAAATGTGTCGGGTTACCAATTTTTTTCATGGTTAGTCATACTCATGCGCACTGTTCTTTTTTTTCTTATC
ACATTTTTTTCCGAGATATCATGCAATTTTGCCACTTTCTGCGACTCGTTTTTGCCTGTGTTTTGGTGGCGTTGTAATTA
TTTTATACGAAACATAAGTGCTGTGGATATTTATTGTATTTTAATGAACAATAAAAAAATTAAAAAAAAATAAAAAAAAG
ATTCCTACTTTTCAACATCAATAACGCATGCGCATTTAAAA
>R=493 (RR=491.  TRF=0.000 NSEG=0.077)
ATATACACTATCGGACAAAAGTAAGGCAACATTTTGAAAAATATAGAAATTAATGTCTATCTAATGTAAATAAATTATGA
TCGGGCAAACTATGGTATTATTAAAAGAATCAAAGGAAGCTACTGTCATTAATGTCAAGTAATTATTTATTAAGGTTGAA
AAAAACCGCTTTGTTGACTTGTAGTGTAAAAAAGGATTATTTTAAGACGACAAAAGTAAGGCAACATTTAGATTTTTTTC
AAAAAATGTTGTTATAATGAAAAATTTGTTAGGCCAATATTAACAGTTCGTCTTGTGCAACAAGAGCCATGCCAACGGGT
ACACCAATTGGTAAAGAGTTGAAAGAAAGAGTGATAGATGCTTTCTTAAACAATGAAAAACAAGCGGATATTGCAAGAAG
ATTTCAACTGCCTAGATACAGCGTGTCTAAAATAATTATTCGCTACAACGAAAGAGGACATTTAAACAATAATCCAAAAT
CGGGAAGACCACGAAAAACCACTATAAACATGGACAGACGCATTAAAAGAATTTCGGAAAACGATCCATGGAAATCTGCA
TCTAAAATTATAGCGGAAATACCGGAAGTAGGAGTTAGTACACGAACAATTC
>R=494|TRF=0.000|NSEG=0.051|Mid
TTGACCAAAATTTTTCAAGTGCTTTATCTAGAGGTGGTTCCTCAATCAAACAAAATGAATGTGTTTCACAATTCGCGGCT
ACATGTGGTATTTCGCCCATAACTATGTATCCTAGTGTAGTTTCTAAAGCGATTGGGCTTCCAAGTGAACCTTCTACTTT
GTTCGGGCCTAATATTTGCGGGAACAATTTACCACTAATTATTCCATCGATTTCCCCCGACTCAAAAAATTTCTCGTCGG
CTAGCGGAAGATTAAGCAAATTTTCTATAGATGATTGCGGAATATTTCGATCTGGCAAATTGTCAATAATTTGATCGATA
ACTAAAGCCTCGAACTTGTATCTATAATCTGAATTAAAGCGAGAAGCAATGACCGTATCTATTTTTCCTTTTATAGGATG
CGTGATGGCACCTATGCCTTTAACAGAAGCGTTAATTTTTCTAATTGGCAAATTTAAGCGGGTACAACAATTTGTAGTAA
TAAAATGCGATTGACTAGCGGGGTCTACTAAAAGTCTAACTAATTTCTTTTTCGAATTTGGAGCGAATATTTCTACTATG
GCGGTAGCAAGCAAAGTGTTACTATATCTAGATGATTTAAAGCTAGTATTTGAAGCGACACAAAAACTATGGGGCTCGCG
GGAAGTACTATTAACGTCACTAATTGGAACCAAATCCTTTTTAGCAGGCTGTTCTGATGTCTCAATGTGCGGTTTATCAA
AATGAAGCAGAGAATGATGTCTTTTTCGACACAAACTACAAGTGGTTGTCGATTTACAAGCGATTATTTTATGTTTCGGA
CTAAGGCAATTTAAACATAAAGCTTTATCTTTGACTAATTGATATCTTTCCAAGGGACCTAACTTTAAAAGCTTCGCACA
CTGATAAACTAAATGAGAAGCCTCGTTACAAATTGGACAAATATTATTCGATGCGCGATTACTAACAACAAGCGAATGGG
TTCTACTAGGTTTACTGAAAGGAGCGCTATAGTTCGTTCGATTGGCTGTTGTAGCAGTTGATTTCAAAGTACAAGCTAAG
ATTTTTGTGTGATCCTTTACAAAGTCGACAATTTCCTTGTACAAAGGAATTTCAGATTTTTTCTGTGACAGCTCAAAATG
TCTACGAGTTTGACCATCTAATTTTGAAAGTGCGATTGAACTTATAATAAAGTCCGAAAGATTTTCTATGTCTAATTGTT
TCAAAGCGTTCACCGCTGTATCAAACTTTTCCAAAAATGTATTTAAACAAACTACCGATTCATTTTGTAAAGGTCTAAAG
TCAAGAATTTGCGACAAATAAGCATTAGCCAGAAGACGTTTATCATCATATTTTTCTACGAGCGCTTTCCATAAGATGGG
ATAATTTGCTCCTGTTGGTTGTATTCCAGAGCAAACCAGCAAAGCTTTACCCGTCAATTTTCCCAATAAGTAATGCATTC
TAGTAATATCGTCTAAATCGGGATTTTCGTGTATTAAAGTTCTAAACGTGTCATAAAAAATTGGCCAATCGGACATTTCC
CCTGAAAATTCCATCAATTCGATCTTGGGCAATTTTGCTATAGCTTTCACCGGCTTGGGCAAACTTTCAGTTTTTGTAAA
AAACTTTTTTACTTCTTCTACATTGTGACAATATAATTCGTCCATCGCTTCCAACTCAGCAAAGCTAGGCGTATAGTCAG
AGTCGAGTTCTAAACTTAATAAATTTATCGAATCAATGCAATTACTAAACAATCGGCGCGTTTCTTCTAGTGTATTATAT
CTAATTTTAAAGTTTTTGCAAACCGTCTCATCATCCAGGTTTCTAGAGTCGTTATATAAACGCTGAATTCTCAAAAAAAG
TGATTGACGCTTGCCTTGAAGAGACTTTAATTCATTCTCTTTAGTTGGAGCCATGATAAATTTAAACGAATTTCTAATAA
GCGAGGACGTATGCGAGCAACAGCGACAAGAGATAAGCTAAAGCGATAACTCGATAAGCGAAGGGTTTTTGCAACAACGC
GTTCCAAAAATAGCGATACCAATGCTCTAGATTTAACTAAACGAAGATCCGGTGGCTCGAAGGACCAAATGTTAATGCGT
AAAAGAAAGGCTATTTAAAACAACACAAAAAAAAAAAATTACCGAGTGGTCCGTCAAAGTGCAGATCGATGTAAGAAGGA
AGAAGTAAGGAAAGAGGAAGAATAGGAAAAAAAAGAGAACCTTGACGGTACGGCACAATTAAATTAACGATTAATAAATG
CACTGTAAAATGCGGCGTGTGGCTGCCACCCGATCGCTTCTCGACTACTACTACT
>R=496|TRF=0.000|NSEG=0.304|Low
TTTAATAGTTTTTTAACTTGTATGAAAACGCTGATTATCATAATTAATCAAGCTGAAGAGTCAAATAATAAAATTTTGAA
CAGTAATATTTAATTAGAATACATTTTTTCCTTAATTTTCACTAATTTATCAATCACAAAGAAAAAAAACCGCCTACTCT
AATTATAAATT
>R=497|TRF=0.000|NSEG=0.344|Low
TCTTAGATAATTTTTGATAGTTTTTCTGAAAAGGTCCTCTCTCCACAAGCAGAAAGTGCTAATATCAAGAGAATTCTAAG
AGCAACAGTAATAATACATAGTGGAAAATGCTGATACTGATTGAGACCTGATAACACTAAATAAAAAACGTGAATTTTAA
AATAATTTTTAGAATCTGCTACTGGTTTGTTCTCATTTCCATAACCAAATTGCTTTTTTTTTTTTTTCTTTATAATTTTG
TCGATTAACTGAATGTTTGAAAAACGTTTTTACTTAATTTTGTAAAAGGTCTAAACAAGTTGTTATGTTTATGGTTGGAC
ATTTTACTAAAACTTACTTTAAATAAAGAAATAGAATGGCATACCAAAAAACTATTGGAGATACAAATTTGTAACTACAG
TTGAATGAACCACGAAAAAATTACACATGGGTCTTTTTTCTGTGCTCTTTTAATTTTTCTGATTTTTT
>R=499|TRF=0.000|NSEG=0.468|Mid
TTTTAAAACGTTGCTTGTTGACGTTGATTATTGGTTTTATATTTTCTATAATTTTACGTTATAATCTTACGTTACATAAT
AGATTTAATAATTATAAAAAAAAACGTTAATATTTTACGTTACAAATAACGTTATTTCCGTGGACATTTTTGCGTTGATT
CAACGATAAAAGTAACGTTTTTGCAACCTAATTAACGTTTCTTTCTTTACGTTATTTTTACGTTAGTGTGCTTACTG
>R=500|TRF=0.000|NSEG=0.000|Low
AAATAAAATCAATTTTGATTAAATTTGGTGATTTTTCAGCCAGTTTTAGCGAAATTTTT
>R=501|TRF=0.000|NSEG=0.343|Low
TATACTATTTCCAGCCAATAATTAAGTGAAAAACAAGTTACTAACACTCCGCAATTAAAGTAGTACCGGACCAAATTTTA
GTTTTTCCTTTAAAATGTTTTATTTTTCGTTTTGATGAATCACAATGTTTAGGATTAAGTACCTATTAATAAATAACTAA
TAATATTTGCATTTA
>R=503|TRF=0.015|NSEG=0.181|Mid
AGACGATGACGACGACGACAACATCATTCCACCCACTCCCCCTCACTCACGATCAAGGAGGAGTCGGCGCCCTAGAAAGC
CTCGTAGACGTGCGCGAAAGTCGCCATTAATATTAATTACTAATAATTATAATATTAATATTAATATTAATGATGTTAAT
ATTAATAATTAATATTAATAAATCCTATTTCCGTCCTACACTCATATCAAGTACATTTAATTCGGACGCGATTTTCCAAA
TTTTAACATCATACTACCTACAACACGATGGCAAGCATGCTGCTCCTCCTCGAGGTCTTGCTGGATACCTATCTTTGAAC
ACAAAAAAAATATATATTTATATAGTATAAATAAAAGTCTTTCAAAGATAGTAACAGAAGGCAGCAAATTTATAATTAAA
CTTTATTAGTAACCTGTTTAATTTATTATTTCATATTTTCATAAGAAAATGCATCACTGTGAAAACTGTAATAAACAATT
TACAACCCGTCAATCACGACTACGCCACGAAAAGCTCTATTGTCAAGTGGTCAAAAAACAGGAAAATGGAGGACCGGCCG
CCAAAAAACAGAAAATATGTCATTCAACTGGTAAGTTTTAACTAATAGGTACTCTATTTTCAATATTTTTTTTTTTCTAG
CTAGCAACAATTATATGTGCGTTACATGTAATCAAGAAATTGCTCCAAAGCTTATTACGGCTCATGAGAGAAGTAGACAG
CATAGAAATAATTGTCAAAGTACTCCCTTGGAGGATGGGGTGTTTGCACTCAGCAGTGCATTTAAATCACGCATCGCTTC
ATATAGGATTTGTGATGAGGGCGATTATATCGATTTAAATGAATTTATGGATAAAATTCACAATAAATTACTTGGACTTA
TTGTTTCACAAATTGAAAAATTTAGTACAATCAAAATTAATTTGGAATTATTTGGATTGTATACCATTGAGTCAAAAAAT
ATATTTGATGTAAAATCTTTCAATACTACTAACAGAATTGTCACTTTAGGCACGAATATTAGGAATATGTTGCATGACTT
TCAAGAAGTTATTAGTCAAAAAATGATGGATTTTTTGGAACGAGATTCAGGTAGTTATATATTGTAAAAATCTATATAAT
ACAATTATTTTTTTTGCTTCTTTGTTTTAGGCTGGACACTTGTGAAAATTTTACATTTAGAATTAAATGTAAACTATTAC
AATCCATTGAAAGCTTCATCGTATATCCCACTACCGCCAAGCGTGAAAATGAAGAGGGCAATAGTTAATGTTCAAAATCA
GGATATTCATTGTTTTGGTTGGAGTGTCGTAGCAGCAGTGTGTCTACCTATGGGACCAGAACATTTACCCAGTTCATATC
CACATTGGTCGACACTTTTTAATTTCCAAGGTATTGAATTTCCTGTAAAACTGGATAGTATTGCAAAATTTGAAAGTCAA
AATAATGTCTCTCTTAATGTTTACGGACTTGAATTACTTTATGTAAACAATAAGGTAAAATTTGAAATTGTGGGACCATT
ATATTTTACAAACTTTAAGAAACCGGTACACATAAATTTATTATTGTTGAGTGATAACGATGGTAATCAACATTACTGTA
CAATAACTAATTTGCCACGTTTAGTATCTTCCCAACTCTCAAAACATCATCATTCAAAATTTTTCTGTGATGGATGTCTA
CAATATTTCACAACCCAAGCTTTATTAGATAGACATTCTTCGACTGATTGTGGAAAACTTTATGCTAGAATCCCAAATAA
TGAATTAATAACAAATAGATTTGGTTATAATGTTCCCGCTAATGTATTAGAATTTCAAAATTATCATCATAAAATGACTA
TCCCATTTATTGTTTATGCTGATTTCGAATGTTTATTGAAACCTATGAGTACAGTTGCACCAAATCCAAATCAATCATTT
TCGATAAAAACTTTTCTCCATCAACCATATTCATGTGCATATTACATTAAATGTTCATATAACGATCAATTATCTAAATT
CCAAAGTTTTCGAGGACAGTCATCTGTGGTTGACTTTATTACAGCATTAGAAATAGATTTGATAGAGATTTATAAAAAGT
ATTTAAGTATTGTACAACCAATGCTTCCATTAACTATTCAAGAAGAGTTTGATTATCTTACAGCAACGGAATGTCATATT
TGTCAAAAACCTTTTCAACAGAATGATATTAAAGTAAAAGATCACTGTCATTTAACGGGTCGTTATAGGTCCGCCGCGCA
CAGTAATTGTAACTTGAATTTTCAAATTCCAAATTTTATTCCGATAGTATTTCATAATTTAACAAATTATGATAGTCACT
TATTCATTAAAGAGTTGGCCCTTGAAGAAAGTGAAATTAATATCCTTGGTAAAACTAAAGAGAAATATATTACATTTTCG
AAAAAAATTTGTGTAGGCGAATATCTAAATTCAAACAATCGAATAGTCAAGGAGCACTTACACTTGCGTTTTATAGATAG
TTTTCAGTTTTTGGCATGTTCATTAGAAAAACTGGCAGCAGCCTTGGATGATGCTCAATGTATGGAAGTAAAACGATACT
TTCCCGTTGACAGAGAATTTCAGTTAATTAGACAGAAAGGGGTTTTTCCATATTCATTTATCGATGATTTTTCTAAATTA
GATCTCACGGAATTACCACAAAAAATTGATTTTTACAATAAACTTCTCTATGATCATATTTCTGAAGATGATTATCAATG
AGCTAATACCGTATGGGATACATTCCATTGTCAGACTCTAGGCGAATATTCTGATCTCTATTTAAAAAGTGATATTTTAC
TATTAGCTGATGTCTTTGAGAATTTTCGAAACATGTGCCTTAAGCATTATGAACTTGATCCAGCACATTACGTGACAGCA
CCATCTCTTAGTTGGAATGCTATGCTTAAATTTACCCATGTAAAATTAGAATTATTGACTGATATAGATATGTTGCATTT
TTTCAAAAAAGGGATTCGTGGGGGAGTTAGTACATGTGTTAAACGAGCGGCTCAAGCAAATAATAAATTTCTTCCAAATT
ATGACCCTTCGAAACCGACATCATACATTTTATATCTCGATGCAACAAATCTCTATGGTTGGGCTATGAGTGAAGTACTC
CCTTTAGGTGGATTTACTTGGTTAACGCAAGACGAAATTAATTCACTTAGTATTATGGATTTGACTGATACCACACCTGA
AGGTTATGTCCTTGAAGTAGATATCTCTTATCCTCATCATTTACACAACTCTCATAATGATATGCCATTTCTACCTGAAA
ATTTAATTCCACCAAACGGAAAATGTGCTAAACTCATTCCAAATCTATGTGCTAAAACAAACTACATAATACACTATCGA
AATTTAAAACAAGCTCTACAAAATGGACTAGAATTGACAAAAATTCATAGAGTACTAAAATTCAATCAATCGTCATGGCT
CAAACCATATATTGATTTAAATACGAAATTACGAAATCAGACTAAAAATAAGTTTGAAAAAGATTTATTTAAACTCATGA
ATAATAGTGTGTATGGAAAAACCATGGAAAATGTCGATAATCGGGTAGATATTAAACTGGCTACACATTGGAAAAAAAAC
GGTCACAAGTATGGAGCAGAGACATGGATAGCCAAACCACAATTTAAAAATTGTTCTATTTTTACTGAAAATTTAGTTGC
AATAGAAATGAATAAAGTTCAAGTAACATATGATAAACCTATTTATGTAGGATTCAGTATATTGGAAATTTCAAAAACTT
TAATGTATGACTTTTTTTATAATTTCCTTAAAGTTAAGTATGGAAATAATGTACAGCTTTTGTATACGGATACGGATTCA
TTAATTTTAGAAATTTATACGGAAAACGTATATAATGATATTAAACAGAATATCGATCGGTTTGATACTTCAAATTATCC
CGAGAATAATATTCATGATATTCCTAAAACTGTGTCTATTATCGGTAAAATGAAAGATGAGTATGCTGGTGTACCAATTG
TACTACTTTATGGCACCGGTGCCAAAGCATATTGTGTGCAAACAGTGAATGATTTAATTAAAAAGGCTAAAGGTGTAAGT
AAACATGTAATTGATAAATCTCTAACACTGTTACAATATCGGGCAATTGCAACAAATCCTTCATCTTCATCAGTTTTCTG
TGTTATGAACGTTTTCAAATCTTATTTACATAATATGTATACCGAATTAAGGAATAAAATAGCACTGTCTAATTTCGATG
ATAAACGATACATTTTAGGTAATTCAATTGATACATTAGCCTGGGGACATTACGATATTGATAGAGATCGAAATTTAGAT
TCTCTAATTAGAGAATTGCAAAAATATGTGGAACCCACTGATTGAATTTTACCTTATTGTAGATATGTAACGATATGTAA
CCATTTATTTATACTACATATTTATTATTATTATGTATTAATAATTGATGTAATGTGTAAAGTATTTTTATTTGTATTCT
GTAAGTCAACAATGAAACTTGTGCAACAAAAAGATTTATTAAAAATTTCTAATCACGACTATTCAGTTTGTGTACCCTAT
CAACACTTTCCTAAACATAATACTTTATTCAATAATAGTGTAAAAAGAGGACTAGTGGTTGGACGTTCTGGATGTGGAAA
AACAAATGTGATATTAAGTCTCTTGCTGCATCCAAATAGATTACGCTTCACAGACATTTACTTATTTTCAAAAACCCTAC
AACAACCAAAATATCAATTTTTAAAATCGGTTCTGGCACCTCTCGATAAAGTCGGTTACTATGAATATGAAGATGGTGCC
GAAATTCCTCCTCCTAAAGAAATCAAACCCTATTCCATAATAATATTTGATGATGTAGTAACTTGTAACCAAAATATAAT
A
>R=505|TRF=0.000|NSEG=0.234|Mid
TAAGTTTGATTGATTTGAATTACTACAGGGTGTTTACAATTTATTTCCAAACTTTTTAAACTTTAGAGCCTTTTATTTTG
CTTATTTTAAATGGCAACCCCTGTTTATTTTTATATCATTCAATGAATAATTAGAAAACAATCATCTTATTTTATTACAA
CCCTAACATAAATCCTAACACATTCGGAGTTATTTGATAAAAACTTGTTTTGTCAAGTATTTTAATGACAATTTTAATGA
ATACATATCGAAAATAGTTTCAACACTGTTTCTTTTTATATCAATCGATGCAGAATTAAAAAACAAATATTTTTTGTTAT
CACAACCCTATTGCAAATCCTAACACATTCGGAGTTATTTGCTAAAAACTCATTCTGTCAATGACAAATGACTTTAATGA
TTAAAAGTCGAACATGGTTAAGGTTTTTGGTAAATAACTCCGAATGTGTTAGGATTTACATTAGGGTTGTAATAAAAAAA
AATTTTGCTTTTTTAATTCTGCATCGAATGATATAAAAATAAACAGGGGTTGCCATTTAAAATAAGCAAAATAAAA
>R=507|TRF=0.000|NSEG=0.000|Low
TATGTAATTATGTATCTTTCTTAATAAAATAGATTAATACTTTATTTCCTGTATCTATTTCAAACTTTAAAACTCATTTA
ATTTGAAAATTACT
>R=508|TRF=0.000|NSEG=0.074|Mid
CTGTGGCGGGTAATTAAACTATGATTAAGTTTAAAAATTCGGGGCCGAGTGGTAGCCGCCACCAGAGCGAAAAACATTTA
TTTGAGGTAGGTCTTCCGGCTATGTTGCGGAAACAATTATTTGGGAAAGATTGAGGCAGACACATTAAAGACGTACTCAT
TAATAAATAGTTTAATTAACATACTTGAAAAGTACAAAAAGTAACAAGTATGCTTGCATCAAGGAAACAAATACTAAATC
TATTGGGAATCGCCACCTCTCATGGAAGCGGTCCTGGATTGATTCACCAAATACCCGTCACCGAATTGAGTACATGAAAT
TACCGAATACCACACATAAACCTAATTTAATGCTAGTTCTAACAAATACAGTACTTAAAGTTTATTTAGCCTTAAAAATC
CAACAAAGTTTCGTTCAATTATCACTCGCAACGGCATTCGAATCGTTCAAATAAACAGGTAGCGTCCGCCGCCTTTGTTA
CATAATTTACAACCCCAAAACGCTCGGCAGGTACTTATGATAATTTTTACAACAAGGTCCATGTCAAACAACGTGAGAAA
CTCTGGCCACCTCGAGAAAAGAAACAGTTTACCTATCTTTAACATCTATTGTTTCGCAAGCCACCCGCTAGTGTTCACCG
AATTTTTTTCTGACTTGTAATTAATACTGAGTCTGTTCTGTCTCATAAACATGGAAAAATATCACAACAAAGTCCGACAA
AGCATAAACCAAAATACGAAAGAGCTGATAACGATCCATGCTCGGAGTAAAGAGAATTCAAATTGACCAAAACTCACAAT
GCATCATGCGAAGTTGCCTCGATAAAATAACTAAAAACACAGCACACAGAGCTCTTTTTTTCTTCACAATACAACACAAT
TGTCACTTAAAACAGTTGATCACCGTAGGATCTTTTGAGAACGGTAAGGCAATACCGCAACCGCTCGGTACTTCTTACTT
CGAAAAAACTCGGCGTAAGACTGATTTGATTTTTGTTTTAATTTTACTCGTTACTTCGGTCCCCTACTCAACCCTTATTG
ATTGTAAATTTGGTCAACCCCGAGGTTAAGTAAGTTGGTGAATTTCCTGTTGGTGTTGCCCTGTGCTTCCTTTCTCGTGC
CCCAGACGGATTTTTATTCGGCATTGTTTTTAACTTTTGGAGGGTGCATTTTAATGCATTTTAGTTATCTACCATTCAAT
TTACTCGGCCTGGATGTGCCCCAGACGTTTGACTTTGCGTACTTATTTTGTTGGGCTTTGTTTTAATTTCCCGTGATTTT
TAATAATCTCGCACGTGTTCATAAATGTTACATTGCCTGTCTGTTCCTTTTCCGTTGGTACCCCGGGAGGGTCGTGACCC
GCGTTAATTAAGGAGGGCCAATTTGGCCCGTCACAA
>R=509 (RR=506.  TRF=0.000 NSEG=0.285)
ATAATAATAATAATCTTTATTTGCTACTTAAGTACAAAAATATAAACATACTGTGTAGCTCGTTAGAAAAAGGAAAGAAA
GAGTATAAAACAATAATTTACATTTAAATACATAACACAAGATAGGAAATATCAGTGTAAGAAAAAATTTTCTAAAGGCG
TATTCATATATTCTTCTAATGAATAAAAACAAAAGTGTAACAGACATTTTTTAATAATATACTTAAATTTCATTGCGGTC
AAATTTTTTATGCTGTTGGGAAGTTTATTATAAATTTTCACGTCAAGTGATTTTTTTTACTAGTTTCCAAACGACAATAC
GGAAGTTTCATTAGATTGGCTGATCTAGTATTATAATCATGTGTATCCGACTGTAAAGGAAATTTATTTCTGAGTTTATG
TATTTCTACAACTGTGTACAATATAAATAAACATTGAAGAGGCAGAACTAAGTATATCTTGAATATTAGCCGACAGTGAA
CATTGTAAGGACAGCCTGCAATGATGCGCATAATTTTTTTCTGCATTATAAAAATTTTTATGGAATGTCCACAGTTTCCC
CACAAAGTTACTCCGTATGCTATTTGAGACTGGACTAGGGCATGGTATGCTATTAACAGTGTGTTGACGTATACTGATTT
TTTAAATTTATTAAATAAAAACACATAAGTGGCAAGCTTAGAGGTAAGGGCATCTACGTGGTGAGACCAGTTGAGTCTAT
TATCTATGTGAATTCCCAGGAGCTTTATACTATTGATCTTTTCGTTTTTAATTTTTTTAGATATTATTAGTTGT
>R=510 (RR=507.  TRF=0.000 NSEG=0.171)
ATAACCTGTTGGAACTTCGGGATAAGATACTTGAGACTTCTAATAAAAGTATATTTAATATGAAAGTAAATCGAAATACA
AAATGACGGAATTGATAAAAATATACACGGCACACTCTTATAAACAAAACTATTGTTCACACGGAAACGAAACGCGACTC
GTGAAACTTAGATGTCCAACA
>R=511|TRF=0.000|NSEG=0.408|Mid
AAAAAAATATTAATTTTCTAACATTTAAAGGTGAATAATGGACTTTACCAACTCGCTGGGACACCCTGTAT
>R=512 (RR=509.  TRF=0.000 NSEG=0.145)
AAGAGTAGCAACATCAGCTGAAAATGAAGCTACAGTTGTTGCAGTTATTGATGAAAATAGATGAATAGGAAGGAGTTCCG
TGTATCCTTGGCTCTCTAGAAGTCCCGATATGACGCCTTTTGATTATTTCGTGTGGGGAGTGCTTAAGAAGAGGTTTTAT
AGTGCACCTATTGTTGATCGGAAACATTTAGAAAACCGAATTGTTGGAGAGTGTGCGAATATTGCGTCTAGAACACTTGC
TAGTGCGAGAGGATCATTCTTAAGAAGAATTGATGCATGATATGGAAACTGTGGTCAGATCTGTAAATACCTTTTAGATT
AAGTTTGAACATTTTGAATGTAAATCAATTTATTTACGTTTGACTAAATAAAATTCTAAAACTGGAGTAATGTCAATATG
ACTGATATAAATTTGTCAAAAATAAAAATACGATCACTATGTTTAATTAATTGAAACCAAATATTTTACTATCCACGTAA
TCTATGAAATGTAATGTTGGTTGCTTCAAAAAATTTTTAAGGCTCATTATTACTCGTGGACCATTCTGTAT
>R=513|TRF=0.000|NSEG=0.352|Low
ATAGAATGATTAAAGAAGGCCTGGGCGCTGGTTTTCATGATTTGTATAAACTGATTTAGGTTAATTTTTGTATTTCTTTT
GTTGTTTATGCTGTGTTTGCTTATTGTCATCACATAATTGCTTACACACACTAATAAAAACACGCTAAACATTATATGAA
CATGAACATAACCTAACTTTTGATTTGCGCTTG
>R=514|TRF=0.000|NSEG=0.407|Low
ATAAAAATAAAAAATAAAAATATATGCAAAGTGTCCCGTCCGTTAAAATGGAATGGCTG
>R=515|TRF=0.000|NSEG=0.000|Low
CATTTTTGAATCAGGTACTCATTTATTTTACAAGATTTGATCAAAAAACGTCTAAAATCCACAAAATAA
>R=516|TRF=0.000|NSEG=0.172|Mid
TTTAATTTTGTAGCTTGAAGTTCTTTGGTTTTTAATAAGCGATTTGAAAATTTTGTGGTGTAAATGCCACTATTCCCTGA
TATTTTCTCCATAATTTTAAATACAAATTAATTTGTTTTTGTTATTTACATTTACGACTGCCGCAAAGCATCTTCCATGA
TAAGAACCGCGTTCTGAAAAATTTATTCTTTTACCCCCAACAAGTTTGTTAACTACTGAATTAAATGACTCAACAGAATT
ATTATCGACATCATACAATAGACTTGAAGATAAATTTGCAACTCGTTTTAATGCCTGCATGAACAACTCAAACAAGGAAC
TATTTTTAAAGTCAGAATATGCAACTGCATTTGTTATTTGACCAACTGTTTTACAAAAATACGTAGCGCACTTTGAATGA
TTACCAAAAATATGTGCAGGTCCATTTAAAATATCATTTTTCAGGTTTTCTGCTTTTTGATCGAAAGTACAGTTTTCGTT
TTTTCTGTATTTTATCGCTGAAACAATTGCGGTTCTAAATTTCAAATAATTGTTGCGCAAAAAAGTTTTTATATTTATGT
CAGAACGAGGAGTTTTAGCGATTTCTCTAATTTTAGTACAAAAATTTCGTAGTATATGATTTCGGCATTCAATTTTTTTA
ATAAAATAATTAGGCCCGTATGGTCTTGCATTACGAATTTTTTTGTAGACGCTACTATCACCATCTCCTATGAGGTTTTT
AAATCTTACGTTATGCATGTCTACTGATTTTTTAAATCCATCCAAAATAATTGCTGCTTCCATTGAAGTTGAAGTGTTTT
TCCAATTTTTAAAACATTTATGAGGGGATATCGTTTGATTTTTTTTCTTATAATACATACATTTTTTACAATTTTTATTT
TTAACTCCCACGTATAAAATTTTTTTAGTCCTTGCACCGACTATCGTTGGAAAACCAGAAGATGCGTTGTAATTTGATTT
GTAGGAACGTTTAGACCACGCACCATCTACTACAACTGTAATGTAAGGTACTCCATCTTTATCAATCTCACCGGCTTCGA
TTGCCAACGCACGCTCTTTTTGACCGGCTGCTAACATTTCGTCTAGAGCAACGTTTTCCGCGATATGTAAAATTTTTCCT
TCGGTTTTAATATATGTTTTTTTATTAAGTTGTGGAATGTTCAAAGCTGCGCAAAATTCTGTTATTTGAGAATAACCAGC
ACCTATTG
>R=519|TRF=0.000|NSEG=0.188|Low
TCTTTGCCCGGTTAGCGCCGATCCAAACGACCTCTCAGTTTTAACCCCTGGCCATTTCTTGACGTTAGAACCTCTTAGCG
CACCTCCTGATTCAGACTTATCGTCATTGAAAATAAATCGATTAACGCGCTGGCAATTAGTCCAACGTCTGCACCAAGAT
TTCTGGTCACGATGGCATCAGGAATATTTACACACTCTTCAGCAACGAAGTAAGTGGAATACTTCTTCAAAACCAATCGT
TCCTGATACTTTAGTGATTGTTAAAAATGAATGCCTATCTCCTTTACGATGGCAGTTAGGAAGAATCGTCGCGGTGCATC
CTGGTGCAGATGGGGTCGTCAGAGTTGCCACAGTACGTACCTCCCAGGGTACGCTCAAGCGCCCAGTGGTAAAGCTTTGC
CCTTTACCTGTTCCTACGGTTTCGTAAAACGCGGAACCTTTTAGGTGGGCGGTATGTTAGAATTTAGTTTAATTTAGTTT
GGGCTCAGAGAATTTTTGTTTATTTATTTTGAATTTCTCCCGCGGTCATGCGCGATTCGCAAAGGGTGGTTTTTTAGTTT
TAAGTAGTGGCGCGCGTGTGACCTTGAAGAAGTTTTTAGTTATTTGTTTGTTAAGAAAATCAGGTAGTTTCGTTCCGCTT
CGTGTTTTTTCCTCTACAAAACTACAAGCCGGCCGGCGAAGAATTTTCCAAAGACGCCAAAAGGTAAGAACCACCCCAAG
CTCGCCGCTCTCATTTTTTTTTTTTTTGTAATTTAACCTCCCAATCGAATTTAGCCGCTTACATTATTCTTGTTCATTCT
AACTCGAATGCAAAGTGCATTCGGAACCATTGTTGTTAGTTTAAATTTGTTTCAATTCGCAAATTCGTATGGGTAAATTC
TCTGAGCTTGTTTCGTCGTTTCGTAATTACAGTTTTTCGGTTCAATTTGTCGCGTCCTAGAACAGGTATTGGTTATCTCG
CTTTATCGCTGGGTTTTTGCTTTCGGGTTATCGCTTTTTCTCGCTCTTTTCGTTGTTGTTTCGAATTGTTAAATCGATTT
ATTTTTATTTCGTATTTGAAATCCAGGATTTGAATATGGCCCCTAAATCCATAAAAAAATGTAGTGCTCTTCGGGAGACC
GCTATTACGCAAATGAACGAGTTAAAAAAGGTAGCGGAGGTGGCTGATCGTCAAGAAGCGCTTTACGAAAGTTCTTATCC
TGAATTTAAAGCTCGCTATAAATTTATTGAACGCATATACGGGGATTTTTATCAATATCATAACACAATAATTGGTACGT
TGGCAAACAGTGATGAGGAGTTAAACCAAGAAA
>R=520|TRF=0.000|NSEG=0.000|Low
TTTACACTTTTCAAACGCCGATTACGGCGAAATTATTAGAGCTAGCACAAAA
>R=521|TRF=0.000|NSEG=0.500|Low
TTTACTTACTGATAACTAAAATATATGTCACATTTGTCTATCACGTCTAGTTTTTTTAATATATTCACTAAAAGTTTTGA
AAATTTGTTTCTGGTTTCTTATTT
>R=522|TRF=0.454|NSEG=0.454|Low
CAGGGCCGGATTACCCATTAGGCTACCTAGGCTGCAGCCTAAGGGCGCCAACTAAAATAAAAAAAAAAAAAAAAAAAAAA
AAATAAAAAAAAAAAAA
>R=523|TRF=0.000|NSEG=0.000|Low
TTGCTTCTTTGTTATTATCAACCCCAACATATTTCTCAAAATTCGGTGAAAAGTTCGTTATAAACGGAAAATTGCATCAC
ATTTTAAGTCAAATTTAGTTCGTTATATTCGGAAGTTCGTTATAA
>R=524|TRF=0.000|NSEG=0.237|Low
TTTTTTTTAAAATTTCAGTTTGAAATTATTATTTTCTTTACTGCGCTTGTGCCAAGTGTCAAATTTTGACAATGAATTAG
TACTGCCAATCGGTACACTAAAAAAACTAGGCACGGCGTACCAACCTAACAACTTTACAGCTGGTTGTTATCCATGTGAA
AATATAGTA
>R=525|TRF=0.000|NSEG=0.433|Mid
TGTTCAGTACTATAACGAAATAAGTCCATTTTGACAAATTTGAGTTACGAAGGTCCGAACTTTGCTGGTATTTTGCAAAT
CTGTTTTATGTTGGAGTGGCATGGTTTTTAGATAATGACTAAAAGACAATGTAAACTATACAATAACATAGTTAGAACAT
TGTAAAATTTTGTTTGAAAAATAAATAAATAAAAGTTAGTATAAAACGCGAATTGGAGAAATGAATTAAAGAATTTATTT
TTTTAATTTTATTAGTACTAAGAAGTGGACGTTATTTTTTTTTAATTTAAATTCTCTTTAATTTTTAACCCGTTAAAGTT
TTGTCCATCCAATATTAATAATGCCTTTTTTCCTCTGTTTTTT
>R=526|TRF=0.000|NSEG=0.235|Low
AACAAATGCAGTTGCATATTCTGACTTTAAAAATAGTTCCTTGTTTGAGTTGTTCATGCAGGCATTAAAACGAGTTGCAA
ATTTATCTTCAAGTCTATTGTATGATGTCGATAATAATTCTGTTGAGTCATTTAATTCAGTAGTTAACAAACTTGTTGGG
GGTAAAAGAATAAATTTTTCAGAACGCGGTTCTTATCATGGAAGATGCTTTGCGTCAGACGTAAAAGTAAATAAAAAAAA
CAAATTTGTATTTAAAATTATGGAGAAAATATCAGGGAATAGTGGCATTTACACCACAAAATTTTCAAATCGCTTATTAA
AAACCAAAGAACTTCAAGCTACAAAATTAAATAAAAGAAAAATTCGTATTCAAAGTGCAGATTCGGATTATGGTGCGACT
AATGACATAATAGACATGCCAACAGAAACATATGACAAAATAAAAAATGAGTTCTTGAATGATTTGGATGTTTACGATAT
TTTAAAAATTCCTTTGTTAACAATTGGTCAACGTAATAATGAGCAGTGGGATAAAGAAAGAAATAATAAAATAACGGCTA
GTAATTTCGGAAGAATTATTAATATGAAATGTACGACCAATACAGCGAATGCTGTAAAAGATATCTTGTATCGTGTGGGA
TTATCTAAATTTAAAAAATTACCCGAACCACTACAGTGGGGAATTGATAATGAAGAGAAAGCAAAGGAGAAGTTTGAACA
GAT
>R=527|TRF=0.000|NSEG=0.350|Low
TATATGATGGTGGGATTGATCCAGTTACAGGGACAAGAAATAAAACAAAATTGCTTTGGTCGACTAGTTTCGTTCTAATT
CGAACATCATCAGGACTTAAAGCAGTATTAATTACATAATTTAAAAAGTTTAAAAAT
>R=529|TRF=0.000|NSEG=0.234|Low
GATCGATTGGGACTTTTGATATTTTATTTGTAATAGTGTCCTAAAGACCTGTACCAATTTTCAGCTCTATGCGAATTTTT
GTAAATTGAAATGTCTATTTTGACTGGACTA
>R=530 (RR=527.  TRF=0.149 NSEG=0.078)
TTATTTGCAGAACATTTTACGAAATTTACAGAGAACATTGGGCTTAAAAAATAACATTCTCCTTTTTTTAAATAACCAGT
TAGCCATGAATAAATGAAATTTGTTGTTGGATATCGTGCCAAGAAAATAATTATTTGAACATTTCTACCAGCTTTAAATC
TAAAATATAAACATATCTGTGACTTAATCCTTTCTATCTACCTGCTCATGCGGGAGCCAATTCGACCCTCACCCGGGAAC
CAATTCGACCATCACCTTTTACAGAATTATACTTATAAAGATTAACGGGAACCAATTCGACCACGACC
>R=531|TRF=0.000|NSEG=0.259|Low
TTTTTTGAACTATACGTATGTAAAATGTTCCGAGAAATCGATTGGCGTCAAGAAAACTGCAAAATTTTTAATAGTTTTAA
A
>R=532|TRF=0.000|NSEG=0.000|Low
TTTAAAGACATTGGCCCGAATTCTTATCCCATTATTAAATTTAATAACGTCTCTAACTTCCATGGCAACGTTTGCATCTC
TTTCTACAGCATTAGATTTACATAAATCTATATCGTTTTATGTTTAGTTTAATAGCGTATTTAGCTAATCACATCCTTAA
TGATGAGATAAGAATTCGGGCCATTGTCTTTAAT
>R=533 (RR=530.  TRF=0.000 NSEG=0.214)
TACAGAATTAGAGGCAAACCAAACAATTTTATTAAATCATATCTAAGTAACAGAAAACAGATGGTTACAATAGGTGGCAA
TAAATCAGATATGTGTATAAACCCTCACGGCGTACCTCAGGGTTCCGTACTTGGGCCTGTTTTATTTATAATATATTTAA
ATGACTTTTGTAATTATTTACTTCATTTTAAAAGTGTTCTTTATGCTGATGACACAACCTTTATAGTATCAGGTAAAGAT
AAAACTTCCCTTCAACTAAGCAGGCAAACTTTGACAGACAAAGCAACGTCGTGGTTCGCATCAAACTTCTTGGTGGTAAA
TTCAGATAAGACACAGCATATTGACTTTTCTTTTAACAATAATAATATAACTGGCAACCATGTTAAACTTCTGGGTGTAG
TTGTGGATGAAGCTCTAAAGTGGAGTTCTCACATTGAAAGCCTATGCCAAAAACTATCTGGTCAAGTTTATCTCATCAGA
CAATTAAAGAAAGTTTTAAGTTTAGAATGCTTATTAACTGCATACCATTCAATTTTTCACTCACATTTAACCTATGGAGT
GACTTTTTGGGGTAATGCCTCTCACGGTAATAAAATCTTTAAAATTCAGAAAAGAGCAATTAGGGTCATAGCTAACATTA
GCCGCTATGATTCTTGTAGACCGTGGTTCATAAAATTTAACATAATGACACTTGCTTCAACATATATTTATTTCTCTTTG
CTTGAAATCCACCAATCATCCCATAATTTCAATAAACATGCAGACTTTCATAATCATTACACACGATCAGCACAACTACT
TCTGCCACCCCGTTTCAAGAGTAGCAGTGCCGTTAGAAATACATTAAACCTCAATCTTTATAATAAGCTTAGTCCAAACA
CAAAGTCTCTTAAATTAAATGCTTTTAAAACCGTTATTAAAAGGTACCTTATAAATGAATGTTATTATAGTATAAATAAA
TTTTTATCTAGTTC
>R=534|TRF=0.000|NSEG=0.172|Mid
AAATTTTACCAATTTTAAGATTTTCAAAAATTTTACAAAAACGTCTTTTTCATAATGAAGGCAATTCCAAACAGAAAATC
GAACTTTGGATTCGAAATCAGCAGAAAATTTTGCATAAGAATCAGTTTAAAAAAATGTGTGTCCTCCAACCTAGACGGAC
AAATAAATTATTAATTATTGCGCGCTACTGATGGACCCTCTCCTGGCCAGTTGACGTAGAGTACATAAAATATGTGACGG
CAAATGACTTGTGGACAGTTACATGCGAAACACAGGAATTCTTGCCCTTAA
>R=535|TRF=0.000|NSEG=0.093|Low
CGTTACTTGATCAATCTTTTTCATAGAACACCACTGCCGAAACTGAAGATACGTTTTTTCGTACTGCGGTCTTGATTTAG
CAGGCAAAAGATTCGACACTGCCGCGCTTGCAATTGCATCTATTTCGTTTTCGCTGCTAAAATCCATCACACTTCTTCAA
CAAAAATACCTATTGTGACAAATTTTTCGCAACTATCACTTTTATTTATCATCGTAACCATGCAAGCAACTCGATTTATC
AGACCATTTTGTTCCAACTAATTTCTGTTACTTTTTTCTTCATCTGGAGGCTGTAGAAAAAACGTTGTTTGTATTTCGTG
GCGAAATTCATGTTTTAATGGCGCCTTCGAATGTCTTTTAGGTCTCGACCTGGCGGTCTCGACTAAAATAACATTCTCAG
GCGCCATTAAAAAAACACTCATTTCGCGCACTTAATACAAAAATTACTATTT
>R=536|TRF=0.000|NSEG=0.000|Low
TATGGGTAAATTCACTACGGTTTGCGTGTGGGGATGAGCTTCTTCCCTTTGTTATTCATGCTATGATGACTAAAAATTCA
GTCATAAGTGTGTAAACAAATAGTATTAGGGTCTATAAGAAGATAATATGCCGAAAAACT
>R=537|TRF=0.000|NSEG=0.000|Mid
ATTTTTTCACTTGTTAAAATAGCATTCTACAATGTAGGCTTTTTGTTGGGTGGTAAACACCATTTCGGAATAATTTAGAT
TAAGCAAGGAATCAATTTTTGAAAAATTCTGATCTGTCAATTTTTGACATGTGGCTAAAATTCCGCAGGCACGGCCTGCT
CTAATTCAGTTTATTTTCGATCTCATGTTA
>R=538 (RR=535.  TRF=0.029 NSEG=0.298)
CATTTCTTTTTTCCTGATGCATCTAATTTTTTCTCGACAATCCAAATTGGACTGGACCAAGGTGATGTTGATGGTCTGAT
TATACCTTGAGTTAGCATTGAATTTATTTGTTTTCTCACCTCTTCTTTGTGAATTTCTGGGTATCGATAAGTTTTTGTAA
ATATTGGGTTGTTGTCTTTGGTTCGGATGTAATGTTTAATTTGATTGTTAAAAGTTAGAGGTAAGTTTTCGCAATAAAAT
ATATCTCTGTAATCAAAGCATAAATTTTTGATTTGTCTTTGTTCTTCTGAATTTAAATGTGATATTCTGATATTTTTCAA
ATTTTCCTTTAATTGTTGGTCAATATTTGAGTCGATTGGGGTTATTATTGGTTCTGGGTTTATATAAAAAGTGTTTATCG
CCTCAATTTTTAATGGTTCAAATAACATAAAACATAATTCTTTTTCTGTGGGGTTAATTATTGTGGTTGTCGCGATTTGA
TTTTTTACTGTGACGAATGATGACGGTATTTCGACTTCATTAAATTTGTTATATGATAAAATTCCTTCATTTATGTTTTT
ATCAACAGGGATGTTTATTATCTGTTCTGATCTTGGGGGTAAAGTGACTTTAAAAATTGGTTTTTTCTTTTTTATTTCAT
CTGATTCAAAATATATTGGTATTTTTACTTTATTTGTTACAAAAAGTTTCTTTCCGAAATCGAGGGATGCATTTAATTTT
CTGATCAAATCTATGCCTATTAATCCATTATATTTTGGGTTAAAATCGACAAGATAATGTTTGTGTTTTAAATCTGGTCT
TTCGAAAATTTTTGAAAGGGGAATTGTTGCACTTGCTTTATGACGTGTTGTTCCATGAACTGAATGTATTTCAAAAGGAT
CTGAGACTATTAAATTTGGATAAAAGTTTTGTGCGATTTTTTGACTTAAAAGTGTTTTTTCGGAGCCTGTATCTGTCATC
ATCTTTGCGTTAAATTCGGGTAGAATTATGTATGGTAGTTTTGAAATGTAATTCCGGTCAATATTTAATTCAATTACGTT
TGATTGTTCATTGGAGGCTGTATCCAAAAATTTTGGGAAAGATTTTCATTTTTTGTTTCGGGAAAATTGTTTGTTTCAGC
AAAATTATTTATGTCGTCAAATTCTTCAGTGTTTTCATTTATTTGATTTTCAGGGTTTTCTGCATCTTGATAATATAATT
CTTCAAAAGTAAAATTTGGTCTTTGTTGAGAGGGTTGTCTTTGTGGTTGTTGTCTCATTTGATTGTTTCGACTGATTGTG
GAAGTTTCCATTGGAACTGGTTTTGGAAATTTACGATTTGGATTTGGTTGGAAAACGTTTTGTGTGTTGCGCGGTTGTTG
ATTTTGAACATTTTGAAAATTATTTTGGGGATTATTTTGGAAATTTCTTTGTTGATTGTGGAACTGGTTTTGGTATTGAT
TTTGGTAACTTTGCTTTGGAAAATTTTGTGAATAATTTCTTGAATAATTCTGAGAATAATTTTGTGGATTATTTTGGTAA
GTTCTTCTTTGATTTTGGTTGTAATTATTCGTGTTAAATCTCGGTCTTACATTTT
>R=539 (RR=536.  TRF=0.000 NSEG=0.281)
GTACTGTGATGATCGCGGTATTTATAATTTAATCTATTAATCAGCGCAAATTATTAGAAGTCATTTTAAAAATTTGAGCT
TCCTTACAACACCGTTTAATTTCAACAAATTTAATTCAACTTATTTAGCATTAAAAGCATGTTAGCATTAAAATGTTTAG
AAATTATCGTTCCCACGAGAATTTTCCAAGAACCGTAAAATCGTTACAAATCACCAGATTGGGTGGTCAAAAAGCCATGT
GTTTAACAAGTGGATATGCAAAGATAAGGGAGTTGGCGACGGCCTGACGGTGCAGTCCAGGCGTTCAGCTAATTCAATAG
TTTTCTCACAAAATAATAATTAATTTAGGTTTGTTCAAATAGCCAAAATTTAGTGATAAAACTGTAAAGAAATCCAAGAC
TTTTGCTTAGCAAATAACAAGTTACGGTTAGAAAGAAGTAAATTCATTAGTCATTTTAAATCACCAAAAATGATCAGTAA
ATAACTCGAGAAAGAGAGAGAGAAAAATTAATTAAGTTTCATTTTATTTAAAAT
>R=540|TRF=0.000|NSEG=0.302|Mid
AGCGAAGGAACTGGCTTACCTCGGCCTATGATTAGAAAACAGTTTCCTGTATAACTTGCATTCGCCATAACTATAAATAA
ATCACAAGGACAAACGTCTGACAAAGTAGGCATATACCTGGATGGGCCATGTTTTGTGCATGGCCAATTGTATGTAGCTA
TGAGTCGAGTGGGGTTAGGAGAAAATTTAAAAATATATATAACAAACGGACCTCAACAAGGGAAATATAACTATCGCAAT
GGAAGGACGTTTACCAGAAATGTCGTATTTCGGAATGTTGTAGCAAATAATACACGGCCACACACTATGCAACATAACGC
AGATGAACCACTGCAACCTATTATTCTACAAATCTACGACGAATGGAATGATGATTTCGACTGGAATACACTTCCAGAAT
TTGAAGACAAATTTCTCGGCAATCCTCTTCCAATAATAACAAGTATTCAACCGTTCTATACCGATTCACAATTAAGGCGG
CAAGTATCCACCATGGAGAAGCCTGGTACGTCTGGACTTAATATTAAACAAACGACAACACACTTACAAATCTCAAGTGA
CGATGACGAAGATTCTTTATAAAACCTTTTATATTTACTAAATTGAAAAACATATGTTAAAACAATTTAATAAATGTTAT
GTTTTTAATTGTGACAAGTGTTTTTAATATAATCCATATCATACATAACAACTTACACCGTGTTAAGCCTGAAATAATCA
ATTTAGCTCAAATTCTATTACGTTAGGTCCAAAAGATCAGTTTGGTTTTAAAAACTATACAACCAGAAATTCGACAAATA
TTGGCGGCGGTACTTTCAGGGCGCGTATTTTTATACCCGCTAACGGAGACCTTGAGCTATAGAAAAAATTTTCCATGCGC
GCCGAAGGCGCGCATGTACTTTATAGATTTTGACCTGGGAAATTTAAAAATCAACACCAAAACTTTTTATACCCCCTACA
ACCCCCTTAAAAATAGCCAAATACAACAAATTTTAACAACCACTAAATTCAAAATCGTCTCATAACGTTAAAAAATTTTT
TCAAAATTTTACACCTCAAAAAGAAACTCCGAAATTCTCTTAGCTTTCGTTTTTCATTGGTCCAGAGCGCATGCGCATGC
GCGTCTGACCTGTACATTTTCCCCACCAAACGTCCATAGATCACGGTAACTAAAGGGCGTACAATCATCAAACAACTTCT
AAAGTGCTTAGGTCATGCTCCCCCGACATATGAAAAAAAAAACAGATTTTTATCTCAATTAGATCTAAAAGTCACTTCCC
CCACCACCCGGACCACTAATGCGGACTTTGAGCTGGATAAAAGTCACAAAGTCATGATTAAATTTTTAAAGTTTTTTTAA
CTTAATCGATAGACATGCGCGTAAGATTAAAAAAATAATTTTTATAAATGTGGAATGACCACCCCTTCTATTCGAAAAAC
AACCCTAAAATTGACAAAAAAAAACAAAATCTACAAATAAAGCCTAATCGATACGGTTTTTTGCATATACGTAGCCCCTA
AAATATTAATAAAAAATATTATAACAAAAACCACCCCTGTGTATTAGGGGGTGAGTAAAGGGTAAAAACGTAAAAAATAA
AAAAAAAAAAAAATTAACCAAATTTAAATATGTTGTGTATTTTAGTGTGCAGATAAGGCCTCTATGTTGTTTTTTTAGAT
TTCACCCTTAGGGGGTGAGTTTTTAACGTATTTAAAAAACCACTAAATTCAAAAAATTCAAACAATGTCAAAGATGTTTT
TTAAAAATTTTAGACCTCAAAAAGAAACTCCGAAATTCTCTTAGCTTTCGTTTTTCATTGGTCCAGAGCGCATGCGCATG
CGCGTCTGACCTGTACATTTTCCCCACCAAACGTCCACAGATCACGGTAACTAAAGGGCGTACAATCATCAAACAACTTC
TAAAGCGCTTAGGTCATGCTCCCCCGACATATGAAAAAAAAAAAGATTTTTATCTCAATTAGATCTAAAAGTCACTTCCC
CCACCACCCGGACCACTAATGCGGACTTTGAGCTGGATAAAAGTCACAAAGTCATGATTAAAATTTTAAAGTTTTTTTAA
CTTAATCGATAGACATGCGCGTAAGATTAAAAAAATAATTTTTATAAATGTGGAATGACCACCCCTTCTATTCGAAAAAC
AACCCTAAAATTGACAAAAAAAACCAAAATCTACAAATAAAGCCTAATCGATACGGTTTTTTGCATATACGTAGCCCCTA
AAATATTAATAAAAAATATTATAACAAAAACCACCCCTGTGTATTAGGGGGTGAGTAAAGGGTAAAAACGTAAAAAATAA
AAAAAAATAAAAATTAACCAAATTTAAATATGTTGTGTATTTTAGTGTGCAGATAAGGCCTCTATGTTGTTTTTTTAGAT
TTCACCCTTAGGGGGTGAGTTTTTAA
>R=542|TRF=0.000|NSEG=0.082|Mid
TTGTAATAAAAATAATTTGTTAAATTAAGATTTATGATTTCATGTACTAAATTTATTAACCAATGATGTGTTTGTGTTTG
TGAATCACATTAGTTTGTGCGTAACTATATAAAAATTATAATAAACAAATTATATGAACTTCAATCCTGACAAAAGCAGA
ACAAAGGCGTAAATTTGGTGAGTGTGGTTCTCACAGAGTATTTGTAGTCAATATTAGTAATGTAGTAAAAATAGAACGTG
TAATATGCCATGTATCATGAACTCCGATCACGTGTTGTTATAAACCAGGATTAGGGATGGTTACGTCCAACCCCTATTGC
ACAATCTGGTAGAGTGAATTATCATTAGGCCAGGGTCAGATTGGTGGATTCCAATCTATTGCACGATCTGGTTGTAATGT
TATGAGGTGTGTCCCGGATGGAGTCAGGGTAGTGACTGCCATCCGAAGACCAGGATTAGGGAGACTGTAAAGTTGACCTA
TTGCACAATCTGGTGGAGGTTATCCAATACTAATCAAGGGATGGTGGATTCCACCCTATTGCACGATTGAGTATTGAAGG
AGCTGCAAGATCAGGTCGGCGTGGAGGCTAACCAGGTGGGGTTTAGCGGGCTGACCATTGCACGATTTGTACAGTTCAGT
GTGAGAGATCTGGTTATACATGGTTCCTAAGAGTTATTCATAAGTTAATGTTAATTTACCTTTAATGTTAAGTCTTGTAG
TTGTTGACATAAATACTCAACAACCCTTTTTACTTCATTACAGAATGAAGTCTGAGCTGGTTGGTCTATCCGCTGGAACG
GCCTGACGAAAGAACTTCCTGACTTGTGATTTGAATTATTATTGACAATGTAATTAACGCCCCAA
>R=543|TRF=0.000|NSEG=0.324|Low
TTCCTATTTATTGTCCTGAAGAAGCCCAAAAAAGGTGGCGAAACGTAGACAATAAATAATATAACAAAAATAAA
>R=544|TRF=0.000|NSEG=0.000|Low
TATATTAAAACACCAATATCCCTAACATTTTTCGAGCAGTTTATGCAGTTTAGCAGTT
>R=545|TRF=0.000|NSEG=0.461|Low
TCAAAGTTAAAAACTTAAATAAGTACTCACTAATTTTAATTTTGTTGAATTATTTTACTTTTGATAACAAAACAAAAATA
AAATTCGCAACATTTTCAATTATTTGTAAATTATT
>R=546|TRF=0.000|NSEG=0.184|Low
CGCAAGTTGTATCAATTTTCTTATTAGAACGCCATTTCCGATACGCATTATATGTTTCTTCGTACAAATGCTTGGATTTT
GATGGTAACAGAGAATCTTTCGCATCAGCAGCAATATTTGATATTTCGCTGCAAGTTTCTTCTTTATTTGAACTGCACGT
TTGCATTTTGCTTTCAAACACAATTTTCACATCACAAAAATAATAAACAATTCCGTAACCAAATAACCGAAAAAGCACAC
TTTGTGCGTTTCATTAAAATTTATTAATTTATTGAAGTTTATTAAATTCATTAATAAACCAATTTCGGCAGTCGAACATA
AAGCTTTGTATGCAATTCGTACATAATTAGGCTTTTTGGACTTGTCCTATTTATGAGACTCGCTCGCAAGCTCGCTCGTC
CATAAACTTAGGGCTCGTCCAATAAAGACCTGCATTATGTACTTATTACATAAATAGCTATTA
>R=547|TRF=0.000|NSEG=0.203|Low
AACAAAATTTTTATTGGGCACATAACACCTAATATCAGTAATAAATAATCTAATATTTTTCCCTTAACGACACTGTCCAG
ATTTCAGTTAATTTTGCATGTTGCCAAACTAATAAACTGATCAAAAAATGATATACAAAATAAAAAAAAATCTGCAGCCG
CATGAAAAATAATATCAAATGTGTTTTCTATGAAACTTTTTATTTTATCGTTTAGAGTTGTATCAGTTTTGTATCTTCCA
GAAAAAATTTTATCGCTTAGAAACGATTAATCTCAAAATGCATACTTACAT
>R=550|TRF=0.000|NSEG=0.373|Low
TAAAAAAATATAAGTATAAGCATGTTCTACTTTTTATGAATATCACCCAAT
>R=551|TRF=0.000|NSEG=0.343|Low
AACAACACTATTAACTAAAAAAGTCATCATCACTTAGTTACAATCTTTATTTTTTATTAAAAACCATAAAAAACACGATG
TAAACAACACGTTTGTAATCTTGTGACGTATCAACGTGGCGGTTCTTCCACTTCGCCACAAAGTTACGGCGCAACCATGT
CTCTACTAACCATGG
>R=552|TRF=0.000|NSEG=0.000|Low
TCCTTCGTCGCCTCGTCCTTAATCCGATTCGTCCGCTAAAACTCTATTTTGCGGACTTGTTACATAAATAACTATT
>R=553|TRF=0.000|NSEG=0.294|Low
TATTGAATTAAATTAAAATTTATTATAAAAATATAATAACCTTTTTAGTATCACAATTACAAAATTAAAAAAAAACTTCA
AATTTAGTAAGTTGTGTTACAAAAACAAATTATAATTAAGTAACAATAATGATATTGTTGGTTGCCTATCGTTGAATACT
ACAATAAGATTAAGAACAATTTCTATAACGGAAAAAAAATTGCTTTTACAGTAAACCCGTTTTTTTTAACGAGTAGGCCG
ATGTATCAGCGTATTTTTGAAGGATACCAACGCTCGACCATCGACCGTCTTCTGTTTAATAAAAACGCTCAGAAGTCAAA
ATGCGTTATTCGTTATAAAATTTAAGCGCTGCACGATCGAGCGTATT
>R=554|TRF=0.000|NSEG=0.022|Mid
TATATAATGATGGTAAAGTCAAAATGTTTTGAGTACGAAAAGTAGATCTACAGTCTGCTCGATATTCTAAACCACTTATA
ATTCGAATTATTCGTCTCTGTAATGAGAACAATCGATGCCGACAAGAAGAATGGCCCCAAATTAGAATACTATATGAAAG
AACTGACTGAACAAGGGCAAAGTATGCAACTCTAACAGTTGATAGAGATATATTGTTCACTAACTGTCTAAATAAAAATG
TTAATTTGCTTAGTTTCGTTGCAAGCGTGTTACCTTGATGGTCCCATAGTAACTTGTCATCTATAGTGATACCTAAAATA
TTAGTAGACCTTTTGAAACTTTCATCAATGTTACTGCAGTTTTTTAATGTAAACAACATATCAACTGTTTTTGTTGTATT
CAAGCCCAGTTGATTCGAAGAAAACCATTTGCTGGCCAACAATTTCGCTTGATCACTGTTTGCTGTAGCTGTGTCCAAGG
TCTCACCACTGTTGAGTAGTGACGTATCATCCGCAAATAATGTCACTTTGGTGTTCTTTAAACAATATGGAAAGTCATTA
ACGTATATTAAGAAAAGTAAAGGACCCAAGACAGATCCTTGAGGGACACCACACTCAACAGGAAGACTCTCAGACACAGT
ATTTTTAAAGTTGACACTTTGTTGTCGATCACTTAAATACGAAGATAATAATTTGCAACTATTTGGAAGAATATTATAGT
AGAACATCTTGCGAACTAATATGGTATGAGAAACACAATCAAATGCCTTACTTAAATCAAGGAATGTGGCTTTTGCAAAC
TTTGCATTTTCAAAACAATCATGAATCTCGTTCGTAAAGTCCGTAATGGCATCAACTGTGCTTCTTTGTATTCTGAAACC
AAACTGATGTGGACACAACAAATTGTTATCTTCAAAGTGCCGTGTCAATTGCTGGACTAAGACTTTTTCTAGTATTTTTG
AAAATATTGGTGTTAACGAAATGGGTCGAAAATTGTTAATATCATTTTTGTCAGATTTTTTATGAACAGGTGTTATTAAA
GATTTTTTAAGACATTTAGGAAAAGTAGATGTTCTTATACAGTAATTAATTAATTTAGTAAGAGGAGACAAAATAACGTC
CTTTACTGTTTTCACAATATCACTACTGAAACCATACCAATCTTTACTCGTACTATTTTTCAGATCATTAATTGCATCTC
TTACTTGAATACACGAAACCTCACTA
>R=555|TRF=0.000|NSEG=0.000|Low
TAGTAATTTGTTATTTAACACTGTTTTTGCAAATATTTGCAAAAACTGTTATTAATAATAATTTACTA
>R=556|TRF=0.000|NSEG=0.296|Low
CTAAGGCCTAACTGCACCGGTATGGCTTAAAATATAAGCTCTGCTTAAGCCTGTCAAGTGAACTGCACCGTAAATAAGTG
CAACTTAAAATTGTATAAAGCTTGGTTTAAACTAAACCGTACCTTGGGTACCGCTTAAATAGCGCTTAACACCAAAAAAG
CAATTTAAATGAACAGTTCGAAAAGAAATTGAGTTATATTTGATTTATATTATGAATAAATTAGTTCAATTGTTTCAAAA
AACATTTTCAAAGAAATAAAATTCAATACA
>R=557|TRF=0.000|NSEG=0.198|Mid
TCCACCACCACCATATCATTATCAAATACATTTAACTCATCGGTAACCGAATTATTGATGGGACAAGTTCCTTCATCCAC
AACCGGATTGGACGCCGCCTCGTCTTCGTTAATAAACTGGTCTATTAAGGTCAACGAGATGTCGTCCGAATAATCATTTT
CAATACCATGTTGAGCCAGGTATTGCGTGAATGGTAAAGAAAACGATAATTCACTATCAGGTTATGATGAAGTAGTAATC
AAAGAATCATCATCCTCATCAACGATTTGAACAATATTAGCAACAGCGTGATTAGCTAATTGCTTCTCTTTCACACTTAA
CTGACTACATTCAATCACATCCTCTTCAAGACAATCTTCCCTCAAAGATTGACTTAAAGACGACTTGGCAAATTGTTCAA
ATTGTGTCTCATCATTTTTGATTAATTTTGAATTAGCAGGTCTAATAATTACATCAGAAACGATATTGATTCTAGGTTTA
TCCCTATTAAAACCACTACGGTTTTGATAGGGATTTGCAACTTTTCCCTTCAATACTTTAAATAATAACTTTGATGACTG
GTTACTTACAGTTGTCCTAGTTGAGGGACCGGGACACTGAGAACACTCGTCACCATGAGTACACGGTTTAAAATTAGCAA
AATAATTTGAACACATTATTTCGTACACAGACTACCTGTACAACACAGAATGAATTTCTGCATGCACTCCCTGCAATTTT
ATAAATTGTTGAAAGCTCCCGTCAAGGTCAACTTCTTTGTATGCACTTAATGCAACTACATTGGTGTATTCCATCAAGGT
TAACATATAGATACAAAAAAATGTAAAAAAAACCCTATGTAGACAGGATGGAGTGTAACCGCCTGTTTCAAGGACATCGT
TAACCTGTTTAATTTATTGAAAAATGACAAAAATCACTTATATCCACTGCAATAATCAACTCTTTTTTATAAATGAAATG
AATTTTTTTTTGGGTGGTGTATAAGGATTATTGAATGTGTAAGGGAGTGGTAAATATTATGAAAAAAATACAAATGTTTA
TAAATTTACAACATTTATTTATAAATACTACAATTAATTATTAATTCAATTAATATTCCATTTCATTACAAAAAATATTT
TTTGAAGAGTTTGTATTTTCAAAGTTGCTTCTCGATGATTGTTGATAATCATTATTAGTATTATGGGATAAAGATGAATC
AAAATAATTCCCATTTCCGCAATCAAAACTCCTCCAAGAATATTCACGTTGTGGAAGACATCTTCGTAAATGTCGTCGAA
GATGTTTTACTTTCAGGCGATGTCCTGGATTATTACGACACGTTATCCAACTCTCTTGATCCATGATTACCAATAGACTG
ATGAGTTGAGATTATTAACACAATGTTTTGTACACTTTTAACGAAATGTTTGTTTTAAAAAAAATACATTATGTAGACTG
CAATATGCGTTATCGTTCAGATGGTACATGCATTTAACTTTATCGGCGTGTAATGTTGGTTGTTGTGGAAATTCAATAAC
TTGTTTATGTGTATATTTTTTCAAAAATTCGGCTTTTTCTCTTCCTTTTACGTAAATTTTGTCAACATCCTTCAACACAT
TGTTTATAACTTGTACGTGTTTCCAATATGGAATATGTCCCATATTCCAGTCAATACAATGATAATTCTTCATTAACCAT
TTTACTTGTTTTTCATCTTGAGGATTCAAAAGTTGTGAAGGGAAAGGGGGTTGAAAAACATAGTGTGCGAGTTTGTCTCC
TCTTAAAGCAGCCAGTTCTTTAACTATAAACTTTTTTCCAATTTTGTAACCTTGAACGTCTATAATCACTTCGTTCTCCA
TTACTATTAATATTAATTTAGACTTGTTTTACAGATTTTGTCAACGGTGTATATGTAAAGGCTCGGTCACTAATGACTAA
TGCATATGCGGTGGTTCCCTCACTTATACCGGTGTCTGTATCAAATTCAATTCTCAGTGCAATAGACTGTGTTTGTAAAC
CAGTTTTTTGCATCGAACAATCAATTATGATTAGTGGATAACTGTCGAAAAACTGTGTAGGTGTAATGTGTGTTTCTTTT
TTATCTGTATAATAGTATCGGGATCTAAAGTTTGTAAACATTTCATATAATATACCGAAATGGTGTTTTTTATATGAAAT
ATTTAAATTTTCATACGGATATCGTTCATTATTTAGAAATACTCTCATATTGGTTATATCGCCTCTATCAAATTTACTCA
TATTTTTATCAAGTTGTCCTTCTCTATTGCTTTGAAGGCCAAAGATAATATAACGAGGTGTTTCAAATTTTGTAGAGATT
TTCACAGGCCAACTACACTTTGTAGTATTTGGAAAGAGTGGCAGCGAATGAAGTTCCCAGCTTCTGTACGGTACTGCAAT
TTCTTTATCTTTTTCAATGGTTTTTGTCAATTTAACCTCTTCCTTTAAACCGGGCACAATATGTGGAACTAGCCATGCAA
TTTTATCAATTACAACTCGTGCTTTCTCATTTGTTGCACAAATTAATGCATTGACATCACTATTACTACGAATTAATATT
AACTCTTGCGGTATGTTTAGCATTATATTTTTATAATCTTCTGCAAATCCTAATAGTCGATTTAATGGGATACATGCTTG
AAAATATCCATCTATAGGTTTAGTGGCTTCTTCATTTAGATCCCAACCAGACATTGTTAATTTCAGACTTTCACTTTGAT
TTAATGATGCCAGATTTTTCATAGTTGTTGTAATACCTGGCTTTGTGTTTGTATCTACAGTTACTCCACTTACTTCATAC
CGTATTTCACTAAACAAAAAAGCGACACCATTATTTACAAACTTGGTTTCTGTTGCTGGTACAGTTTTATTGGTTGTAGC
GTCGGTTTTAACCAATTGTCCCTCAATTAAAATTAAACTATCACATGGTAGTGTACACAAATCTTCTTGTAAAGGAATTC
GAATTTCATCCGTGTTTTCATATCTGGCTGTATATGCCTCATGACTTTGAAATTTGTAACCTACCACACCTTCATCCCAC
TCAATACCCTTCTCAATATCGAACATTTTTTATGTGTATAATTCAAATCCTAATGATTTTAGAAACAGTTTATTTTTATT
ACTTAATTGTTGCACGTTTCGTTTCGTACTAACTGTTTTTCTACACTTTTGTTGCTTTTTATATGAGTCAGTTCTAAAAC
TAATACCCATTTTCTTCTTTCTTCTGCAAATGTAATCCAACTGTTACAGTCTCTTGTTGAAAATTGACCAACTTTTCATC
TTGATCTATTATTTTAAGTGTAATATTTCTGATAGTTTTAACACTAATGGGTAGGTAAATCACATGATCTGGTGACTGTA
CTATTTTAAATCCAGGTGGAACGTTTGGAAAAAATTGATAAATTATGTGTACAGGTTCTCCATTTTTAAAACTTCCAATT
GTAATATTACATTCAATCATAATCGAATTAAGTT
>R=558|TRF=0.000|NSEG=0.044|Mid
ATACGGGGTGAGTCTAAATTCCATCATAATCTGTGAACTGGAGTATCTTCAATATGTGTATAAACCAAAACTGTAGTTCA
AAATTGCAAACACGTAAAGTAAAATTTTCCTTAATTCCATCCCTAACGCGACGCTTGTGAAGGTTCTGATAAATCAAAAC
ATGAATGGCCGCAAAAACACTTTAAAAAAAGAGGAACTACTATCATTCTTGAATGAAATAACGAAAAAACGCTTTAAATG
AATGAAAACGAGTAAAACACCAAGTTAAGCAAAAACTCCAAATAAACAATATTCTTTGCACTTACATTTACAAAAATTGT
TCACACAGTCCGCCTTGATTTCTAATAAGCGACTTGGTGCAAGGTTGCAACCCTTGCTCTGAAAGATCTGAAGCTGACGA
GTTAACTGCCGGGTACTTGTTGACGGAATTTTTCCACAGCCTCAAGAAGACGACGTTCGAGGCCCTTATTCACATTTCAC
GCTTATTCCGCACAAAACAAAC
>R=559|TRF=0.000|NSEG=0.467|Mid
TAGTTCTGAAAATTAAATTAAAAAACCTGAAAAAGTTCTTTGTAATGTCACCAAACATGCACTAGATTTTTAAATGTCTC
CTTTATTTTCTAAGATATCTATTAAAAAATCACTTTGTATTTATTTAAAAATTTTTT
>R=560|TRF=0.000|NSEG=0.396|Mid
TTCGTTAAGAAATTTAAAATATTTAATATTAATAATTAGTTTAAGTGTGGAAAAGTTCAAATTTTTGTAATTCAGTTATG
AAAATTTGCTTTTTTCATTATTAAATAAATATTGAAAAGTTACAGAATTCCTCACCGAATTTTACAAAATGTTTTGCTAT
CTCAAGCGTTTTATTTCGTTTTAGAGAAACGCAATTATTTTGCAAAATTTCACAAAAATCAGTCAAAAAA
>R=561|TRF=0.000|NSEG=0.198|Low
CTTAAATTTATACAGAAAACTTAACTAGCATATAAAAAAAAATTGGAATTCTTAATAGATAAGGTTTATTATCGTTATAA
CCACCAAGATTTTCATCTGTGTTTACCTTTTCTTTTTTTATTCTAAAAGATAGAAGATCAAATTCTTTAACAATAAAGGG
TTTTGAAAGATCTATTGTTCCTTTATTACTACTAATATCCAAATCTTTCAAATTAGCCGTTGAGTAGAATTTTATAACTT
CCACATTCATTGGTATTCTAAGAAATAGTTCACCATCAAAAGAAAAGTCAAGCAAAGTAACAGCCTTTTGTCCATGAACT
TCTTTAACAAAACGAATTTTTCCTACAAATTGTAAAAAAGAATAATGAATTTTTTTCATGAATTCAGTTTCCAAGTTAAT
TAACCTTTCTCCGTAAATATCTAGTTGTTTTTTATTGACAACATCATGCTTATCAATTGCATCAGCAGTTTTAACTAATC
TTCTATTACCAATATCAATATATCGTTTT
>R=562|TRF=0.000|NSEG=0.123|Low
TTTTAGCAATACTTGTTTTGTAAGTCATCATTCACTGACAAATATCTTTCATTGTAAGCGGCACTTTTTAGTCAGGTGCA
AGTTTCCATGGTTACCCTGCAATAATATTTTACTTACAGTCCGTGGGCTGTAAGTAAATATTACATACCAACGTATGCCA
CTTGAAATACCTTCAGAACAGTATTGAAGCGTTAATTTTGCAACAAATGTTGATTTAAATTGATGTTTTTTTTTTT
>R=565|TRF=0.000|NSEG=0.000|Low
CATTATAAAAAATTTTTAAGACCCTCCCCCCAAAATTAATTTCTGGATCCGCCCCTG
>R=566|TRF=0.000|NSEG=0.307|Mid
GTAAAATCAGGCGTATTATAAAAAGCCTAGTCATATTGTAAACGCCTGGGCAAATTGAAAATGAATGAATAAATGCAGGG
TTTTTACAATGCGACTAAAATTTTTAGGCGTAATATAAAACGCCTAACAAGTTTTCGTCTTAATGTAAAATGGTTTTTAA
TGTTGCCCACTTAGAAAATGACTGATTACATTTAATTGTTTTGAAAAAAAAAAGAAAAAATTATCAAACATTTTATAAAA
TTTCACCTTCTATTGTAATTAGGTAGTTTAATAAAAAAATAATAAAATTGCACCCCAAATTTAAATTTATTTGTCGACAA
AAATCCTTTTATATCTCAAGAACTGTAAACATTCTGATAAGGCAAGTTGTTATTTTCACTTATTTTGAGTTCTACTATCA
CTGCTATCAGCCTATCACCTTCTGAATTACCTATTTACACAACTATCAATTCACTCTGTAGTTTTTTGATTTTGTGTTTT
TTTTTTTTTTTA
>R=567|TRF=0.000|NSEG=0.233|Low
TTTTTTATGGGTCATGATCTTGAATGAAATAAGCTTTTATTAGATAAATCGAACGTTTTTTATTAATATGTGATAACAAA
TATTAGAGAATTTGCGAACTTTCACTGCTCATTTTCTTTAAAAAACAAAAAAAAACAGCACCACTTTCAATTAAATAAAT
AGGAATGACAATAATAAACAGCAACTACGCAAGCCCTAGTTACCATACCAAAGCACACCGCTAAATTTAATTTTATGTAA
AGATTCAATCGAAACTTTAATTTTGGTAATTTTTCACAGTTGCACACAAAATTTTGTATGCCATATAACCGTGAATTATC
TTTTTTAATTCCAATAATAATTTTTTTTAGTTCACGGCCTTGTAACATAAATAACTACTACAATTTTGTTGTTTTAGAGA
GCTGGTACCAAAAAAAGTTTGTATGCAACACTTTCGCAAAATAGTTTTAGCGGATTTAAAACC
>R=568|TRF=0.000|NSEG=0.321|Low
ATACAGGGTGTTTACGGTCTTGGAGTTGAAACTTAAACTGGTTCTAAAAGAGTGTAGAAATAACGTAAAAACAAAAAAAA
A
>R=570|TRF=0.050|NSEG=0.291|Mid
ATATTAATACTAGTGTTAATAAAATTAAAAATATGAAAACATTAATTAACCAAACTGTCATTCTAAAACAAACGATGCTT
AAATGATATTTTGTACAAAAATTTTTGAAAGAAATTTACATACGAGTACCTACATTGAGAAGAAAATTGAACATTTAAAA
GCAAACGCTAAATTCTGGTGATTATTACGAGTAGTTTTTATTTGTTTTGCCGACTTGTCCGATCCCTTTCAGCTTTTTCT
TAGAATGGGAAGCAGGTATACTTGGGCTTCGCTTACAGTTTCAACATATTCCGAGAAAATCTTAGGTATTTCAAAGAATT
TAATTCCAGAAAAATTGAAATTCAAGGTTATTTGACATTATTTGCTTCTTGCTGAGCTTTCTCAATCTATATTAACAAAT
CTTCATGACATCATGACAAAATAATTTTTTTACCGAAAATAAATTAAAATTTAACCTATTGTTTTCCAAAGTGAAAAACA
GATTTTGTCGTATTCCAAACTTTTGATCATTTATCCGTTTTTGAGCAAGGAACACATAAAAATTACTAACAAATAAACAT
TACTACAAAAAGAAAAAAAACACTGATGTTTAATGCATTACTAAATTCAGTTCAAAGAATTAATAGGATAATTCTGTGTA
TGAATAATACTAGGATACAGAAACATCGTGTTTCACATCTTCCTGTCTTTAGTTGATCAAGGTTTATTTTGCCCTCTCTT
CCTCTTACCCCACACTTGACTGTTGGAGATTCTCGGCGGCAAATTTTGTCAAAGTAAAATG
>R=572|TRF=0.000|NSEG=0.257|Low
TTATGTGTTAAATTGGACTCTAGTGACAAATTTAGTGCCAAGAAAACCCACTAATTAAAAGAGAAAAACAATTGTGAAAA
GTGACAGTTGTTTTTATAGTTTTGAAACAGATA
>R=573|TRF=0.000|NSEG=0.249|Mid
TTACTTTTTGTTGTTTTAAACAAGACTACTTTTGCGAAGATTGAACAAAACCAGAGCATATGAGAGAGGAGACCACACAA
AAAAAAAAAAAAAATAAAAAAAAAAACACATAATCAAGATGTACGCACGGAAACAAACAGTTTGTAATCTAAACAAATCC
CAGCCAAAACAATGCTCTCATTTTTGGTACAATTCGTTATAAACATCAAAAGAATTTTAATGTTTTCAAGATTCCAAAAG
TACCAAGGAGCTCCACCCAAAGTAAAAAAAATATCGCTCGTCTAAAATAAAATAAAATCATTAAAAAGAAAATAAAATAT
TTTTTTTTTCACAAACCACATCTATTAGTTGTTGACCAATCCAACACAACAGTATAGTGATGCACACAATACTTGCGGCA
AACATAAATATTCGTATTTTTAAAATGTTGGTCATGGTGTCCGCAAACTACAATTTATTTTTTACCAATTTTTAAAATAT
TTTTAATAAACTTACATTTATGATAAATGCGAAACAACTAATAAGAAGTAAAAACCCAAGCACCAGAAAAAACGGCATGC
CTATCACTGTAAGATTCACAATCATTTTGACCAACCTATAAATAATTTATTAAAAAATATTGATTTCATAAATATGATCA
ATTTGACTTTTTTAAAGCAATGTGGTGTGCAATACAAAAACGTAACGATTTTCCTATTTCTTGTTGATAGCGAGTGTCTT
GTAAATATTTCCAACCTTTCAAATAATCAATTTGATACGTTTCAAACAAATATTCTTCAATAAGGAAGAATTGTAACTGC
GCTTCTAAAATTGCATAAACAAAAGTAAAACAAAGTCTAAAGAAATGATAATAAAAAAATGGAGATGCTGCGAAATAAAA
ATAGTAAGGAATAAACGACCATTCGCCAAAATATTCCTCAAAAACTTGAATACAAATGAAAAAGTCTCTCTGACTTCCAA
AACACGGAAAATTGATAATTATTGTACTTAAAAAAAGCAGCAGAATGAATGATATACAGATATTTATGATCTGACATTTT
CTCTCAAGCTTTATTTGAGCATCTTTTCCTATAATATTAAGAGACCAACAAATTTCATCAAAAAATGTGAGCGTTTCAAA
AATTTCTTTTTCCAAAACCACAGAAAGAACTGCTGCGGCAATTACCTTAAAAAAAAC
>R=574 (RR=571.  TRF=0.000 NSEG=0.249)
AATTTTTGTACGGTTTAGTCTTTGGCCCGTTCCGAATAGAATATTAAAAAGCGTACGCGCCGAACTGACCGGAGCCTTCC
TAATGTTGTCTCCTAATTCACCCACTTCTCCCAGTTTCGCCATATTTCCCCACACGGCAGTACCCACCACGTGGTCACAA
CTTTTCTTAATTTATCAAAAGTCTAAATCACTAATTCACAAAAAAAGAACACTTATGGGCTTCTTCTACCCCACACCTGA
TGATTTGTGGGAAGTTTTGGGGGTCGGATGACTTAAAACTGACGGTGATTTTAAAAGATTTTATTTACACGCTATTTACA
AGGGTCTGTCCTCGACGAAGGGCAGTGAGCGAGAGAGAGTTTTTCCCAACACCCCCGCTAGGGGATGGCGCTAGTGATCT
TAGGGAGACCGTTCTGGGCTGGCGCGCACTTTAAATTGGTAAAATCGACTACAACTCGGCCAGCCTGACTTCGATCGCCC
TCGATCGATATAACATAAGGATGGTAGCATAAGTTTTTCAAAATTCATAAATGTAACCTAAACCTGGTAAACATAACTAA
AATTCAATAAAATTCTTAGGTAAACTTAAACATAATTGCACATAAACATAAAAAAACATAATAAACATAATAACATAAGC
AAATTCATCAAGTATAAATGAATTCATACATAATACATAATGCATTATAATTCATAAGAGACATAAGCGACATAAAATTC
AAAAATTCATAACTGTACTTAGTCCATCATAATTCATAAGAGACATAAAATTCAAAAATTCATAATCCGTAAATAACAAA
CTTTTAAAACACAGAAAACTTAACTTTAAAACTTATAATCTATTACAATTATATAAATGAAAAGGGTGATTGCAGAACAA
ATAGATATTAAAACTGTTTTAGTAGAGTTGTCAGCAATGGGAATACCAACAATGCATTGCTAACTACAAATTCTAACTAA
CTAATTAAGCTTGACAAGTGAATTGCAATCACTCGACAACCATGGTCTCATTCTGGAAGTATCGTACACTCCAGAGAACG
GTACTTGCGTATGTTGAAAGCCAGGAATGTCTTTCAAAAGGTATCTGTCATTTGAATAGAT
>R=577 (RR=574.  TRF=0.073 NSEG=0.075)
AGGTCAGGTCAGGTCAGGTCAGGTCAGGTCAGGTCAGGTCAGGTCAGGTCAGGTCAGGTCAGGTCAGGTCAGGTCAGGTC
AGGTCAGGTCAGGTCAGGTCAGGTCAGGTCAGGTCAGGTCAGGTCAGGTCAGGTCAGGTCAGGTCAGGTCAGGTCAGGTC
AGGTCAGGTCAGGTCAGGTCAGGTCAGGTCAGGTCAGGTCCCTGTGTGGGGTGGAGCCGAACTGCTACTGGGCGCCTCCC
CAGGTGGCGGATAGGGGAAAGCCCCCACCGGATGGCTGGTGGGTAGTGGTTAAATAAAATAGCCACCGCGGACCAAAACC
AGACAAGGGAAAACCGCAACTCGAGAAGAGACATGGAAAAGGGCGCCGCACGGTGTCGAGGCTGCGAATTGAGGAGAGCC
TCTAAAAGACAATACGACAACACGCCAGGAAGAAGACATAAAATGAAATAATACAAACTTGGTTTATATGATGGAGGACG
AAAAAGGAAATAAGTTTACTGCACAGGGGGGAAGTTCCCCAGTGCCGGTCGCCGGAGGTGGTAAAGCGGGCCTCTCCCGA
CCGTCAGCAAGCAACCGTGGGGCATCTTCGGTGGGCAACCAGGCCGAGATGCTTCTTGCTACTGGAGAGAAAGAGAAAGA
CCAAGCGGAGGGGGCTGGAAGAGCTTCTGGTAGTATGGTGGATACACCGAAAACAGGTCCTCTACACAGCAGATTAAATC
TCACTAGCAGACTACAGAGGTGTAGTTCCCTATCGGAGGGCAGTACAAAAAAGAGGAAGTACGTCGACTCATCGCCAAGT
CCAAAGACTGCTTACAATAAAAAGGAAAGTGCAGTAGCCTTCTCGGCGATTGAGGCAATAGGAAATATCGTCAAAATAGC
GGAGAAGCTGAATAACACCATCAAAGCATCGTACCAGCCCAAGAAAGAGATCGTACATATGGTGGAGAGCATCAATAGGA
ACACTAAAGTTTTCGCAAATGAGTCCATAAAGGCCTGGTTGGAGGAAGTGAGATGGGAGCCTGTAGAAAGGATCACCTAC
GATGCGGATGCGCAGACGGACCCGCCACAGGAGGCTGAGGATACCAAGACTCTCAGGGCGGAGCTGGAGGCGGTTAAACA
GCAAGCAGCTAAGCAGGCAAAGGAAATTGAGATCCTCAAACGGACGCTCCAAGATCTTGAAAGGGAAAGGGAGCAGAAAC
AAGGGGTAGACGCCACCGCCCAAAGCACCGATGACGACAAAGAATCCATCAGGAGGGAAATCCTGACACAGATGGACCGT
CCCGGCACATATGCGGAGGTTGAGAGAGTACTAAACCTAGAATGGCCGCAAGACGTCTATCAAGCTACGAAGGTAATCAA
GGGATCACCGCTTGCCGCATCTAGAGACTGGGACCTGGGAATTTTCCTCAACGAAGAGGATGGGGGTTTAGACACCACAG
CTATGGGGAGGCTGTTCAAAGAGAGATACCCAGAATTGGTCGAGGAAGAGGAAGAACAAGACGACATCTCTTACATTGTA
CAGACAACGAAGTTCAAGTCAAAGGTAAACACAAAATACGTATGGAAGATTCGGATCGAGAAGTCGATGACAAATTGGGA
AGATAAAGCATTAAATGCAGAAATCTTAAAGAAACTGAGGGACATTGCTGATGCAATGCAGGTCGAAGGTAGGGTAAAAG
TTGCCATCCCAATCCCTCCGAGGGCATCCCTCGATCAGCTAAGAAAACTGGCGGAAATCGCTTTTAGGAACAAGGGAAGA
GAACTGGCTATACATGTTCCCCAAAATTTCACCGTAAACGGGATACCCACGGCAAATCCAAATCCAAAACAAACAAAGAG
AAGAGGTGTGGAAAAACAAACTGGGGCACTCATAGTACGGAAGCCTGGGTGCGAGTATATTGACCTTCTCAAGAAAGTCA
AAAAGACATTGGGTAACTCGGAGAATCTTAAAATATATAAGGCACTCAAGACCAATAAGGGCGACCTTCTGATCGTTACC
GAGAATAACGAGGAAGCATTGGCAAACGCCAGGAAGACAATAGTGGAAGAGGACAACGCCATATCGGTGACAATCAGCAG
ACCTAGGGGAGAGGGAATGGAGCTACATATCGGAAACATCGAAGCCGATATCACAGCGGAACAAATCTCGGAAGCTGTCG
GAAAGAAAATGGAGGTACAGCCCCAAGAAATAGTTGTTAAAGCACTAAGGAAGGGACCAGCGGAAATGCAGGTCGCGACG
ATACAGGTCAAAAAGGACCTAGGAGAAAGCCTTTTAACCCAAAGGCAAATCAGAATAGGATTGTGTCTATGCACCACTAC
CGAGAAGGTCGAGCTCGTAAGATGCTATAAGTGCTGGGGACAGGGACACATCTCCACAAAGTGTAGCGGACCGGAAAGAA
AGAACCTGTGCAGGAAATGCGGCAAGCCGGGGCATAAAATCTCAGACTGCCGGGGCAATGAATATTGCTTACAATGCAAC
GAGGAGGGCCACAGGACGGGATCAAATAAATGCCCCGTTCGCAGAAAAGAAGTTAGGAAACTTATCCGTAGCATCAGTAC
AGCAAAGAACGGACATCCACCCCAAACGGAAGAAAAACACATGTCACAGATGGAGACCGAGGAGGTAGGTAAAGTGCCAG
AAGCCAGGACGGATACAGCGAAACCACACATAGAGGGGGACCTTCCCTCCCCCCTCACCAGAGAAGCATGAGGGTGCCCG
GACCGGGCCG
>R=578|TRF=0.000|NSEG=0.000|Low
AAACTCCAAAAAATGCAAATGCGTTGTTGCAATATTCTACAAAGAACTGAAATGGGATATA
>R=579|TRF=0.000|NSEG=0.107|Mid
TTTGACCTAGCGAGCTTGGTCCAGTGGTCCTGTAGTCACTACAAAGGGAGATATGCCGCGAACTCTACCTCGCGCGCATA
TTGCAGTAACTTTAAATTGCAATAACTTGGTGAGTATTACAGATATCGAAATGATTCTTGCACCAAAAACTTATATGAAC
TATTGGCATCATTTTATCTCGCTTATGTAAGGGTCTATCTTTTAAAATAAAAAAATTCCTCGCATCTCGAAAATTCCACT
ACACAAATATGACACGTTACAAGAAAATTGTAATTTTCTTACTTTTCTTTTGTAAAATCTAAAGCTTGTTTATATACGTT
AGAATCTACATATACTGAGGAATCTAGTGCAAAAAAAATGAATTTTCAAGCTTTATTCAGAAGGAAAATATGACGATGTA
AACACAAAATTTGCGCAATTTTAGTTTTTCAAAAATTTTCAGAAAAACGTCTTTTTCATAATGAAGGCAATTCCAAATCA
AAAAGCGACCTACAGATTCGAATTCAGCAGGAAATTCTACATAAGAATCAGTTTTCAGCAATCGTGTGCAATCGAGTCCG
GACCAACTTCTTAAATAAGCGACTTTTGAGATGCCTGCTCCCGGACTA
>R=580|TRF=0.000|NSEG=0.409|Low
AGTAGTATAAGCGAACAATTAGTGCTAATGAGGTCATTATCTAATGACCGCTGCAACTTTCTCTTAATGACCGCTACACT
TTGGCCGCTACAATTTTGCTATATGTCATACAATATATAAGACCAAAGAAAATTTAGGAAAATATTCAGTGTTGTTCTCG
TGTTTGTTCTTGAAGAAGACGACTAAGTGTATTATGAAATTAAGGTAAGTTTTTTAAGAAATTATTTTAAAT
>R=581 (RR=578.  TRF=0.000 NSEG=0.195)
CGTTTACCTTTTAGTGCGTCTAAATTGTACTAAGTGCATTTAATCGTAATTTTAAATTAAATTAATTTAAATTCTTGAAT
TAAGTGATAGCGTTAGTGATTAGTGAGTAAGTTAAAAACGAGACAAGTTTAGTGTTCGTTCGATTAGGTAGTGCTGCGAA
CTACAACACCTGGGAAGCAGCTAACCCCCTGCGTTAGGAGGATTAAAATTTCTAGGTAGGCCCTCAAAAGGGTTAATTAA
TTTTTATTCATTTAATATTATAATATTAAATCATTTAAGTCATTTCGAAATAGTGATCATTATCATTCATTTCATAAATT
CTCTCGTAACCACAAAGTTATTAAGCATCGAAAATGCCGAAAAGACCAGTAATTATTTAAATTCCTGTGCTTCGTACTAC
GTCAGCTATATAAATTTTAAATAAATCGTTTTCAACTTAAAATAACTCGCAACAAACAATTTCATATTTTTCAATTCAAC
CATCACACCTTTAAATTACAATATTAAAAGTTCTTTATCTTCTTTGCTTCTAACTTATAAATCTGTTACGACAAATTTGA
GTGAAACGGCATCAAACAAATATTCAACTACAACCAAAATCTAAATCCAAAACCCACGGTGCTATTCAAACTGTTGTACA
CAGATAATTTAAGGTTGCATACACCAAAATCTTACGAAATAGAAGGATTTGTTGCTAGTTAAGGATAGGTTTAGAGTAGA
ACGATTTCTCTTCCGCAACGCGTTAGGCGATAAAGCAAAAGAGTGTTTCTCTTTTGTGCCCAGATCAGAAATTACAGGCT
CGTGAGTTGGCCATCTTCATGGGAAGAGTCGTAGTCCCCGGGGACGCTCTTCCCCAACTTTAACAAGGTCTAAGACACGG
TGGCAGGTCGTAGTTTCCGCCCGTTGTACTTAGAATGGACGTTGTAATTCCCGTCCCAACGGCAAGTACTTCCACGTACT
TGCAGGCTACTACGGACGATCGAGCAGACATAATCATCCGTGGTTATCTGTAATAAACTGATATCGCGAAATGGCAAAGT
TCTGAACAAGTCTTTGTCAAAGCTCGTGTACGTGAAACCCGTAGAGAGAAATTACTTCTACATTTATTCAGATTGATTTG
TAAAAGCTTGTGTGTCCGGGTTTTGTTCGGAATTCATTCTAGGTGTTGATCACCTGACTTTTACCGGAGACGGTATTTCG
GCACTAGGGCGCAAAATTCAATGCGATGCACGTATCAAAGATTCCGCGAGCATGTTATAATCCGCCTTTGGTACAAGTAA
TTTAGAAACGCGTTGTCAATTGCCTGGATCATATGAGTTCGAACAATATCGTCTGAAACGTAGGTTAATTTATTTGGACA
TTATCGAATTAAATTAATTCATGTTAAATATCAAAGTCATATCAAGAAAATTATTTCGTATCACTCAGCAACTTCGAAAC
TATTTACTTGGAATATCAAACGAATTGTGGTTACGACTCTGAGGTATGTTTTGACGACATTACTATACAAACACAAATAA
CAATTGGCCAAATTTGATCAAACTTTCATAACCATTGATTATTGTAATCCATCCAACGGAATATTCATTCTTCTTGTAAT
AAATAACTTTGGAGGAAACTTGTGGTTTAAATTTCTTCTCCCATGCGTTTTGACACTACTTTGAATCCGGACTTGCGTTA
CGGATAAATTCTGAACCCTTTCTGATAAGAATTAAAATCAAAATCCCAAATAACAATAAAGGGGTGATATCGTATACCAA
ATAGACACAACGTAGGTAAGTGAAAGAAACATGTAGCAAATCAATTAACTAGACGAGCCAAATAATTTCGAAAAAAAAAA
ATAAAATTCAAGATTAATTAAATAAATAAATTAAAAAAAATTTAAATATCAAGCAACCATCAATCACGGTCTCACTACAG
T
>R=582|TRF=0.000|NSEG=0.156|Low
TATATTAAAATGTTGAGTCAAAAACTAAACTGCTCAAAAAAAGTTAGAGATGTAAGTACGCATTTTGAGATTAATCGTTT
CTAAGCGAGAAAATTTTTGCTGGAAGATACAAAACTGGTACAACTCTAAACGATAAAATAAAAAGTTTCATAGAAAACGC
ATTTGATATTATTTTTCATGCGGGCATATATTTTTTTTTTAATTTATTAGTTTTTCATCAGTTTATTAGTTTGGCAACAT
GCAAAATTAACTGAAATCTGGACAGTGTCGTTAAGGGAAAAATATTAGATTATTTATTACTGATATTAGGTGTTATGTGC
CCAACAAAAATTTTGTTGGCCCACCTATTTGCCCACCCAAAAATTAGGAGCTAGTTCCGCCACTG
>R=583|TRF=0.000|NSEG=0.099|Low
AATACGCGCTATCAGTGTGACGTAGACATTTGAGGTAGGTCAGCACCTTAAAGCTAAACAATCGCCATTTTCAATGCTTT
TCTTATGGGCATTTAAAAGTTTTTCGTATTTCTTTAATGCTAGAAGTGTAGGAACATTACTTTTACAGAGAAATGATAGC
TATGAAAAATGCAATGTCGTTTCTTAAAGATTTTAGCAACTGAGCTAATATTTCTGTAAGTTGAACACATAAATCCTTTT
CTAACCTAACTTTTTTCAAACTTCAAAATTCAGTTTTTCTTAATTTGGACATCATATTGATGTAAATTATTATGTGGCCT
TTTAAAACTGAGGGAAAAATGGTTTGCCACACTAATGACATTGGATTTCTTCTGAATGACGAATTCATGGGGTGCAACCG
GCGCAACCCCAATAAACGGGTTGTTTTCTGTCCCCCTCCCCCATCACGAGGGATGAATAGCAGGTATACGAGGGTAGAGG
GTTCAGGCACATACATGGTTGAAAGTAGTACGGGTTGTGAGTTCTGTGCTTCTTTCGTGAGTGTCTTTTGTTATCGTGTT
TTTTCCGATCGTTCTCCATATCTTCGTGTTCTTGAATTTTTAAAATTCTGTTTTTCCAAGACATTATCTCATTTT
>R=584 (RR=581.  TRF=0.119 NSEG=0.259)
CGCCATCCTCTTCAAACACCCCAACCTCACACGAAACAAGAAATTCGACCCACGCGACATCACCATCACACTCGACAACA
CACCCATCGACCTTGTGCCATCCACAAGGTACCTAGGAATCACCTACACACACACATGCTCACTCGACACCGACCTCCAG
AACACGCTCAAGAAAGTCCGCAACCGATCCAACCTCCTCCGCCATCTCATGGGAAACTTCCAAGGGTGCCATTCCCGCAC
TCTTCTCCACACCTACAACACATTCATCCGACCCGTCATCGAGTACCGAGCCCCCATCTACGCATCTCTCCCACACACCA
AGACACATCGCATTGCCACATGCGAACGACAAATCCTTCGCCGAATTCACCGCCTCGACCGCTTCCACGCCAGCAATTCC
CTCCACCAGGACACAAACACCACCCACATCAAAGACCATCTTCACAAACACCAACAAAACAACATCAAACACACAATCAA
CAACAACAACAACAACAACAACAACA
>R=585|TRF=0.000|NSEG=0.171|Low
GAAGACGATAGAAATGAATCGGAGTGGAAAATATTAAAGTTACCAAACGGTTTGTACGATGAAAATGAATTAAATAATTA
TATCCAAGAATATTTTGGAACGTTTGAAACACCCCCGTTTTATTTTGATGTAAATTATGCAACTAATCGTTTTATGCTAA
TTATACGCGACAAAGACTATGAAATTGACTTTTCCCACGGTAAGATACATGAGCTTTTAGGATTTGATAAAAAAATATAT
AAAGAAGGAATAAACTATGCAACAAAAATTGGTAACATCACCAAAGATATTGATCAAATCTTGATTCACTGCTCCCTAGT
TTCATCTAGTTATCAAAATAATCTCAAAAGTGATGTTATATACGCTTTTACCCCAAATATTTCACCTAGATCTTTAATTA
ATATTGAACCGACGCATCCGAAATATTTACCAATTAATCGTACGGATTATATATTTAATATTCGCATTTCTGTTACAAAT
CAGCTAAATCAATTGATAAATTTTAATGGAGAGTGTTTAAATTTTGTTCTAGATATTCAGTAATTGTCATTGCTATTCTT
>R=586|TRF=0.000|NSEG=0.000|Low
TATACAGGATGTCTCGCGAGGTAGTGCACATATTTTAACCATAGATTAAGCATTAAAAATAAATTGACCCATATTTTTTA
TTTTTT
>R=587 (RR=584.  TRF=0.000 NSEG=0.282)
GTTTTAAATCAGGATATATCAAAGTTGATATAAAGGCTAATATATTAACTTTAGTGAAATCAATCGTTATTTTTGATTTA
ATTTCTACTTTTAATGTATTTGTATTCGATTTTATTGATAAAAT
>R=588|TRF=0.000|NSEG=0.353|Mid
TCACTTATGCGGTTGGTAGTACTGTACGCTTGCGCACTTCAAGTATGAGGTTGCTTTGCGAGATTTTGTTTTGACAGTTC
TGATTTTGAAAAGTTAGGTTAAGATGAAATAATATCATCATTTATCAATATTTTGGTACATTGTAGGAATAATATCGTTA
TAATAAGAATCTTAAGGTTAAAAATGTATCTCAATATAATTATTAATTACTAAAATGGCTTTTCCTTATTTCTTGGAACT
CTTTCATGCGCGGCATTTTCAAATTATGCTTCCTTCTGAAAAAGTGCAATTTATCGTTTTCTGGCTTTTCTTTCAAAACA
CAGCAATAAACTGATTTGCACAGTTTATTTGTTGCTTTTGTGCATTTGAAGACTTGGGCGTCCTCACTTTTGAAGCATAA
CAATTTTATATAAATAATTTAACTGTTTAAAAATTTGTGCTATAATTAAAATCACATAATATTTACATAGTATCAATAAT
TCTAACATCATTCTTCCCCTGACTGTCGGATTTTGCTGCAGCAATTAAAAAAATAATGTTTAATATACTGAAATAAGAAT
AAGTAAATTATTATCATTATACTTTTTTTAGTTTTTTTTT
>R=589|TRF=0.000|NSEG=0.258|Low
TACATTGTAATCTCCCTAAAGTGGTAGGAGGAAGCTTCTGCTAATATAAGACGTGCAAAACTATGGTAATTTTTAATTAC
TGTTTAACAGTTCGCTGTGCTATTGTGTGGAGTTTGTGCTTAGTGACATTTTACAAAATGGCTAGATCCAAAGGCAATGG
AAGATAAAAATATAGAAATTTCTGTTAGTTAAAAAAGTATTTTGATTTTTTTTTGAAAATATATGAATCTTTTTTTACGC
ATGTTTCATTACATAACACCTACGTTCCTAACTACAGTCAAATCTTTTAATTCGACTATATGTTAATCGAATCTTAAATT
AAAATTATATTTATTAAACTAATTCAGTAATCCGAAAAATTGACAATCCAGAGAACGCCTTGAATTAGTTTCTTTTTATC
GTGATTTACCAGTATTTTAGAACGTTTTTTCTTTTTCATTAAATAAACACTTCAAATTTAAAATAAAACTGTTCAAATTG
GGAACATCTTCTTTGGGCATACAAATATCAAGTAAGACCAATGTAGGTAATGTTGTAAATCACAAATACATTCTTTGTTG
TGACATCAGCTTAACCACAGAATTTTAAGCGCCCTAAGCCGGTCGGGCCGACAGTTTTATGATCGACACCCCGAGAGCGA
GTTCGAGATTCCTTTTAACCTAGCCTTAAA
>R=590|TRF=0.000|NSEG=0.073|Low
ACCATGGGGGTGAAAGTGGGATACGCGCATTGGCAACACGAGAGTATAGGCGAGGGGGGTTTTGCACTCCCGGGGAGATG
AAAAGGAACGACCAATGACGACTGCTTATTTTAAAACAAGCGCGTATTTATTAGGGATTTCATTAAATTATATTTTTTGA
CGTAACAATGACATCTACGCTTGCGCGCAGATCGCTAAAAAGATCGCGCCGAAAATATCGCGCCAAAAGTGTTGTTTTTT
CTCACTCCTCGTTCAACGTGTTACCGGAAGTATGTAGCAATTATTTGTTTAATCGTTTAATCAAAGCAAAAATTCTGATT
ACAGTTCGTTAGTGAGTCAATTCCTGGTGTTGAGCGCCGACCAAAAAGATAAGTATCTCTTCTTTTGTTAACATAACTTC
ATCTTTTTGATTGGTGTTTCTTTCTATTTTAAAGGCATTGGTCTCTGGGCTGGGGTGACGGATTTTTGATTTCTACTACT
CAAGCGAACTTTAGTCATGGCTGGTTATCGCAAATATTCCTGCAAATACCCCGGATGCACCAGTGGTTATGTTCCCAACA
AAGGACATGCCAACAAGCATTTCTTCACCTTCCCTAAGAATCCAAAGCTTCACGAATTGTGGAGGAATGCCTGCAAAATT
GAGGATCCTGTAAGTTCAAAATTTTGGCGTTT
>R=591|TRF=0.000|NSEG=0.000|Low
TTTTCTACGTTTTCATGAGGATTCAAATCGATTTGAATCCTCATGAAAACGTAGTAAA
>R=593|TRF=0.000|NSEG=0.198|Low
TTTTCCTTTTTTTACCTACCATATTTGTCCTTTATCTAACTCCTGCTAAACGTTTTTCACCTACCAGTGCTCAAAATTCC
AAGTTCGAAAAATTTTAACGCAATACCAAGGACGAGGAAACTTTTCTCCCTCCACGCGAAATTTAATTTTTTATTAAAAC
AAAGTATTAGTCTTAATACCCTGATTTTGGACCAGTTTCACAACTTCACAAATTTAATTTAAGTGAATAATTAACAGATT
TTAAAAACTTTCAGAGCTTCTAACCTATATTTGTAGACACTGTCAATTCTGACAAATTTCTCACTAGAAATTACTAGAAA
CAATAGCGCTCGTTTAAAGACCGACTTACACAGGCCAAATATAAAGAATTTACACTAGGAAGTGGTTTTTATGAAATTGA
ACCGGTTTTA
>R=595 (RR=592.  TRF=0.072 NSEG=0.138)
TTCTTTTGATTTTCGTAATTTTCATAATATTCTCATTATATTCGCTGTCCAAATATTGTAAGAAACGTCACTCAAATCAC
TCGATATTTAATCTATGTAAAAAATCATCATCAGCTCCATCTTATAATGTAAAATATGATAGTTCAGCAGGCTCACATTC
AGAATCTCATTCATCAGCAGTAGATATAAGTCCGGTTGCGCCAAATACATCGTCATCACTACCAAAATTAAGAACCGATA
AATCGTATTCTTAATTTTCTTATACGGAGGGAGGTGTAATGTACCCATTATAAATATCCCTTTAACGTTATAATTATCAT
TATCATTAGTAAACATCTTTCATTATCATTAGCAAACGTCTTAAATTTAATTTGTATCATCTACATCCGGCATGTTCAAC
TTTGTACCTAATTACTTTACTATCTCGAGTCCACTTTTATTTGTACATTCTTCCGCTTATCGCCTTTCATCCCTCTATAT
ATAAGAAATCATTTTTATGTTATAGGGCAGTCAGAATAAGTTAGTTGTTACTGTACGACCTAATGTCAATTCCAAATTCC
AAATTTTAATAAATTATAGTAGTAGTTAGAAGTAAAGTGCTGGAGTTTCTCTTTCCCATCACCGGACCATCACAAAATT
>R=596|TRF=0.000|NSEG=0.348|Mid
AAAAAAACTGAGATTTTAGCTCTAAAACGTGCTTAAATGCTCAAGAAAAGCAGAAATAACATTATTTTTGATCAAAATTT
ATTGTTGTAAAAATTTTTTGTAAAATAATTAA
>R=597|TRF=0.000|NSEG=0.397|Low
TATAGTTCTACATAACTTGCTATGTCTACCATAAACCAATAAAAACTTCCCTAAAACCGTAGTGATTATTATGGTCAT
>R=599|TRF=0.000|NSEG=0.000|Low
TACATTTTGACATCATAGTGACATTTATGATGTCATTCGTTTTTGAGTTGTGACGTCATTCTTATTTTTTT
>R=600 (RR=597.  TRF=0.158 NSEG=0.110)
GTTCCAACTGCGGCCGCATTCTCTTTGACAAACTGTCGGAGACGACGTCGTAGTTCCTCAACAGTACCTTCGGTGGAGAG
TCCAAATCTCTTCAAGTCACTGATTAGTTCCTGTTTCCTCAAACGGTAGATCCATCCAACTCTTATGTCTCCAGCTTCTG
TGTCGGAATCCAATTCGTCGTCGGTGCCAGACATCTTGTACTCTCTCTCTTACCTTTTCCTTCAGACCCTTTTTTGTCCC
TGCTCGGGCGCCAAAATTTGTAATGTCCTTTTTCCGGGCGGCTTTGTCGGAGATCGGGTTGCGGTTGGGCCTTTTGGAAA
GCCTCAAGAGAGAGAGAAAACGGGTTTCTAACTCAAACCAATTATTTATTCTATCAAACTGTACAAATAAAAATAACAAA
TCCCCAAAATAAATAAAAGTAATAATAATAACTATCCCTAACTATATACACTATTTACACGGTTGTCCTCGGTCGTAATT
TCCCTACCAAGCCCCAGGTCGGTCTGGGCGGTGGAGATGGTGTGCTGGTTTGATGCGCAGCAAGCACCACTCGTCGGAGC
TCTAGGTCGGTCGGGTCGGTGGAGATGGTGTGCTGGTTTGATGCGCAGCAAGCACCACTCGTCGGAGAAGGTTTTGCCGG
TTTGATGCACGGCTCGACCCCCAGAGTTACTCACCGGTTTGATGCACAGTGAGCAACTGCTGGAGAACGCTCGGTTTCGC
CCTTTTATTGGCGACACGGTGTAAACAAACCGAGCGCCGGTGGTGGTGGAACTGACTTGAGCGCATGACTCCTACGTCAC
CATAGAATCGTCCGGAATCCGGATGCTTCATTACA
>R=601|TRF=0.000|NSEG=0.241|Low
TATTTGCTATTTAAATTTTTTAAAGGGGTGGGTTTGTTACTTTAAAGTAACAACATTAGCGCAAATATTATTTCTGAATC
CGTTCATGGCAAAAAACGTTCAAAATTTGAACGAGAGGGTTCAAGATTAACAATTTTCAAAATATCAATGATCATAAATC
AATTTCGTGATTCTCGACAATAAATAAGTCAAAATAAAAAAAA
>R=602|TRF=0.000|NSEG=0.078|Mid
GGTCGTGGTCGAATTGGTTCCCGTTAATCTTTATAAGTATAATTCTGTAAAAGGTGATGGTCGAATTGGTTCCAGGGTGA
GGGTCGAATTGGCTCCCGCATGAGCAGGTAGATAGAAAGGATTAAGTCAAAGATATGTTTATATTTTAGATTTAAAGCTG
GTAGAAATGTTCAAATAATTATTTTCTTGGCACGATATCCAACAACAAATTTCATTTATTCGTGGTTAACTGGTTATTTA
AAAAAAGGAGAATGTTATTTTTTAAGCCCAAAGCTCTCTGTAAATTTCGTAAAATGTTCTGCAAATAAGCTCATTTTGCT
CTGACCGTTCTCAGTTTACTAATTTGCGTTTGCCATTGCATTTCCTTTTTCTCGATTACGTTGGGCATTAAAGATTGAAT
TCTCACAGATAGGGTTCTATGTGCTCCGAGAAAAAAGTTTGAGAGAACTTAGATATGTGTCAAGTATCAAACAAAAAATG
TGGTTCTGGCTCTAGAGTTCTAGTTCTTGTTCGGTTTTACATCATTTGCTCTAAATTATCCGTCAATTTTAAATTCTATG
CACCCTTATACTATTAAAGCATCAAAATGGAGACAAATTACAAAAACAATTTTAACATTTTTCAACTTAGCGAGGAGATT
CGGCTATGGATTTTACCTCAATATTCCGTTTTTGAACTTGTGAATTTATTCATACACTTAAAATGCCATTCCTGTTATCA
TAATACTTTAATCCGTTTATCTGACCTACCTGACCGACGGGAACCAATTCGACCATCCCCGGGAACCAATTCGACTATAA
TTAGAGAGGATTACCGAATTTGGGAACCAATTCGAC
>R=603 (RR=600.  TRF=0.000 NSEG=0.029)
GGTTTGGCATGATGGGCTTATTTATAAGCTCCATCAGACTGGCATTCCGCTCGCAATGGTTCAAATGATCAGATCGTTTC
TCGATGGACGCCGTTTCCAGGTGAGAATCAATAACTCTGTTTCAGATCCCCAGGACCTGGAAGCCGGAGTCCCTCAGGGC
TCCGTTCTTTCACCCCTTCTTTACTCCATTTTCACCCACGACATCCCAAAAACTGACCGTACGACACTGGCAATATACGC
AGATGACACAGCGATTCTCACCAGATCGAAGCAACCCTACATGGCTACCCGCTACTTGCAGGAGTCTGTGGAACGCATCG
AAAACTGGTGTCGCAGGTGGCTCATAAACGTCAACCCCGACAAAAGCCGAGCGCTTTTGTTGGCACGACGTAGAGTCAGC
CCTGATGGGTTTGTTCGAATGTTCAACGCGGATATTCCCTGGTCTGACCAGGTCAAATATCTCGGGGTCATTCTGGACAA
AAAACTCTCCTTCGGCCCACATCTTGACTACGCACTCGCGAAGGGCAAGATGGCCACGGGAATGCTGAGATCTCTCGTAT
GTCGGCGGAGCGCGTTGTCAATTGACAACAAGCTCTTGTTGCACAAATCAGATATCCGAACTACCATGACTAATGCTCCT
GTGGCGTGGGCGTTCGCGACCTGTAGGACTCGGATGCATAATTTACAAACTTTCCAAAACAAATTTCTCCTTCAAACATT
AAACGCCCCGTGGTTTGTTCGCAACAACCAATTGCACCGAGAGGCGAAGATGCCGACGATGGAGGAATTCTTCCGTGAGA
CCGCCGAGCGAGCCTTTTCGAAGGCGGAAGCCCACCCGAACCCCCTGGTCCGAGAGGCCGTTGACTACGACGAAAACGGT
CCGTCCAGATGCAAGAGGCCAAGGATGGCTCTCTTGTGATCGAAAATGCCTTCTCACTCAGATCTTCCGAATCTGGTAAG
CATCAAATGTCATTGCCACATTTATCTGTCGCAGCTCTTTTCAGATTCCATCAAATGGATCACTTCGGGGGAATCCCCGG
AGCGCCCTCTTCTTTTCTTCTGGCGCCATGCAAACCGGCATGGCTGCCCAGCGTGCGTTCAGGGATGAAGGACCAATGGT
TCCGATCCCTAAGGTGACGCGAGGGGTTTTAGTGGGTATTGTCGGCTTGCACATTTACCGACCGAGTCCCACATAACCAG
ACCTAGTCT
>R=604|TRF=0.000|NSEG=0.234|Mid
CCATGGTTAGTAGAGACATGGTTGCGCCGTAACTCTGTGGAGGAGTGGGAGAACCGCCACGTTGATACGTCACAAGATTA
CAAACGTGTTGTTTACATCGTGTTTTTTATGGTTTTTAATAAAAAATAACGATTGTAACCCAGTGGTGATGACTTTTTTA
GTTAATAGTGTTGTTTAGCTTGATAACAGTGCAGTGAAAAAAAAACAGGAACACCACTAGGAGGGGAATTTCAATTTTGC
AGAACCAATAATAATTTGCAGACCAGGGCTTTAAAATAATCCGACCGACTTGAAATTCAACACACATAAACAACTTAATA
ATAGCTTTCATTTGGTATTACTTTTAACCCCTTTGATTCAACCCTTAAAAACATCCCCCAATTCAATATTGCAGACTAAC
CCTTTAAAATGATCCGACCGACTTGAAATTCAACATACATAAAAAACTTAATAATGGCTATCATTTGGTATTACTTTTAA
CCCCTTTGATTCAACCCTTAAAAACATCCCCCAATTCCCTAGACGCTAGTCACCCCTATTTTAAAAT
>R=605|TRF=0.000|NSEG=0.185|Low
TAGGGTCGGTTTCACCAACCTCAGTTAAATTTATTAGTAGAATAAATCCACAGAAACGATTGTTATAATCATAGTAACGA
TTGTTTTTAACTGTTCATTAAATTTAACCAACGTTGGTGAAACC
>R=607|TRF=0.000|NSEG=0.227|Mid
TTAGCCGTCCGCACATTTGTGGACATTACATATTATGGATAAACAACCAACAAAATATCTGTCCCTTCATATAGTCCATA
TACTTACTAATTAAATCAATATTATACTGGTAATTTTCTACTTAACATATACCAGTAATTTTTGCTGTAAGTATGATTTT
TTTTTTGAGTGAAAGTTTTATTTTAATTTGATGTCTGTGGAACAAAACCACCAAGGTCGAACAAAACGGACATTCTAAGT
ACGATAAATTTAACAGAAAATTCGAACGAAACATCAAAAATTAGTTTTTCGAATATCACACAAGAGTGAAAATAAATTAG
AAAATTATTTTCCAGAACTTTCTCAAACGTGTTGTCAATATCAATTTTCATTCAAGTTTTACGGATCTCCTGAAAATTGC
CTGACAAAATATTTTCGAAAAGTTAGGTCAATTAACTTTCTACTTATTGTCACTCTCTTTTGGTATGGTAACGTGTTTTG
TTTTCGAACTCTTCCGCAAATAAACCTTTTGTGATTGGCTACTTTTAATTGAAAACTATCTCCCAAACGCAGAGTTAGAA
ATTTTTTGTAAAGGAATTTTAGCTTCAGAATTGT
>R=608 (RR=605.  TRF=0.000 NSEG=0.155)
AATTAAATTAAGAGGTGGTGGAGTGCTAATTGCTGTGGAGAAAAACTTTCCCTCCAATCAAGTACAGTGTGATGCAACAA
TGAGAGAAGAATTGTGGGTTTCCGTTTATGTGAATTCTAGTCAGCTTATTATTGGTGCAACTTATATTCCACCTAACGCA
AATTTTGTGGAATATTCAAATCATTTAGACTCCCTGGCTCTTATGTCTACAAACTATCCGAATGCCGTATTATGTGTACT
TGGTGACTATAATTTACCAGGTGTTAGTTGGTTAGTTGATACTGACTGTGATTACTTAGTGCCCAACAATGTATTTTCTG
CTGCAGAGGAAATCATATGTGACAATTTTGCATACTTCGGTCTTTTTCAATATAATAATATTGCAAACGATAATGGTACT
TTTTTGGATTTGACATTTTGTAATAATAGGCTTTAAGTAAGTAATAATGAACCCATTCTAGCTATTGATAAACATCAACA
ACTTTATATGTTAAAATATTTGATATCATTGTACCTGATATACAACCACAAATTGATATTTTTATTTAGATAAAAAGAAA
GCACCACACGAAGTTATTAAAAGTGAAATATCCTCTATCAACGGGTCTATTAAAAAGAATAGGCAAGATATAAATAACTC
TGTAGAATATATTTATTCTCACATTTATTATATCCTAGATAACTTTATTACGATCAAATGTAAAAATGCGTCTAAAAATT
TTCCTTCCTGGATTAACAAATCAACAAGATCTTTAACTGTAAAGAAGAAAATTGCTCACAAAAAATATAAGCGTAGTAGT
CTGTTAAGTGATTATGAACAATTTTGTGTACTGAGAGATAAATGTAAAAATGCCACAAAGAACTGTAAAAAACAATTCCT
TGATCAGGTAGAACAAAATATTATAACTAACAGTAGAGCATTTTGGTCATATGTTAAATCTAAAAATACTGCACAGGGTT
ATCCTAAAAAAATGTCGCTAAATGAAAATTCATGTGATTCTCCTAATGGTATTGTAAACCTTTTTGCCCATCATTTTGAA
TCTGTTTATCTTGATCAACCAAAGTTATCAGATTTAAATTTTTCTAAAAATGATCAAAATGCTGTATTTTTAAATAGCGT
TGAAATTTCTGCTGATGTTATTTTTTCGAAATTGATACATCTAGATGACAACTATACAACCGGCCCTGATGGTATATCTC
AAATGTTTTTAAAAAATTGTGCTTATGAATTAACATTGCCATTACAAATGCTGTTCAATAAATCTCTTGATCAGTCTCAA
TTTCCGGATATTTGGAAAATCTCATATATCAGACCTGTCTTTAAAAATGGTAGTCGTGTAAATATTTCCAACTATAGACC
GATATGTACCCCATCGTATATATCAAAAGTTTTTGACTCCATTATGGCTGACATTATATCATTTTCTGTAAAACAATCTG
TTATTGAAGAACAACATGGTTTTTTCAAGGGTCGCTCTACGATGACCAATCTTTTTCTGTTTACTGAATATATAACGTCA
AATCTTGAAAATGGATTCCAAATTGATTGTATATATACTGATATGTCAAAAGCTTTTGATCGCATTTCCATTGAGTTATT
AATATCAAAATTAGATAATTTAGGTTTTGGGGATCCAGTCCTTAGTTGGATTTATTCTTTTTTATCTAATCGTGTACAGT
ATGTAACTATAAATGGTGCTAAGTCTCGCGCAATTCACCCATCCACAGGTGTGCCACAGGGGTCACATCTAGGCCCTATT
CTTTTTTCTCTATATATAAATGATGTCAAAACAGCGATCGAAAGCTCTGAAATCCTTCTTTTTGCCGACGATGTAAAGAT
TTTTAAAGTTATTATAAATCCAAACGACTGTGATATATTACAACGTGATTTAAATAGTTTTTGTATGTGGTGTAAAAAAA
AATTTTTAGAACTGAACATAAATAAATGTAAATCACTAAGATTTTCTAGAAAATTATATTACAATTTACCATCTTACTTT
ATATCAGGCAATCAACTTGAATGTGTCACTCATATTCGCGATTTAGGAGTTATTGTAGACAGCCAGTTAAGTTTTGACTA
TCACGTTAACCACATTTTGTCGAAAGCAAACAAAACATTAGGATTTATAAAAAGACAGTGCTCTGATTTTTCAAGTTTGC
GTGTTGTAATATTATTATATAATTGTTATGTTCGTCCTATTTTGGAATACTGCACAATTATTTGGCAACCTTGTTATAAT
GTTCATATTAATCGAATTGAAAATGTTCAGAAAAAATTTGTTAAATTTGTATGTTACAAATTTAACATATTTTATGACAA
AAATAATTACATAAACATTTTAAGTTATTTAGGACTATCCTTACTATCTTCTCGTAGAATATTTTATGACGCGTCGTTCG
TATATCGTATATTGTCTGGTAATGTAAATTGTAATCCTATTCTTCCGCTATTTTCAATCAATATACCCGTTTGTAACGTT
AGAGAGCCTAGAATGCTTGTAGTGCCTTACCACCGTACCAATTATGGGAAAAATTCTGTATCTTCTAGGCTATCTAAAAC
ATGCAACGTACTTTCTGGTAATTTAGATTTTATAGGTTTA
>R=610|TRF=0.000|NSEG=0.465|Low
GCCGGCTCTAACGAATTTGCCGCTCCGGACAAAACTGAAAATGCCGCCCTCACAGAATAAAAATTATTGTAAAAGATATT
TTTTATTTATAGGTGAGTTTATTAATAATTATTAAATTCAGTGGTGACTGTGAAAGTCAAATAGAAAAAATTGATTTTCT
TTGAATTTTATTTATTATAAAACAAGAAAAAAAAACGGCAAAGTGTAAGAGAAAAATTTATTTTACATAAATATTACATA
ATTTGTATTAAAAACAGTCAATTAAAATAAAACACAACAATAAAAAATAATTACGTAACTTGAAAACAAAAGTAAAACTA
ATAAACGATATTTAAAATTGTTTTTTTCTGACTTTCAATTCCGCAAACTTTTTGATTACACTTTTAAGATCAATTTGGTC
AGCCAACTCGTGTTCAATCGCTAAAGTTGCTAAACCATTTAACCGCTCTTGTGAAGTTGTAGATCGTAAGAAATTTTTTA
TTAATTTTAATTTTGAAAAGCTTCTTTCTCCACTTGCCACACTTATTGGTAAAGTAAGTAAAATTCTTAGAGCAATGCAA
AGATTTGGGGCAAAATTTAAAGTTAATATTAATTTCAAAACTTCATTTGGACTTTTCTTCTCGCCTAGTAATGACGCAAC
TGCAATTATTTCGTCAGCTAAATCTAGCGCGCTTATATCTACTGATTCCCCATCGGTCAAATTAATTTCCAAATCTTTAC
AGTGTTTCATTATTATTTCCTTTTACGTATTTATTAATTCATGTAAATTGTATAAAAATTGAAAATAATT
>R=611|TRF=0.000|NSEG=0.127|Mid
CAAAGCCAGTAGATATACTAAAGTAGCGACACGGACCTTGACAGGGCAACAATAACGATTATATACTCTAGAGAGGGCGC
AACTATCGAAATTCGACATATACCGCATTATTTACATAAAATGCCTAGCCTTGAAAAGCCTTAGTAAGTGCGTTTTGTCC
CTGTTTCTACGTTTAATCTTCACTAAATGAAATTGCTAAAGGGGATGCTCAAAAGAGATATTCGTTAAAGGTCACATTAG
ATGATAGATTTAAATCGAGAATGTATTTAAACAGGCAGTTTAGTTTTCCAAGGCTCGACATTTTTTGTAATAACGCTGTA
ATTTTAAAGGTTCGTCAAATTGTCAGTAATTTTGAACATACGTCAAAACTGTCAAGATTCTCTCACTTTTGAAAAATTGG
TAAAGAGTACAGTGATTCTGGTGTTCATCTGTAGTTTTACTGTGGTTATTGGTTATGAACAGATTCCATGGAACTTTCAA
ACCTGTGCTTCAATCACGTAAATAATAAATCGACACCAAAAACATTAAACAAAAGGGCCTCCAGACTGTTCAAAGTCGTC
CACATTACGAAGCACGTCTGTGTGAGAATACTGGAAACTCATTCAAACAAAAATTGTTTAAGAAATGTAAAGTGGTAGGT
ATCAACTTGAAAGAGAAATTTCTAAGATACCAAATTTTCATTAAGTATTTCAGGTAGATTTAAACAATACTTCCTTGAAA
ATTCATTCTAAATTATTAGATTCCGTCCTAATGGGAAAGAATTTAAGACCGCTCTGCTTACACTGACCTTCGTTTCACAA
AATTTAATGCATCTAAATCTGGGAATTGTAGCGCATCGAAGTTTGGTGGACTTTTTATAGCCACTTATTTACAGCAACTA
TGTTATACAACATTTAAATAATAAAGAGAAATTCAGGTTGTATTATTTCTATTTCTTAGGTAATATCGAGGTGTAAACCG
TACCCCAAATTTTGTACACCAGTTAGTTAATCATGATTCCTTCTGATTTTTCCTGAATTTTTCAAAATGATTTCCTTAAA
ATTTCTTAATTTTCTCAATTT
>R=612|TRF=0.000|NSEG=0.000|Mid
TGAATAATGCCTAGCAGAATTTCGGGAGAAATTTCTCTAAGAATTTTTTAAACGGTTATTTGCTAACATAAAAACAGTAT
TTCTGGATACTTCATTAATTTCCTCTACTGTCTTTTGCAACACGATGTTTTGAAAAGAAATGTGCCTAAAGTTACACTTC
CCTTTCAAGGCTTGCTTTAATTCAGTACATTTTCGATCTCATGGTA
>R=613 (RR=610.  TRF=0.000 NSEG=0.042)
TGTAGTAATTGCAAAAGAGCAGGCCAACAAAACACAAATCACGCGGCAGGATCAACAAACTGCCCAATTTACAAAAACCG
GCTGCAAGAGGCAATTAAAAATATAGACTTTGATGGATAATACAATCAGTATTATTCAATTAAATTGCAACGGCGCGAAA
TTGGCAACGGCAGAGTTAGTAAAATTTGCACTTGATAACAAAGTTCAATTAGCTTTATTACAAGAACCGCATAGAGTTAA
ATGTGGGCAAAATTACAAATTGTCAGGAATCTCGACCGCAATTAGCTGCTTTGCAACTAACGATCCGAAATTTCAAACGG
CGATTCTGTGTTTTGACCCTAGTTTAAATCCATTATTTTACCCTCAGCTTTCTAATAAATTCTTAACATTGCTTTCCATT
TCGGTGAAAAATGTACAAATTTATTGTTTGATCGTCTACCTGCCTTCAAGTGAAAGCCCGTTGCCAATTTTTGAACACCT
GCACAAGATCATGGAATTTGTAGCAGGTAAAAGAATCATTATTTGTGGGGATTTTAACTCAAGGTCGCAGCTTTGGTTTG
ACCGATTTAACGACAGAAAGTCACATATTATTGAGGAATTCATTGCAAATTACAATTTAAATTTAGCAAACCAACCAAAC
AACTTACCGACTTTTCAAACCGTCAATGGCGAATCAAATATTGATCTAACACTTTATTCAAACGATCCATTCATTGAAAT
TTCAAACTGGAAAGTTGAAAATGCGACGTCATCAGATCACAATTTAATTAGCTTTAGAATCAATAAAAATCTAGCTTATG
CAGACCATGCTACACCTTGTGTTAATTACAGATTGGACTTGACCTCGATCAAAGATGAAGTTCTTCAACCGCATGTCGAT
GACCTGATGAGCCTTTTGGATGAAAGATTTTCAACGATCGACTCCATCCCGGAAATCGAAAATGCGACAAAGGAACTATA
CAGCGGACTTGCGGAGATTTTTCTCAAACACGGGAAAAAACGCAAAAATTTTGTGGGAAGGCCCGATTGGTGGAACGAAG
AATTTGAGAGATTTCGAAAAGTCTATCTTGCGAAAAAGACTCTCTTTTATCGCAACAGATTTCGAGAATATTCCGACCAT
CTTTTCGCGGAAATGACCAGGGCCAAGCAAACTTTCAAAGAGAAAGTGGAGAAGCGGAGACAGAAATGCTGGTTGGAATT
CGCCGAGAATGACCTGGCAAGGAACCCCTGGGGAGTTGTCTACAAATTGGCTTCTGAAAAACTCAAAACTCGTGGAATTT
TGCAATCTTTTCAAACCGACGAGGACGACAACATAACCAGGGATTTCCAATCAACCATGGAATTTCTCATTACGAATTTA
CTTCCGGACGACGACCCTGACGCCAACACCGAGGAGCAACGTGTCACTCAAAGCGATTTTCGAACAACCACTGCGGAAGT
GGGGAGTGACGCTGTGATCACCGAGGAGAAGGTCGACAATTTTGTCTCGCAAATCCAGAACAAAAAAGCCCCGGGCCTTG
ACAATTTAAAAGGAAGAATTCTGAAAAAATTGCACCCCAAAATTACCCCGCTGATAACCAGAATCTACAACGCGTGTTGG
ACCCTAAATTA
>R=614|TRF=0.000|NSEG=0.275|Low
ATTAGCTTTGTTTGCGTACGATTTTTAGAACTAATCCTGAACTAGTCCAGGATTTATTTAAAGCGCATGTGCGGTTCAGA
ATCAGTTATGGATTATCGTCTACCGCGAACGATAATTTATCGTTATCAAGTACACAGTAAATGTTTAAAAACTAATAACC
CATAAAAAATTATCACCAAGTTAGAAATGAGTTATCCGAAAAAAATAAATACAAAAATGTATAAATTATAGAAAACAACC
CATTTTCAAATTTAAAAACGTTATTTTAT
>R=615 (RR=612.  TRF=0.000 NSEG=0.412)
AATGAGTTCAGGTTATTCAAAATTAAATTAATCGTAAATTAAAAATTCATTGCGATTAAATCGGATTTTGAGAGTAAGTC
ATTGCTTTAATTTCAAACAAATAAAAGAAGATAAATATAAAATGGAAAGGCTCTTGCACATTACAAAGCAGGGTGTTTCG
AGTAAAAAACTAACAAGTCGAGGGTGTATTTGATAAAAACATCGTTTATTATAAAAACAATGTAATAATAAATAATAAAA
TTAATTGTAAAAGTTTAAATAATGAAATTATTATTCTTTTTAATATTAACGGTCGGTTTACAGAAAGCAAAATTAAAGTT
TAATTTAGAATTAAACTAATTCCACATTAAGTTGCCATTTAAAATGCATTGACAAATGTCAAGTTGATCTCGAAATTAGT
CACGAAATGATTAAGAAATACCTCGGAAGTACTGGTTATTGTCGTTCCCAAAAGGGATGAATTTTCTTTGCAAATATAAT
CCAAATTTAATAGTTTATGACCACTTCGGGAGGTAGCAGTCATTTGGGGAATCCACAAGGGACTTTCTATTTTACCTACA
ATTCTTCACTTATTTGCTTCATATTAAAAACCATCAAATTCAAATATACACATAGTTGTTA
>R=616|TRF=0.000|NSEG=0.409|Low
AAATCAGATTGATGAAATTAAAAAGTGTAAAAAAGAGAAGAAAAAATATTGTAATATCAAATTTTCTCCTACACAGATAG
GTGGATTTTTACCTGCTTTAATTCCTGCAGCGTTAGCTGTAGCCAAAGCATTGGGGTTAGGTGCTGCTGGTTATGCTGGT
ACTAAATTAGCACAAAAAGCCTTTGGAGATGGTATAAAAAAGGATAAAAAAAACACAAAAAAGACGAAGACATATGGACA
AGGAATAAAATTGATAGGAAAAAGGGGTTAAGTAATATAGAAATATATGATATTATGAAAATAAGAAAAATTCGGGTTTG
CCTCATGAAGCTACGCGAAATTTTCGAGGTGTTTTTGCAATTGACATGTTACCAAAAAAAATTAGAAAAGATGAATCAGG
TATAATTAATTTTCAACCCTCTAATTGTTATGGCTCACACTGGGTATGTTACATAAACAAACCATATTTAAGAAATATTT
TATATTTTGACAGTTTTGGAATATCTCCACCAGAAAAAATTAAAAAATATTTATTAAGTAGTGGAAAAAATATTGCGTGG
AATAGCACGCAGTTACAAATGAATTCTTCTGTTTTATGTGGTCATTACTGTATATATGTAATAATCAATGTCAACAGAGG
CAAAGATTTTTATGATATATTATATTCTTTTAAACAGATACCGTGCAGTTTAAATGAGAAAAAGATT
>R=617|TRF=0.000|NSEG=0.000|Low
TATTCTGAAATAAAATTTACTTTTTCTGAAATACAGTTGAAAAAGGTGTAGT
>R=618|TRF=0.073|NSEG=0.491|Low
AATAATAATAATAATAATAATAATAATAATAATAATAATAATAATACACGAATACACACATTTGATCTCAAACAAGAATC
GTTAACTTTCAAATAATTTATCAAATTTTTAAATATAGTATTATTAACTCAAGATCAGGAAATATCCCCTCCTGTCCTGG
AACCTGTTAAAGGACACTCTAATGTAAATATTTCTGATCTCCCCATTTACCTTGAAGATGAATGTGTTCCCCCATCCGAA
ACCGTTTGTGAAGAAATCCCTACCCACCAGCCACCACGAAAAAAATACACCCCTTCTAAAAATAAATCAAACAAAAAAAA
AAAAGTTGATTTGAAAAGAACACTATATTTAAAGCGCATAAAATTAGCAAACATGGAAATTGAATTTAAAAAAAAGATGT
ACGAATTAGAATTAAAAATTAAAGAAAAAGAGTTGGAAAAAATTAGCCGAAATGATTAATAAATATTGAAATTTTATTTG
TTTTTTTTTTCAATGAAAATGTGTTCTTATAAGGGCTGTACGAGCGGCAGTATTTTCATTAATATTATTATTTCTATGAA
CAGGTTCAATTTCAAGTTCTTGAGGTACTTCAACATCTGGATCTCTTGGCGGTTCATTATCATTTGTGAAA
>R=619|TRF=0.000|NSEG=0.000|Low
TAGTTTATTATACAAGTAAAGAAAAGTTGTTCATTATCTGTGAGTGATGGGTTTCTGAAACGAGTGCGGAGCACGAG
>R=620|TRF=0.000|NSEG=0.098|Low
ATATATCATGCGTTCATTTAAAAACCTTGGCTCAGTTGACTGTGCTTTAAATTTGAACTTGGGAACAGTGTAATCGGATC
CGGAAATAGTTGCCGGCAGTCATTTATGGAATGTCAAAAAGTTTTGAGGTTAGGTATTTTTCCACCCTTGTAATCTTATT
TTACTCGTTACTTGTTTTGCTTTGCATTTAGTCTTATTTCATCGTATTTTTCTCTCTGTTCAACGTTTTCAGAACTCCAT
AATTGTGTGTGAGTGCACAATTTTTTGTGGTTTGACTGCACTGTGCGAATTTTGCATTTTATTATGCTTTAGTTCGTTGT
TCGAGTGTTAATCATGTTTTTTTCATAACAACATAAAATGTTTATGTTGGATTCGTACTTCCACAACGGATGAAAAAGTT
TGCTGGAATTGGGGAGTATTCTGTTAATGCATGCTTATTCCCTTTAACAAACATGTTCTTAGTTTGTCCTTTGACTCATT
CTAGCCAGGTTTACTTGATAGCCTAAATAAAATTTACACCAACTGTTTCGATTAAGAATTCCAGTCACAAACCCACTCAT
TTATCCAAGTACGCCCGTGTATTTGCATCGAGGGTCTAAAAGTGGCAGCAAAATGAAATCACCAAAATTTTTTAAATATT
TTTTTTTTACTTTTTGAAATTATGGCTGCCTTGGGTTACTGCGCGCATTTCTGCTGTGGTGCTTGATTTAACTTTCAGCA
GGTTTTTGTGTGAAATCAAAGAAGATTTTCGTTTGACAATATTGACATTTCGTAATGGCAGTGGCCCCGTCGACTGTCAA
AATTCTACGCTGGAAAATTAAAAAACAAAAGAAGATTCCACAGTCTCCTGAGCCAAGGTTTTTATTTGAACGCTCGATA
>R=621|TRF=0.000|NSEG=0.000|Low
GTTGTCCGAACGAACTGAAATTTTGCACACATACGTAATTTCCGTAAAATTGCAATAATATTTAGTTTA
>R=622|TRF=0.000|NSEG=0.383|Low
AAAAAGTCGTTAAAAGCGTCGCTACTAATGTTGCTGTCTTTACTATTCTCGTCAACATGTTTCCTTGACGCACAAGAATT
ATTTATAATATTCCAAGCTGCTTTGGATTTATTACTAGATTTATCAATATATTTTTTAGAATAGAATATCCGTTTTAATT
TAATTTGTTCTCTATATAGTTTACGAAGCTTATTCCTTGCCTCCCTGGAAATATTTGACTGATCAATTTTATGTATGTCA
TCTAAAATCCGTAATTTATTTTTTAAAAGTATTAAATCTTTTTCAAATCAATTCACAACAATACTATTTTTAGATTTATA
TTTCACCTTAATTTCCGGGAAGGCACGATCACACTTCTCACTTATAACATCAATAAATTTTTCAAACTTACAATTTATAT
CTAAAGAAGCGTCATGAATAAAATCCCAGTCAGCAAATTCCAGCAATGAGAATAATATTCCTTTACCATTATCCGTTATT
GGTCTAATTTTTTTTACAGTGTTACAGTTATTCAACGAACTGGGTAAACTAGCTTTTAGGACAATACCTAAGTGATCTGA
CAACAAAGTATTTGTGGATTCTACATGACAAGTAGTAATATTTAAATTAGTAAATACATTATCAATACAATTAGAACCTC
TAGTTGGAAATTCGACGAGAGGCTCTAAACCATATTCATAGAATAAATTACATAAGTGGGTTTTTGAAAACAATCACTAT
TAAAAAGAATATTAAAATCACCGGATA
>R=624|TRF=0.000|NSEG=0.316|Mid
TTTGTTTTGATTTTTGTTTTATATTTTCTTAATTTTTGTTGTTGTGTATTCTTTCGTTTTTAGATTCGAAGCCTTTTTGC
ATTATTTTGACGGATCTGTCACTTTGACGGCATTCACAATTTAAATTAAGCGGCACATTACGTTCAAATTTCATAGGTGA
CTTGATGAACAACCATTTTTGAACACATTGTAT
>R=626|TRF=0.000|NSEG=0.216|Mid
ATTTTTTAAAAGTTTCATTGCATTTTTCGGTCAGAAACTCACCAATTTCGCAAAATTCAAAATAAAAAAAAAACAAATAG
GAACAAAAAAAAAAATTTTTTTCCTTTTCAAAGCGTTTCAGCACTTTTTCAGCCTGAAACACAAATGTTTTGCAAAATTT
CGTCCAAAATT
>R=629 (RR=626.  TRF=0.000 NSEG=0.374)
TCTATTAAATTCTTTATCTAAGGGCTGTTTACTAGTAAATAAAGCTCTCGAATAATAAGTAAATAGTAAAGACAATACTA
CCTCAATTTTTATGGTAACTTTAATTTAAAAAATCATACAGTAGTTTGTAATATTTTAAACAATTAACAACTATTTGTAT
ATTTGGATTTGATGGTTTTTAATATGAAGCAAATGAGAGAAGAATAGTAGAAAAAAAGGAAAAAAAAGAATAAAACGGAG
AAACTCTTGCGTATTCATCATGTGTTTGTCAATGTTATGTTATCATAGTTATTAATTTTATTATAATTATAATTTATTAT
AAAGTTTATTCTATTGAAAACAATTTGTTAGCGAAATTAATGAAGTTAGAATTACGCCCTATGATGGCAATTTTTATAGA
ATTTTCTATTAAGGGTGGATTTTACAATCGTCGGATAACTTTATCCTGGGGATAAATTTTGAAAAATACATTGTTGTAAC
AATTGTAACCATAGTAATTATACAAGGAATAACTTATCCGGAGTTTATCTGACAATTGTAAAATCCACCCTAAATTAAAA
TTGTTTATACAGGCCTCATTCGTAATTAAACCTGGTTTAAATATGATGAAAAAGAGATTAGTTTACAATATACCCAAATA
TTATGGCACCGCCTTAGGGTGCTTAGAATTAACACTGGTAATATTAGGACCCCATGATTCATCCCAAACTTGTCTACCTA
CCGATTTTGCATTAGTTTTTTTGATTCCAATAAATATTCATCCCTTTGAGGAAATTTGAAAATGAAACACGTATTTCAGG
AGTAAATAAAGTAAATAAAGAAAACAGTAAAAACAACACTACCTCAATTTTTATGATAATTTTTATATAGTTTAAAA
>R=630 (RR=627.  TRF=0.000 NSEG=0.432)
TTAATTAATTAATTTAATAATATTAAATAAAATTATATTCTTTACTGTTTTCACAATATCACTACTGAAACCATATCAAT
TTTTATTCGTAGTAATTTTCAGATCATTATTTGAATTTAATACTTTAATAAAAAAAACCTTTTTTGGTTTAAATTAATAA
ATAATTACATTATTGTTATATAACATACACGTACATAAAATAACATAACAGTCAAATTATAAAAATTTATCTATCACAGT
ATTCACAACAATAGTAAAATATACAATATAATCATTTGCAGTAATATCACAGTTACTCATATCACAGTTTATGTTCCGAC
GACGTTTTGAATTTATTACAGTCCACATGGCACCAGAAGTGTTTTTAGAGGATTTTATAAAGTTATCATTTGCCTTAATT
TTGGCGTTTTTAATGGCAGTGCGGTAATTAAATCT
>R=631|TRF=0.000|NSEG=0.301|Low
TTGCTCAGTTCGAGCTTAAACCGAGTTTAACTTTAAACTAAGTTTAAGCCGGCACTGAGTGTTGCTCAGTTACAAAATAT
CGACTAAGCCAAAGCTTAGAATTGGTTTAACTAAGCGGTCGATGTTGGCCGCTTAAGCATTGGCTTATCGCTAAACATTT
TTAATATTAACGTTATTAATATACATAACTTTATAATTTTATTGAAATAGTTAACAGATGAATAAAAAAAAACGAAGTAG
AAATTTTAAGCACAAA
>R=632|TRF=0.012|NSEG=0.176|Mid
TTTGTTTTAAAAAAAATACATTATGTAGACTGCAATATGCGTTATCGTTCAGATGGTACATGCATTTAACTTTATCGGCG
TGTAATGTTGGTTGTTGTGGAAATTCAATAACTTGTTTATGTGTATATTTTTTCAAAAATTCGGCTTTTTCTCTTCCTTT
TACGTAAATTTTGTCAACATCCTTCAACACATTGTTTATAACTTGTACGTGTTTCCAATATGGAATATGTCCCATATTCC
AGTCAATACAATGATAATTCTTCATTAACCATTTTACTTGTTTTTCATCTTGAGGATTCAAAAGTTGTGAAGGGAAAGGG
GGTTGAAAAACATAGTGTGCGAGTTTGTCTCCTCTTAAAGCAGCCAGTTCTTTAACTATAAACTTTTTTCCAATTTTGTA
ACCTTGAACGTCTATAATCACTTCGTTCTCCATTACTATTAATATTAATTTAGACTTGTTTTACAGATTTTGTCAACGGT
GTATATGTAAAGGCTCGATCACTAATGACTAATGCATATGCGGTGGTTCCCTCACTTATACCGGTGTCTGTATCAAATTC
AATTCTCAGTGCAATAGACTGTGTTTGTAAACCAGTTTTTTGCATCGAACAATCAATTATGATTAGTGGATAACTGTCGA
AAAACTGTGTAGGTGTAATGTGTGTTTCTTTTTTATCTGTATAATAGTATCGGGATCTAAAGTTTGTAAACATTTCATAT
AATATACCGAAATGGTGTTTTTTATATGAAATATTTAAATTTTCATAAGGATATCGTTCATTATTTAGAAATACTCTCAT
ATTGGTTATATCGCCTCTATCAAATTTACTCATATTTTTATCAAGTTGTCCTTCTCTATTGCTTTGAAGGCCAAAGATAA
TATAACGAGGTGTTTCAAATTTTGTAGAGATTTTCACAGGCCAACTACACTTTGTAGTATTTGGAAAGAGTGGCAGCGAA
TGAAGTTCCCAGCTTCTGTACGGCACTGCAATTTCTTTATCTTTTTCAATGGTTTTTGTCAATTTAACCTCTTCCTTTAA
ACCGGGCACAATATGTGGAACTAGCCATGCAATTTTATCAATTACAACTCGTGCTTTCTCATTTGTTGCACAAATTAATG
CATTGACATCACTATTACTACGAATTAATATTAACTCTTGCGGTATGTTTAGCATTATATTTTTATAATCTTCTGCAAAT
CCTAATAGTCGATTTAATGGGATACATGCTTGAAAATATCCATCTATAGGTTTAGTGGCTTCTTCATTTAGATCCCAACC
AGACATTGTTAATTTCAGACTTTCACTTTGATTTAATGATGCCAGATTTTTCATAGTTGTTGTAATACCTGGCTTTGTGT
TTGTATCTACAGTTACTCCACTTACTTCATACCGTATTTCACTAAACAAAAAAGCGACACCATTATTTACAAACTTGGTT
TCTGTTGCTGGTACAGTTTTATTGGTTGTAGCGTCGGTTTTAACCAATTGTCCCTCAATTAAAATTAAACTATCACATGG
TAGTGTACACAAATCTTCTTGTAAAGGAATTCGAATTTCATCCGTGTTTTCATATCTGGCTGTATATGCCTCATGACTTT
GAAATTTGTAACCTACCACACCTTCATCCCACTCAATACCCTTCTCAATATCGAACATTTTTTATGTGTATAATTCAAAT
CCTAATGATTTTAGAAACAGTTTATTTTTATTACTTAATTGTTGCACGTTTCGTTTCGTACTAACTGTTTTTCTACACTT
TTGTTGCTTTTTATATGAGTCAGTTCTAAAACTAATACCCATTTTCTTCTTTCTTCTGCAAATGTAATCCAACTGTTACA
GTCTCTTGTTGAAAATTGACCAACTTTTCATCTTGATCTATTATTTTAAGTGTAATATTTCTGATAGTTTTAACACTAAT
GGGTAGGTAAATCACATGATCTGGTGACTGTACTATTTTAAATCCAGGTGGAACGTTTGGAAAAAATTGATAAATTATGT
GTACAGGTTCTCCATTTTTAAAACTTCCAATTGTAATATTACATTCAATCATAATCGAATTAAGTTTCATTATGTCTGCA
ATATTATCCGAATCTTTTCCAACATTTTTCGGAACTATTTGACTATTAAATCCCAACACTGGTCCGATAGTATTTGGTTT
GGTAAAGTCAACATCTTTTGTTGCTTTGATATGTGTATGTAATGTATTATTGTTTGCAGTAATAGATAAGAGGTCATTAC
GGAATTGTTTTTCAATTACATGTTGTAAATAGTTGTTTATATCGGTTAATTGATAACAACCGGTCGGTATTTTAAATTCG
ACATCCCCGAAAAAGAATTTATTATTTTCTTCATCAATATTCGGTATACTGTTGTAGACTTCAAAATTTGTAACACCCAG
TTCATAGACACCATCACTAACATCAATCGGTGGATTAAAGTCAGCACTTAGTATCGCTGATTTTCCTGTTAATACAAACA
GCATCTTTGATTCGACTAAACTTATAATTTGCATGTGTGTCTATATAAAAACTTTAAACATAATTGTCCACAATTATATG
AACCCATTTTCTGATATCCATCATAATTGTATGTAATGTTATTACCATCATTATCACTTTTGAAATAATTGATAATCTCT
GTTGGAGGTTTTAAATTGCCCATACTATCAAAGTATAATATATTATTTTTATTTTTTACATATGCTGTCCAATGAGTTCC
ACTATTTTTTTCTTCATCTAAATTTATAATTCCTGTTTCATTTTTATGTATAAGTTTCGGTAATTTATTACGCATATATA
CACCTCTAAAATTTGGAATTTGTAATAGTCGAGCAAACTTTATTATTTCAATATTAGTGAGGGCGTGACGTGGTAATTTT
ACTGGGAGTTTTTTTTCTGATACCATTTATATGGACCAATGTAAAGACCTTTCCCTTTAGTTTTTCCTACACCTTTACCG
CTACTCATTTCCATTGCTTTATTATGCCGCATAGTTTCCTCCAACATTTTTTTATCTACCGAAGCTTTATTTACAGCAGT
CGCTATCCCTGCAGCTCCTCCTCCTAAAGCGCCTAGAGCACCTAATAGTGGTAATAGGAATGGTAAAAAACCACCATATT
TAGGAGCAACTAGAACTCGTTGTTTTTTTGTCTTCTTTTTTTTACCCTTTTTACTTTTAGCTCCCATTCCGAATTTTACT
TTGCCTTTCATTATACCAGCAATTGCTAATGCAGCTGCTTTTTCCCCAAACGATGCGTCTTTTGCTTTTAAACGTTCAAC
TGCTTTACTTAATAATAACTTATCTGCTTCGTGTCGTTTTTGCAAATTAGTTTCGTTGGCGTACGATATATCGTGTTCTT
TACAAGCCTGATCTAATTTATTTCTACCACTATGTCCAAGTGCAATTCGTTCTTGTAATTTGGTTCCAGGACCACAAAAC
TGATAACCCGGTATATGTAATTCAATGGGTAATTTATTTATTAATTTATTTATTAGACCCCAACCTCTCTTTGTCAGAGT
TGAATCAATACTATGTTGAGAATCACAAGTCTGTTTATTATATAACTTCATTTATTTACTTTTATCCATACAGCAAAAGA
ACAATCTAGATACTAATTTAATCTAAGGTTACAAGTTGTTTATATTTAATTTCTACTCTTATTAACTAACTAACATTCTA
TACCACTATCACAGCTACTTGATGAGTCGTCAGAATCATAGTCATCAGAATCATAAAACATCATTTGTCGCTCTCTACTA
AAATACCATATTTTAACAGTCATTTTGTTTATTAAATTATTTCCACACAACTGAGAATTCTGTCCTATTACTGTATTACA
CCAAAAACACTTGTAGTTTAACACTGAAGTCACATGTAGATGACAAATGTGAAATCTCACTGCCATAATCTTCACACATT
TTAAACAAAAGAATTTTCTTTTACTACAGTCCTTTGGAGACAGGCAAAAGAGCATGTAGCAGTAAGGATCTGAAAACATT
TAAAACTTAATTTCTACAAGTACATACAATCTCATATTACATACCATTGTCAACTTCCATTATGCTGATTTAAGTTAGTG
GTATATAGCTATAATTTTTTGGGCATTTTCCGGATCCACTTGGCTAGCTGTGTAACACGGAGTTTTACACTTATGACAAA
GGAAACCATATTTTCTAAGTAACTCTTTAAATTCTTCTTCATTACACGTAATGTCAATACTTAAAGAATTATTCCACCCA
TCTGGATTAATAATAGAAATGTCCTTAGTGCTGCACTGTTCACACACAACCACTCTATTAAAGAAACGTTCCCAACCACC
TTCCAAAGATATGTGTCCTAACTGGTTGTGGAAACACGTTTCTTCCACTATTATGACACCTTCACAAGTAAAACGATACC
ACATTTTTTTACTACTTTAATATTGAGAAATACTTATTAGATACTGTTTTTGAATTTGTATTGAATTCTATATATATTAG
CTGCAGTGACCTTGAATGATAAGTAAAGAGGGAAGTTGTTGGCCTTGCAAAAGTGGGGAGTAGCATGAATGACCTTGACC
TTGAAAACATCAAGGTCCAATAATGCCTTGGCCTTGAAGTGGTGGGGGAAGTGGGAGGGGTTGGCCTTGAAAAAGTAAGA
GAGAGAACGAGTGGCCTTGAAAGAAAGAGAGGGAAAATGGGCGGGGTCAAACTCAAGGTCAAGGTTGTGTTGTGTTGTCC
CCCCATTCGTTATCTACT
>R=633|TRF=0.000|NSEG=0.439|Low
TAATTTATTACATTTTTTTCATAAGAAATTATCTATAAACAGTGCATGATAAAACACACTGTCCCTTTTGAGGTAAACTT
GTGATAAGCCTCGAGATTCAAAAAAATATGTGTGGTATAGGGAGGAGGTGATCAATTTAATGTTTATTTAATTAATTGTC
AAAAAAATAAATACTTGTAATAAAAGGGATCTAGTACAATATGCGAGGCAATATGGGACCTACGTATTATAAAAAATAAA
ATAAATAAAACTATTAGATGTAATTATATGATGAAGACAAATAACGTATGGAAAGAATTTTATCATCCAAGAAAGAAGAA
GCGAAAAATTAAAAATTAAATTATTGACATAGATAATACTGTTACTTGAAAGTTTATGATCAAGACGTATTTTTCATATT
AGACAATGATAATCAACCTTTGTTTAAAGGTAAAGATTTAGCAGAAATATTGGGTTATGAAAAATCAACAAATGCTATAA
GTAAAGACGTAGGTAGGTGTTGATTTTAAGAGAAAATTGATAGTCGTATTTTTTTGGAAATATGTTATTTTTGTATTAAA
AGAAAAATATTAATCACAAATAATTTGTTTCAATTCATGGGATTTATTGAAGAAATAACGCGATTTTAAGAACTTTTTAA
AGGACTAGGAAATCTCATACGAAGAAATAGATTATAAAAATGCTAAAGCAAATTTGTATAAATATATACAAAATGATTAA
AAATTTTAAAGAATTAATAATGATGTTGAATAACAATAAGGCAAAAAA
>R=634 (RR=631.  TRF=0.000 NSEG=0.089)
TAAAATATGTGCCAGTCTAACGAGACTGGTGCGTGGGAGTATTTTTGAGTAAAGATGACTTTGAAATTTTGAACGAATTG
GTAGCGTGGATTTGTTTTCGTTTTGGTGGAGATTGGCACCTTATTGAGTTCAGACGATCCTTGAGGTTGAAACAAAGGGG
AGGATCGCTTACCTTGGTCGCCGATCCGCCTGAAATAATCTCTCGGGGATCACTTCACAGTGCACTCAAGAAAACACAAG
TTTCAGCGAAACCAGCCGTTTATTTCACAACACTGACGAGCAAATGAAAGAAAATTAATAATGGATAAAAAAAATAAAAA
AAAAAAAAAAATAAGAATTCTCCTACTGATCACGCAAACGTAATGGTCACAAGGACTATTCGATTTCGGAATCAAACAAG
AACTAACTAAACTTCGGAATTTTGAAATTAGGAAAGCTCGCCTTCGGAGAGGGGCTACTTCCTAGACCAATAACTTAGAA
GCATCCCTTGGCGGCAATTCTCGATCGGAACGTTGTTGCCAAATTTTTCTCTCTTACCCGAACTAACGCGAGGACCCAGA
GAGAGGCTAGGTCTTTTGTAGTCCTTGTGACTTTGATGGATCGTCTCAACACTTGTGACGGTATACAATTTCTACGAATA
ATATGAATCAAGAGATTACACGGTACCACCGCTTGATTTTGAGTACGTTCCATCGCCTAACTAAGGTAGCCAGGACCTCG
CGACTCTCCTGTGAATAGAAAGGTCCTGAATACCTGTCTGGTCTGGCCGATCTTACAGCTAAACAAGTTGTACAATTACG
TGAGGACCGCATCCATTGTATTTCTAGCATGTGGAGGCCAATTCCCTTAATTCGCGTCTAGTAATTCGGTTCCATGGACT
TGATTATCAAAGAGAAACTATTGAACCGCGATTCTACGAAATGACCACATGTCCCCAATAACCAGATGACGACCGTTTCG
GTCATAGAGGCGGTCGTCGGGGGTGGTCGAACATTAAAGTTTTCTAAAGAAGACGGCACTAATTTTGACAAATTTATGAT
TTCCCGTACATGAACTTAAATGCTGAAAAAGACTGATAAAGTGTCGGCCTTCCGAGAACGCAATCTGGTCGACACTTTCG
AATTTGATTCATGTGACAAATAACGGTCAAACTGAAACTAAAGGAACCGAAATTACTATTTCGTCTTTAACAAATAACAC
ATTTGTTACA
>R=635|TRF=0.000|NSEG=0.145|Low
TGGTTGGGCTAACTTAACGACAGCCCAACCATTCATGTGCTAAACGATTTCTTTATGTCAACTAAAAGATCTTGAAAAAT
GCTGGCGAATGCTGTACTTTAAATAAAAAGTGCAGAGAAAAAAACGAAGTTTTTTATTTAAATAATGGTTGGGCTAACTT
AACGACAGCCCAACCACACCGAGTGCCTTCGAGTTTTTTATGTCAACTAAAAGACCTTAAAAAATGCTGGCGAGTGCTGT
ACTTAATTCAAAAAGTGCTGAGAAAATAACATTGGTTTTTAATATCGAAAATTGGTGGGCTAACTTCTTAACGGTGGCCG
GACAGTCCAATCTTACACCGAGTGCTCTACGATTTATTTATACATATGAACTAAAACGTTTTCAAAAATACTGGCAAAGG
CTATACTGCAAATAAAAAGAGCTGGGAAAACAACAGTTACTTTTAATTCAAAATTTATTAGGCTTAGAAAAGTTTTGAAA
ATCCACATAGAAACTTTAGAAGGAGCTATACCTCTAGTAAATTCAAAAAACAAGGACAGCATGTTAGTATGGAAAGGCGA
AGAAAATATTTTCCCTAAATGTACTAACAAAAATGAAGATAAGTTATATTCAGCTGTACCCAAAGAAGCAGACGACCCTC
TTTCTTTGCTAGAGAAAACACATAAAAATTCCAAAGAAGTGGAAACAACAAACGATGACAACGACGAGACAATGAAAGAT
GAAGAAGATAGAGCAGTTGAAAACTGGAAAGGGGAAGGTGCAACTAAACCTAAACGTCCACGGAGATCTTATCTGGAAAA
TCAAAAAGAATGGGAATTTATGGAACTTTCGGCACGGACAAAAACAATTCCTATATCTTTAATTAAAAATGGAAACTGTT
CTACATTAAGAACAATCACGATTAATAAAAAAAGTTTATGTTTACTAATACGTGTGGATTTGATGCACTTGTTCAAATAT
TGTCTTCATGTTACTGTGACTGCCCCGCATTTAGAGAGGGTGTTGTAGATGATAATTTTCTGGCCGAACTTTTACAGAAT
TTGGTCAAGGGAAAAATATCTAGACATTCTTACATACTAAGAGCTAAAATTTTGTCTCAAATTTTTGATGAAGTCCTCAG
GCCCGATGGTCTAATAGAAATTCCTTGCGTATGTACGCAGCAATTATTAATAGATAGATTAGCTACTAATAATTTCTTAG
AATGGTCTAAGAAAGAAATCACGGTTTGCT
>R=636 (RR=633.  TRF=0.000 NSEG=0.233)
AAAAAAAAACTTAAATTCTTAATAAAATCATTCGCGAAATATTTGGGTAGGGTTAGAGGTCGAACGGTCAGTAGGTGTCG
AGAGGTCCAGTTAAGAACATCTGCAACAATTACCTGTGACCTTAAATTAGTTATTTATTTGTTAAAAATCCAACACTTAG
AACGATCAAGCAACTTTTGAGGGCGCACACCACCAAAGTAGGTTCATAACTTTAGTTTTTCCGATCCCTAATACCCCATT
TTAGGCCCTCAACCCCAGTATCATCCTAAAGTCCGACACGCCAATGTCGTAACCGATCAGAGGAAAATCCGAGGTCCTCA
AAGTTTCTGTTATTTCGTATCCGAAGGGTTCCCTTACAGTCGATTAGAGGAGGACTCCCTTCATCAAATGGTGTGACCTT
CGGGAACCTCGTAAACGGCCAAGGACTGGACGCAGATAAGTCCAAGATATCAGTTCTTCGCGATTTCCAATCTTTTCGTT
ATAATATATTATTCGAATTTCCTTTCTTAAAAAAAAAATATTTCAATTTTCAAATTTTCCTTTTTAAATTTCAATTTTTA
TGCAACTATTAGTAATTTTTTATAACTTATAATTTCAATTAATGTGAGCGAGCGAATTGGCCAATTCTAACGTAAAAATT
CGTGTCAGTAGTTGATTTAACCATCTGGTCACAAGAGTAACTTTTAATATACGGAATTTTAATTGATTATTCAATAGTTT
TCTTATCTCCTTCTCAGTTGGGAGCTTAGTTATCGATAACTGAGTGGCGCCCTTAAATTTTTAGCTAACTTAAACCATCA
ATAGTAAAATCCTTGTCCCACGACCTGCCACCGACTAAAAAGAGCTACCGCCCTTGTGTACCTGTTGCGAATATAAACAA
ACCAAAAAAAAAA
>R=637|TRF=0.000|NSEG=0.298|Mid
ACGAATCTCCATTTTTCGCTGATCACAAATATATTTTTGTTTTTAAAATTCGATAACAGAAAAGGTATCAAAAAGCAAAT
TTTGTAAAATCTTTTGTTCCGTTATGGTCGGGCAGTGAGGAAGGCATTCCTTGGAAGCAGCTGTGTACGTATTAGCCACC
AGCAAGATATTTTCAGTTATATAGAAAAAACTCAACTTTAAGTAACTAACAAAAAAATTGTGGGTTTGCTATTTAGGCAG
AGAAGCATTTGCCTGTATTTTACGTTTTGGGAAAAGCGGTCTACCCATATTAACAAGCTTTACAAAAAAGTCCTACATAA
AATTTTGTATATTTGATGAAAATTAGGGATTCAAAAGGCTGATTTAACCCCGATATCTAGAAGTCATTTAGTAATGATTG
GTTTTGTCTCTCTTTTATATTTTTTTAACTAACTAGAACTAGTATTAAAAAGCTACTTTTTTCTTTTTTTAAAAAACTAA
TAATCTCACGTAGAAATCTGCGTTTGCAAAAAATTTTTTATTATTTTCTTTATGCATGTGAATTTTTTCGGATTTTTTTT
AAAATTCCATACAATAAAATTATTATCATTGAATTAAAAATACATATTAATACTAGTGTTAATAAAATAAAAAATATGAA
AACATTAATTAACCAAACTGTCATTCTAAAACAAACGATGCTTAAATAATATTTTGTACAAAAATTTTTGAAAGAAATTT
ACATACGAGTACCTACATTGAGAAGAAAATTGAACATTTAAAAGCAAACGCTAAATTCTGGTGATTATTACGAGTAGTTT
TTATTTGTTTTGCCGATTTGTCCGATCCCTTTCAACTTTTTCTTAGAATGGGAAGCAGGTATACTTGGGCTTCGCTTACA
GTTTCAACATATTCCGAAAAAATCTTAGGTATTTCAAAGAATTTAATTCCAGAAAAATTGGAATTCAAGGTTATTTGACA
TTATTTGCTTCTTGCTGAGCTTTCTCAATCTCTATCATCAGAAATCTTCATGACATCATGACAAAATAATTTTTTTACCG
AAAATAAATTAAAATTTAACCTATTGTTTTCCAAAGTGAAAAACAGATGTTGTCGTATTCCAAACTTTTGATCATTTATC
CGTTTTTGAGCAAGAAACACATAAAAATTA
>R=638|TRF=0.000|NSEG=0.389|Low
ACAGTCAGTACCAAGACACGAAATGATATAGGATATATTATTCAAAATAATCTTAATTTGTCGTTAATAAGTCGAGGATG
CTGAAATTTTAGATTGTTTGTATAAGCACTATTATCGTCTACACTATAACTCTGGTAATCTTTGTCTGCAGGTACATGTT
TAAAAAATAAATATCCTTACACTTATTGCAGAGTATAATTTACTTTTTTTCAGTTTTATTTCGGACGTCACGAGCAATAC
ATACGATATTTTGAATCTTTGCAACTTTGCATAAACATAAATTACATTTATAAAAATAAATAACCGTTAAAAGATTGGTT
CATGTTTTTTTTTAAAAAAAAAGTAAAAAAATTATGTTAAAAAAACGTAAGTTTCGTTTTCTTTGATTTTTGAAAAAAAG
CCCTCTGATTCAGAAAACTTATTGGTTTCTATTGAAACCAATAAAAAGGATTTTGAATCAGATTTAGATTCGAATT
>R=639 (RR=636.  TRF=0.000 NSEG=0.000)
CAGTAGCGCCAAAGAATTTAGTTCGAAACTGGCCCCAAAACGGGATGGTCCCTACGTAATCCTACGACGGCATGGCCCCA
CTAGTTATGAAATTGCAGCCCAGGATCAACCAAGTCAAGCACTAGGGACATACCACAGCTCTCAACTCACACCATACCGC
GGCCTGGAAAAGGAAGTGCCACCCCCTGTTGTGCCTATTCGCCGGCGGGGACGACCCCGAAAACATAACGTCCAGAACCA
GTGATCGGGACGCTTCACATGGTTCTGAGAGGGAAAACTGTAGCAATAATTAGTACGGGTAGTTCATAAGCGCTCCACCA
ATACCCTTTTGGTAGCGCCACTTGCACCAGCGGCCGCAGCCCCACTACCCCAACTAGCCCTTTGCGCAGGCACCGCCTTC
CGCAAACCCAATAAAAGGACGACCTCTACCCTGGACCCAACAGATTCAGTCGAGCATCCTTCGGGGTCCAACTGAAAACA
ACTTGCGCCTATCTAGGATTTTCTTTGGCCTTGTTCGCTTAATGTTATACAAATAAACGTTTTAACAAAAACCAAACTCG
TTTGGAGTATATTTCCCGCTCCCACCAATACTGTTACAAAATGA
>R=640|TRF=0.000|NSEG=0.310|Mid
TGGTTCCCAACCTTTTTCACCTTGCGAACCCCTTCTAACATCCGACAGAAATTGGCGAACCCCTTGTACAGCTTTAAAAA
GACAATAAAATTTGATAGGACATTTATTTTATTTGTTGCACATTTTTAACTGAATGAATTTTAAATAAAAAAAAATAAAA
AAAAACGAATAATTTAATAATTATTTTTTATATTTTTTTATTTTAAAATTAGGAACAGATTACAGTAAATACTTTTGTAA
GAGATGTTCTTTAAACAGACATGTTAAATAGTTTTAACGTTGGCACCATAGCCAATTCATTCGGAGAAATTTTAGTAAAA
AAAGTTGGGTCCAGTGTTTGATTTATTTTGAAAAAATGTCATTAATGTTGGCAAAAAAATCCTATATGAAAATGTAGATA
CGAAAACACAGAAACAGGGTCAAATTCCGTATCAGAAAACAGTTTTTGATGTAAATGTGAAGACAAAAAGTGCGTAATTA
ACTCTGCAATTTCCAATTTTTAACAAGAAAGTAACGAAAATGCAAAATAATCATGTGACAAAAAAAAATTAAATGATACG
AAAAAATAAAAAAGTGCCAATTTTATTTTTAAACTAAGTCTAAAGAAGAATTTAGAACTTGCTTTAACTTCAAGCCCATT
TCAGTTCAAATAACAGAAAACTGATAGCCAATCTTCATAACATATAATTATTGTTTCCTTCGACAAATAAGTTTTTTTTA
ATAGAAGCGTCCTTTTTCATTAAAATTTTTGTACGAAAAACTGATTTTTGTCCATAATATTTTAATACAATATTAT
>R=642 (RR=639.  TRF=0.000 NSEG=0.218)
AAAACCTTGTAATTATCTGTCTAACTCTTTTCTAACTGAGCTATTTATGTCTTGTCCATTATAATTTCTAATCAGCTACA
ATAATACATCAAATTGCGCAATATTACGAAATTTAAAAAAAAAGTTGGATCCGCGGGGGTTCGAACCCGAGACCCCTTGG
AGTGAAAGCAAACATCTTACCAACACGCCCATAATGGCTCTTCTACAGTTGTTTTCGAATTAAAGATCTTATAGTGTCTG
TCCTAATTTTCTTATTTATTAAAAAAATGAAATTCGTTTCGCATGCTACGCACTAGTGTACATAACAATTATTGTATCCA
AATTAAATTTATTTTTTAAAGGTAAACACGCACGTAATACGCTGAATACGCTCGATCGTGCAGCGCTTAAATTTGATAAC
GAATAACGCATTTTGACTTCTGAGCGTTTTTATTAGACAG
>R=643|TRF=0.000|NSEG=0.322|Low
TATATATTTTTTTATCAAATCCTAAAAGCTCATGTATCTTACCGTGGGAAAAGTCAATTTCATAGTCTTTGTCGCGTATA
ATTAGCATAAAACGATTAGTTGCATAATTTACATCAAAATTAAACGGGGGTGTTTCAAACGTTCCAAAATATTCTTGGAT
ATAATTATTTAATTCATTTTCATCGTACAAACCGTTTGGTAATTTTAATATTTTCCACTCCGATTCATTTCTATCGTGTT
CTTCGTCTTCGACTCTGGACACACCTTGCCTGTCTTTCTTGATTTCGTTATTTTTGAGTTCGGTCTGCGGAGCCTTTTTA
CCAGACTTGTATTCGCTTCGCTCATGAGGGCTTCGCCTGAATTTTATTTCGTTATTTTTATACTCTTCAGTAATGTTATC
CCAACTATACCAGAGACTTGCTGTTTTTAAAGCAATTTCACCTTTTAATCCAGATAAATTAATAGGATTTTCAGAATAAC
TTATTTCAAAATCATTTTCTTTAGATCTAATGTGTATTAGGCTCATTTATTCAGTTTAAAAAA
>R=644|TRF=0.000|NSEG=0.123|Mid
ATAAAGTCGGATCACTTTTGTAATATTGGGATATTAGAGATTTTTATTCTGTTATATTCGGACCAAGTTTTGTTACTAAA
TTTGACAGTTGGCAATGCTCTTACTACTGTCATGAAAATTTGAAGTTTGTCTTTGGCATTGTCAAAATTAACGAATTTAA
AAGAATTAAGCGAGCAGCAACGAACTAGCCCCCTATTGCTGTTTGTGTAACCCCATCGAATTGGCATGGGGGCCCGCCAA
GACACTCAGCAACCACTGACAAAGGTTATTTTCAATATTATGACGAGAGAGTTTAAATCAATCTGCGGCTCACAAAACAA
CATAAAACACGCCGAAAAGTCTTCTCTACTTACTTCTCGCAAAGGTTTCTGCCAATTCCGGACAAACAATAACTAATTAT
TTGTCTAAAATAACTTGTAAGGTAGGTTTTACCGGTCTCCTTTTTTGTCCGTTCATATTTTCAATACACAAGTTTATTTG
ATTTATTTGATTAGTTGTCCATTAATTTATTTAGGTTTGTTATTAAAATGTGTTATATTTGATAGTTTTAGTCACGTTTT
GACTGTAAATAAGCTTGAGTGAAGCAGTTTTATGATTGTCTGAATGTCCCTTTTTAGCGGCTGAAAGTGCAAATAATGTA
CTCAGATATCGGTAAAATGACTAAGAAATGTTACTTACAAGCAGAAAACTTAACTGACTTAACGTATATTGCAGGATTTC
TACTTAAAGAATTGAACAATTTGACACTGACATATAACGTAACCTATTTTTGAAAGCCTAAATTCGCGGTAAATGACGCA
ACTTACAATGCCAAAATTTTCAAGTTGATGCGATTTTGTTTAATATTACAAAAGTGATCGGAGTTTA
>R=645 (RR=642.  TRF=0.048 NSEG=0.203)
AATAATAATAATAATAATAATAATAATAATAAGTTTATTTTTCCAACAGGTACATAACCCAATTACAGGAAAAAAAAATT
AAAATACAATTAAAACTAAAATACAATAAACACTAGTTACAAATGCAAAAACAACCTAACATACACATTTTATACGTAAT
CTTTATATGCCAAGCAGACAGTATTAATAATAACAGCTAAATTATCACTATGTATATCACAACGACTACAAATTTTATTA
AAGTAAGAAGACATAACAGTAATAGGAGCTTTCAGAGCTATATTAACGCGACTTATACCTATATAAAAAGTGGGAGTTGA
GCGCGAATTAAGCCGTGGAACAGTGAAAGAAAGTTGATTTAGTAATTCACTACAATCAATCTTGTTATGGAGTAGATTAT
ATAAAAATTTTATGGCAATACAAATGCGACGAAGCTGTAGGGATTGAAGTTGAAACCTATCTAATAGTATTTGCTCGTCA
ACACCTTGTATTGGATAAACACCATCAGAGAGAAACGCCAGATATTTTAAGAAACGTCTTTGCACGTTTTCTAGTTGTAC
AACGTAAGTGTTATAAATGGGGTTCCATATTAATGCCCCGTATTCCAATCGGGATCTAACAAATGCGAAGTAAAGAATAC
GAAGAATTTTATTGTTGGTGAATTCC
>R=646|TRF=0.000|NSEG=0.299|Low
AAAAATAAAAAATAAAAAAATTTTCAAATTCGTCGCGACGTTTCGACACTTTAAGAGATCAAAAAAA
>R=647|TRF=0.000|NSEG=0.133|Mid
ATTATAGATAAAATTACAAAATTTGGTACAGTCAATAATCTTTATACGCCTAATCGAATTCGAGGATCAAATGTAGAAAT
TTTTAATCAGGGGCGTCCCAAACTGGGGGGGTGTAGGGTAAAAACTACCCAAACTATTTTGGCTTTAGTTTTTTGACACT
TTCAGCAACAAAATCATAAATTCCATAGTTTTTTACACAAAAATGGTCTCTTGTGTTGTTTCGATACAACTCACTGTTTT
TGAGTAAAATTAATTTAAACGTTGTCTAACAGACCATAAACAGCATGAAAATCAGAGATGAACAGAGACTTTCGCGGTCA
GAACCTGTCCTGAAGATGCCCCTTACAAGAACTGGCAAAACGTCGACATTTTCTTACAAATTGATGCGGTCTAACCCCAA
AAGACCCAGATTTCAATTTGGTTCTGGTCATCCTTCCTGATTTTCATGCTGTTTATGGTCTGTAACATAAATTTTAAATC
GATTTTACTCAAAAACGGTGAGTTGTATCGAAACAACACAAAAGATCATTTTTGTGTAAAAAACTATGGAATTTACGATT
TTGTTGCCGAAAGTGTCAAAAAACTAAAGCCAAAATTGTTAGGGTATTTTTTACCCTACTCCCCTCCAGTTTGGGACGCC
CCTGATTAAAAATT
>R=648|TRF=0.000|NSEG=0.000|Low
AATTAAACAGTCAAACGAGAACTTACCGAAGTTCGACTATAATTGTCCAGCGCAGCCTCATCCTCAAGATAACTTACAGG
TAGTTTCACTTGTATCTAGGAATGACCACAAATTTTAAAGAACTCTGCGTTACCGACTCCTACTGGGCTCTATCCAATCC
TCTGCTGCTAATGTCATTCGTTTCCTTGTGCTTGGAAATTCACCACGCGTAGCCAATTTTCGTTCGGTTTCCCCTTATAA
AAGGTAAAATATCGTTCAATTTCTTACTCTCCTAATTGCTTTAGGTCTATTTTTACAGTCATAGACATTTAGGTTGCAGT
AAGTACTCGGTTTATAGATATCGGTACTGAAAAAATTTGGAGGTTAGATCACGTTATGCACTCATAGTGTGAAAATGGGA
AAATCGCACAGATCTTCCTCTCGATCTAGTTCTGTCTCCAGCACGGACGCTCATAGACGAAGCCATCGAGACAAATCCGA
CCTCGAAAGGCGTTTACGCCATTTGGAACGGAAAGTCCGCAAATCTCGACACGCCCGGAAACATCACACCAGGCGTAGTC
GTTCCACATCTCTTTCTCCACGTCATACACATGAACGTGGGGAAAGAACAAGTCCTCTTCACAGCAGCAAGGAGTCAGAA
GGGTTTGATCGCGGCACATTTTCTCGATGCCCGACCCCTATTTCTCTGCCAACCAACGGTGGCGAGCCTGACACCGCTGA
TGTACTTGTTTGCTTGGAACCCGACCTCGAAAA
>R=649|TRF=0.000|NSEG=0.091|Low
AAAAAAAAAACGACAAACTATAGACTCGATATAAAGATGAAAAACGACATTTAAATCAACTCTTTACTGGGTAGGAAAGG
TTATTTTGCTCAAAAAGTTTGAAAAATGCCTGAAATCACACTTTTGAAAAAATTGCCAAGAGTGCTTTGACTTTGCACCA
ATTTGAACGTTGCTTTTGACAGTTGT
>R=650|TRF=0.000|NSEG=0.493|Low
TTTTTTTTAAAGATAAGTTATTTTGAAAATAAAAGTTGACAGAATTATGTCCCGTCCGTAATCATGGAATGGCTG
>R=651|TRF=0.000|NSEG=0.266|Low
TTTAATTCATTGGAAGCACAAAATTCCTTGGGCGATGATTTATAGCAGTTGACTAGACAAATCCGCAGAAAGATTTACAA
TGGGACCGGAGGGTCTGGGTCTGAGTAACAGACCCAAGAGTAGGTACCTGCTAAAAATGATTAGATTTGTCACGTCTCAC
TTTCTTGTTAGTCTTATTCATCGAAACAATAATGACTTTTGTTTCCGTTGAAAAAGGAATTTGGTCGAGATTAACAACCA
ACCCAGAGAAAGTTAAACCATGTAACCAGAAAAGGGATTAGCCGCTTAATAATAATTTAAGGGTTTCACGTTATTTATAA
TTGGTATTACAATAGGTAACTTGTTTATCTAATAATTTCTTTATCTAAGGCTGGTATTTAGAAAGCACTTTATTTGTGAA
CACACACCAGGCTAATTTTCTATTACCCAGAAATTGTTAACGTAAATTTAATTGGTTTTAGTTTCTATTTTTAAAAAATC
AAAAGTCACTTCTAGAAGCACCAAACAAAACCCTAACTAACTTGTACTATTTAATAACTATAATTTAAAACAGTAAACTC
GTATTGCGTGACTATTTCCTAAACTATAACGCTTTGGAGCTATTGTGTTTTGTACAAATTTCAATGTAAAAATTGATAAT
AATGATAATAATTATAAAATTAAAAAAATT
>R=653 (RR=650.  TRF=0.000 NSEG=0.331)
AAAAAAAAGAAAAAAATTATAAAAATGATTATAAAATAAAATATTATAAATAAAAACTATATTTATTATCTATGATAAGT
AAGTGTGACGATAAATATGTTATTCTTTATAAGTTTTTAAAAAAAAATACGACATGGCTCTACGAGCGGCACGTAAAAAT
TACTATGGACAACGGATTCAAAATGCAGACAATAAATCAAAATGTGCTTGGAATATTGTTAACAAAATTTGTGGCAGAAG
TAAAAAATGTTGTGAAATTCAAATCGAAGGTGATCCTAAGCAGATTGTTAATGACATTAACCAGTATTTCATTAATTCAG
CGCCCTTTGTACGAAGTAAGTCAAATAATAATACGATCTCATCCAATGCTAAAACTATGTACGTATACCCAGTTACTAGT
CAAGAAATTATTACTATAATTCAAAATTTAAAAAATAAGAAAAGCACAGGCTTTGACGAAATATCTAATAACATAATTAA
ATACTGTAATGAAGAAATTAGCGCACCTTTGTCTTTTGTTATTCAAAACTCTTTAGATTATGGAATTTTCCCAGAACAAT
TAAAACGA
>R=654|TRF=0.186|NSEG=0.303|Low
TCTTTTTTTTTTCTTTTTTTTCTTCTTCGTAATATTACTTCTAATAATGATAAAAGTAGCAACCGATGATGACTGACTGA
CTGCAGTCAATTCAATTTGTTTCCAATTCATTGAAGAAAAAGCTATGAATGCAATTTTACTTATGAGATATTTTCCTCAC
TCCAAGTAATTTTTTGCTTGCGTCACCATCGCCTACTGGGCCAACCGGGGATTTTGAATTAATTCACATTGTCACATCGA
AAACAAATGGTCTCGTAGCATGGTGCTGAACCATTGGGAAAAGGAAACTATCTGATGATTATAATAAAAGACTTAAGTGA
ATGTCGCTCCAACGCAAGGCCACTCGGACAAATGGCGAAGAAAAAAAAAAAAAAGTTGGATTCGATGGAATTGACTGATC
TAATTATGATTTCTTAAAAGTGGGAGAGTATGATTCTCTTGAATAAGTGGGCACTGATTATTTTCCTTTGACTAAATTTT
ATTAAAATTGATCAAAAAAAAAAAATTATTAATTTCTTTTTTTTTTTATTTTTTTATTTTTTTTTTATTTTTTTTTTATT
ATTGAATAAAGACTCGATCTCATTAATTTGAGTGTGTTAGTCGTGCTGATGCTCCTCGATAGACACATACCTATAAACGG
TATTAGCTGTCGTGCAAATACATATCCTAGATATGTAGAGGAGATGCTGCGAGCATAAAATAGTACACTAAATACAGGCA
TTTTCTAGGATGGCTTTGCATTCATTAAAAAAATACACAAAAAATACAAAAAAAAAAAAAAAAAAAAAAAAAAAAAAAAA
AAAAAAAAAAAAAAAAAAAAAAAAAAAAAAAAAAAAAAAAAAAAAAAAAAAAAAAAAAAAAAAAAA
>R=655|TRF=0.000|NSEG=0.101|Mid
ATACAGGGTGAGTCTAAATTCCTTCATACTCTGTAAACTGGAGAGTCTTCAGACTATTTCGCAACATCACGTAAATTCCA
TTTTGGGCGATACGCCCACATGAGGGCAAAAATGTTATGTAAAGTTTAAGCACAAAAGATGAGTACGCCACTGGTAACTA
CATTTAAAAGAATCGAGAAATGAAAAACTTATCGCGTGCAACGCAAAAAAGATGCAAAAACTTCGTGTTATCACCGGTGC
GCTGTACTACGGTGCAGATTATTTTGTTGTTAGTTCGGCTTTGATTTGTGAGTCAGCGGCTCATGATCATGAAAAATCAC
ACAAATCCTGAAATGACCGATATGGTCCAGTGTTACGGAATTGCAGATGGTGGTGTTTTAAGGATTCACACATTGTTCCG
CGAAAAATGTCTGGCGCGACCTGTTTTGTTTCGGTTTGTTTTGTGCGGAATAAG
>R=656|TRF=0.000|NSEG=0.133|Low
TAAATAATTTTATCCACAGCCAGTCTATTATTAGGTCATAATATTGCTACTAGGAGACGTCTAATGATATCAATAAAACC
TATAGGTCTTATGAAAACATCATAACATCAGTAACCAAATTAAACTGCATTTGTCACATTTACCTTTATATTAAAAGAGA
AAATAT
>R=657 (RR=654.  TRF=0.000 NSEG=0.109)
TGTGCGACCACGTTCGAATTCAGCTGGCCATTTTTTACAGTAGAATATGAAGAGGTTGACTCTTTATAAACTCTCACCAA
CTTTGGATAAATTTCTGTTGGCAATAAGCCCTCCAAAACAAAGAATTTAATGACGGCGAAATTCTCCATTTTATCCATTG
TTCAAAACAGACATGCACCTTTACTTTAAAAAATGCTCAGAAAAAAAAATAATTATCAGATTAAGACGAAACTTGAGGGA
TGCTATTATGAAACATGATTACTTGCTCCCGCATAAAAATTTTATTGATAACAATGTTAATTCTGTGGTAGGCCGAGAAT
TTCTCACCTTGCCCTCGTA
>R=658|TRF=0.000|NSEG=0.357|Mid
AAAAAATTCTCATGTTGGTTTATCATGGAGACAGAAAGCCAAGAAGTTAGTGGAAATCAGTTTGAACATCGTTTGTAGCA
TAAAAATCAAGTATTCCGTGTTTAAAATTTCTTAATTAAAACGTTAAAAGTGTTATTTTAACAATTATTTTTAACTTTTA
CTTATTTTTTGGTTAATGAGCTAACGACAGATAAAGACAACATTTCCAAGGCTAACAAGATTTTACATTTTTCAAAATTT
TCGATTTTTTTTAAGTTTCGATTAAATTAAGGTATGCATGTGTTATACCATAGAACTCAGAAAAAAATGCTCTTCTCAAA
AATATTAAATTTGACCCTTGTTGCTATTTAAAAAAAATCAAGTTAGCCTTGTATCGGAAGAACAAATGGAGATAGAAATT
TAATAAACATCTGAAACGATACAATTTAAGCATATACCAAATTTTAATAAGTTTATCATAAAATAACAAAAAAGTGGCAT
TATTTTGTTTTTTTATTATCTGTAACTTATTTTTGAGCGAAAATGACGAAATATTTACTAATACTGCAAAATATTCATCA
ATTTTCATTAAATTCATTATGGTTTCGGATGAGGAACACACTTATTTTGCCAAATTTTATAAAAAAAAATAATATAAAAA
GTAAATAATAATAATAAACAAATAATTATGGAATCTATCGTAGTAATAAAAAATTAGGCTACATGGTACAATGTGTTTTT
AAATGATTCTCGAATCTAGTTAACT
>R=659|TRF=0.000|NSEG=0.326|Low
TTGAGTGAAATCTCCAATAAGCGGACACTGACGGTGACACGTTTTTTGTCCGGTTAATGGAGGTGTCCTCTTAAAAGAAA
TAATAGACACAAACTCAATTAATTTATTAAAGAGTTAGTAGCATGATACTATTTGGTACAATAA
>R=660 (RR=657.  TRF=0.000 NSEG=0.165)
TTGATGGCATTCCAAGTTTCCTCGTCAAAGACTGTGCTCATATTTTTGTCAAACCTCTTTTTTATTTATTCAATCTTATT
GTTAAAACCTCTACTTTTCCTGCAGTTTGGAAAAAATCTATTATTTGCCCGGTATTTAAAAAAGGTGATATTTCTGATGT
TCATAACTATAGACCCATCGCACTGCTATCTAACTTTGCCAAAATTTTTGAGACTGTATTATACAGAAGAATTTACCCAA
ACATCAAACACATTATAACGCCTACTCAGCATGGTTTTATGGAGAAACGGTCTACCGTGACAAATTTGTTACATTTCACT
CAAGATGTCGCTGTAGAGCTAGATGTAAATGGGCAAGTCGACGTAGTGTACACGGACTTTCAGAAGGCGTTTGACCAAAT
GGATTATTTTATACTTCTCGATAAATTACGGCACATAGGTTTCAGTAGCTTCCTGCTTGATCTCTTAACTTCCTATCTTG
TTAATCGTGAACACTTTGTTAGATACAGGAACTGTTTATCTTCTAGCTTCGTACCAACTTCCGGAGTGCCGCAAGGCTCA
AATTTAGGTCCTTTACTTTTTCTATTATTTATAAACGATATTACTGCAGCAGTAACTTGTAACAGTCTTCTATTTGCTGA
TGACCTTAAGCTTTATAATATCATAAAAACCGGTAATGATTGTCAAGTCTTGCAGAATAACATCAACAATCTCCTCCAGT
GGTGCGAAGCTAATAGGCTAAACCTAAATATATCTAAATGCTTTATTATGTCTTACACAAATAGGAAAATTCCGATCATG
TATAGTTATAATGTTAGTGGTCACATTTTACAAAGAACAGACACATTTAAAGATCTAGGAGTTACCTTTGATAACAAACT
TTTATTTGTGAATCATATTACAAATATTATTAATAGCGCGTATAAAACTTTAGGATTTATTTATCGCAACTGTAGAGAGT
TTACTAATTTAAGAGCCTTAAAAGTCTTATTTTTTGCCCTTGTACGCTCCAAGTTAGAATATTGTGCAATTATTTGGTCA
CCTATATATGCCACACACATAAATAGTATTGAATCAGTCCAAAGAAAATTTTTGAAACTGCTATGGTATATTTCTTTTAA
AAATTACCCCGATAGGGGATGTGACCAACTAGTGCTTTTAAGGACATTTAATATCAATTCTCTAGAAGTTAGGAGAATTA
TCTCAAGTATTGCATTTTTACATAAATTACTAAACAACAAGATTGACTGTATTGCTCTTGTTAATAAGATAATTTTTCTG
GTTCCTAGAATTAACTCACGGCATCCCATGACTTTTTACAGTTGCAGTTGTAATACGAATGTTCTATTAAAATCACCTTT
ATATGTAATGTGTAGTAATTTTAACAAAATTAGCAGTAGTTGTGATATTCATTTTCATTCATTTAATTACATTAAAAATC
ATATAATTAGTTACTTTAGTGGCTAGGTAAAATTTAATTTTAGTTCTTGTTTCTTAATTTATTATTATAGTATTATTATT
AGTTTGTTTTAGTTTATTTAAATTATTAGTTTTTGCTTGCAGCACGATCATTAAGTTTAAGTTTATTTTCTGTAATTGGG
TGTTT
>R=661|TRF=0.000|NSEG=0.000|Low
TATTAATTGTATTATCCTATGTTCAGTTTTAAAAAGTCCATGTCAATGCATTGCAAA
>R=662|TRF=0.354|NSEG=0.425|Mid
AAGTTTAAAACAGCAATATTTGAAAGATCACTCTCTTACAATACAATAAAGTTATACAATTCCTGTCATTTGTTTAAAGA
AAAACTCTCGATGAACAATTTTCGCAATAAAATAAAAGCATATTTTTCTATTCTTTATTTTTTTTTCTTATTTTTTTTTT
TTTTTTTTTTTTTTTTTTTTTTTTTTTTTTTTTTTTTTTTTTTTTTTTTTTT
>R=664 (RR=661.  TRF=0.000 NSEG=0.157)
GGCGCCTCCACCATATGTCACAGGGTGGGATTAAAAGGCATGTGGGTGTTTTGTATAAAAGGTTTATTTACACAATGACT
AGATTGGCAAAAAATACTTACATATTAGGGTCGATCATTTGAAGGGCACAGGTCACACTTAGCACACAAACACTCGACGA
AAAAATGACAAACCCGATTAAACAGGAATACACTCGA
>R=665|TRF=0.000|NSEG=0.214|Low
CGGTTTTAATATATGTTTTTTTATTAAGTTGTGGAATGTTCAAAGCTGCGCAAAATTCTGTTAGTTGAGAATAACCAGCA
CCTATTGCTACTGTGCCACAGACAGCTGCTTCATTTATGTTATTATCTGCTTTTTCCGTACTAAAAGTCCCTGTTACTCC
ACACATACTACATTTATATTTAAAAACACTTTTAAAACCAAAATGCGCTTCATGTACTATGTCAACGTTGAAAAAACTGC
AAGAATAAATGTCATGTTTTATGTTTTTTAACTCCGAAAATAAATGACTTATGTCAACAATCCTTCTACCGCTTGGAATA
TAAATTTGTTCTTGACTAGTATCTTTCTCAATAACAAATACTTCATCATCATCGGAACTTGATTCAATTGACTGAAAGCT
ACACTCCGCGAGACTTGATTTACTTGGAAATTCCGTTTTAGAACCCTTTCGTTGTTTTTTCCAAAAATTACGCATTATTT
GTTTTCGACTTTTTCTTTTTTTTGAAAAACTTAGTTTACTATTATTACCCATAATTTTAAATATACA
>R=666|TRF=0.000|NSEG=0.405|Low
AAAAATAAATATGAAATGAAGAAGAAATGACATGGAAGTGGAAACGTTTGTGAAAAGCAAAGTTTTTTTGAAAA
>R=667 (RR=664.  TRF=0.000 NSEG=0.248)
CAAAATGTTCCGTCAAATAATGAGTATTAAGACATCGCACACGATGACGTTGCGTTAGTTAGTAATGCCTACTATGTCTA
TTAAAGAATCAATAATGTTTTATTTTAATTTTTGTTCAGGTTCAAGTTCAGATCTAATTGGGAGACAAATGCAAATCGAA
ACCGAATGCCAGCTAAATGATTTTATTGGCCAAATGCAAACTCATTCACCAGAAAGGGGACCTAAGAATTTCTAAATTAC
AATTTTATGACATCCGGCTTATCTTGTAGCAGACGGTATTGGGTTTACATTCATACCTGCTTACACAAAAGCTATTTGTA
CAATTAAAATAATTTTTGCGATTTCTAGTCGAAAATTTTTGAAAATCTGAAAATTTTATATTTAATTTGAAGAATGGAAT
CGATCTCGCATAATTAATTATATTTGTGAATGAAAAGACTGAGAAATTTTAAACAGAGAAGATTGAACTACTGGAGTGCG
GGAATGACAACTGCAGGTATTAGCGACTAGAAGCGAGTGGGGATTTTCTAAAAGATAAAGGCAAATTTTCAACTCGGTAC
AGGCCTAAACGTGCCAGTAAA
>R=668|TRF=0.000|NSEG=0.169|Low
TATCTTTCCCCGATCGGCCAATTCCATCAATTGGAACCATTCATAATATTATTTCCAACTTTAATAAACGCGGGTGTGTC
GAATACGAACACCACAAGAGAACAAGATCAAATTATGTGTTAACTGAAGAAACCAAGTTAAACATTTTATGTTATGCAGA
AGAAAACCCGATGTCTTCATTAAGAATTATGAGCAACAATTTTGGAATCTCGTATTCTTCAGTTAGAAAAGTGTTGAAAG
AATTTAAATACAAACCGTATAAATTTACAAATCATCAGCTATTGAGTAACGAAGATAAAATTAAAAGAACCGATTTTTGT
GAAAGAATGTTCAATTTATTAAATGAAAATGAAGAAATATTGGAAAAAATAGTATTTACAGACGAAGCATCATTTGAACT
TGATGGTGAAGTAAATTCTCAAAATTATCGGTAATTCACTTATTCGTCCATATCCTTTTCCTTTATTATTCTGTTCTTTA
CAGATATTGGTCAAGGACTAATCCACGCCTCCAAAATTTAACAAGGACACAGTACAACCGTAGGGTTAACGTATGGGCAG
GAGTTATTAATAACACACTAATAGGCCCATTTTTCATAGAAAGATATTTAAATTCAGTTTCCTTCTTAGAACTTCTTCGC
ACACAAGTAGTACCCCAAATCCAAAATTTAAACATTGATAATGCCTGGTTCCAAATGGATGGAGCTCCTCCGCATTCCAC
TGCAGGAATCAGACATTATTTAGACGAAATTTTTCCGGAGCGGTGGATTGGAAGGTTTGGACCAATATCTTGGCCCCCTC
GGTCCCCAGATTTGTCACTCAATGACTTTTTTCTTTGGGGGTACTTAAAATGTAAAATTTATAATAAAGTGATAATAAAT
AATGTGGAAGAACTTAAAGATCGGATTAGACATGCTTGCAATGAGCTTGACCCCACTTTCATACGAAATGCTGTTCAGGG
TTTTCATAACAGGCTCGGTTATTGTCTGGAACGAGAAGGTGGACATTTCGAACATTTGTTAAAATAAGTTATTATTCTTT
TACCTGTTACTGTTACCTCAATAAATTTCACAAAAACTA
>R=670 (RR=667.  TRF=0.000 NSEG=0.167)
ATTACTTTGAAAAATTTTCTTTATTTCATAGCTCGCAGCATGGCTTTAGAACTAAACATTCAACGATAGATGTGGTTCGA
AAGATTGTTGATTATACTACTGAAGCCCTTGATAATGGACACCTGGCCGCTATAACTCTTTGTGATTTAAGCAAAGCTTT
TGATTGAGTCAACCACGATTGCTTACTGAATAAATTAGAGCATTATGGAATTAGAGGACTATCTCTATCGTTTTTTAAGT
CCTATTTGTCAAATAGACCACTATGTGTTATGCTGAATCACGAATTATCTTCGTTTAAAGAATCTGCAAGGGGAGTGCCT
CAAGGATCGGTGCTGGGGCCGGTTCTGTTTATTATTTATGTGAATGACATGTTCTATAATATGGGCCTTTCGGGTTTATT
GATGTATGCTGATGATGCCTCCATTACTAATATTAGCACAAATATAGAAAATTTAAAAGATTTAACGAAAGTTTCATTGA
ATAAAGCGGAAGACTGGTACAATGGCAACAGTTTAAAGATAAATCGAGATAAAACTCAACAACTAATAATATCTAAAAAA
ATTAAAAACGAAAAGATCAATAGTATAAAGCTCCTGGGAATTCACATAGATAATAGACTCAACTGGTCTCACCACGTAGA
TGCCCTTACCTCTAAGCTTGCCACTTATGTGTTTTTATTTAATAAATTAAAAAAATCAGTATACGTCAACACACTGTTAA
TAGCATACCATGCCCTAGTCCAGTCTCAAATAGCATACGGAGTAACTTTGTGGGGAAACTGTGGACATTCCATAAAAATT
TTTATAATGCAGAAAAAAATTATGCGCATCATTGCAGGCTGTCCTTACAATGCTCACTGTCGGCCAATATTCAAGATGTA
CCGAGTTCTGCCTCTTCCATGTTTATTT
>R=672 (RR=669.  TRF=0.000 NSEG=0.415)
TATTAGTTGTTTCAAAACTATAAAAACGCCAACGTCGCATTTTATCAAATTATTTTTTTAAATAA
>R=673 (RR=670.  TRF=0.000 NSEG=0.093)
TTATATCGGGTGTGTCAAAAAGGTCGGATAAACTTTTAAGCATAGCTGGAGAGTAGTTCAGAGATCACAAATTTGAAAGA
TTTTTTTTGTGCAGACATCGTGTAGCCAGTAATTCTTTAAAAAGTAATGACCAAAGCGGCAACATTGTGCTATGTTACCT
CAATAGCGATAGTCGAAATTAGCATCAGGTACAAATGTTTCCTTGGGAACCGGAATAGATAGATATTTTTACAACAATTA
GGGAAAACTAATTTAGGAACAAAGCAATTTAATAAACAGTAAAATTAAAAACAAACAATGTATTTTATAATAAATGTTGA
AATGTTCTGCCATTTGCTAATAAGCAGGCTTCGGCACGTCTTTGAACAGAATTTGTGGTACGTTCTAACATGTCCGGAGT
AACTGAGTTAAAGGCTACAAAAACTCTTTCTTGCAAAGTGGCTAGATTTTCCGGCACTGGTGGAGTAAATACAATGTCTT
TGATATGGCCCCATAAAAAAATCAACAGGATTTAAGTCTGGAGACCTAGCCGGCCAAGGAGTAGCACTGCCGCGGCCTAA
CCACCTATTTTCGTAATTTTCGTTAAGCCATCTTCGAACTGGTACAGCGTAATGAGGACCAGCACCGTCCATTTGTAGCC
ACATCTCTCTTCTGACTGCCAGAGGCACATCATCCAATAAATGATTTTCTAAATCATATTGCAAAAAA
>R=675|TRF=0.000|NSEG=0.328|Low
TTTTAAAAGACTTTCTCCCCTAGAGCCCGAGTAGAAGAATGTATCCTGTAAAATAGTTTCAAAAATTTTACTTAAAACGG
CTGTAAATCACTGTAAAAAATAGCTAAAATTTAAATCTTTTTAGCCTTATTAATCATAGTCTTGAACATATTTTTTTAGG
CAACCCATTCGCGATATATT
>R=676|TRF=0.000|NSEG=0.159|Low
ACAATGAGTGGTATGATTAAAAAAAGTATTTGCTTTTACTTGAAGTAAATACTTTACTTTGTAGTATTTACTTTAAGTAA
ATACTACAAAACATAGCATTTACTTCACAGTATACTTAATGTAAGTAGTAAAAGTAATTACTTCAGACTTTGCTTTATGT
ACTTTGGTATATAAAGGACAATACTATGGAAACTTCCAATTAGCTGTAGTATTTGCTTCATCGTGAAGTATTTACTAAAG
TTTTTGCGAAGTTGCTCAAGGAGTAATTTCGATTTCGTGATTTCGTCAAAAAACTGTTTAAAATAGCTATTTTTACCAAT
TATAATATAAATCATAGACAAATACGTAAAATATTATGATTAAAATAAAGCAGAATTCTTATAGCTTTAAT
>R=678|TRF=0.091|NSEG=0.376|Mid
TCATTAAAACTATAAATTAGGTAATTAGCTATTAATTTTTTGAAGTGCATAAATAATTTATAACAACTAATTTTGAGAGA
AACTGCGACGTTGGCGTTTACATAGTTTGGAAACAGCTAATAAGAACAACTACAAATTTTTGTTTTTTTTTATTTTTAAT
TTATTTGTTTCCACCATTTAAAATTTAGAACAATTTTTTTATCAGTTTTTTGATCGTATATTTTTTTATGCGATTAACGT
CCAACTGTGGTTGGAATGAGCTATTTTATTAATGGATTGTTTTGTCGCTAGGCTATTTTGTCGGGGGCTATTTTGTCGG
>R=681|TRF=0.327|NSEG=0.404|Mid
TTTTTTTAAATGACAACCAACATTTTTGTTCACTGTTTTAGATAGTACACATTTTTATCTTTATAATAATAAAAAAAAAA
AAAAAAAAAAAAAAAAAAAAAAAA
>R=682 (RR=679.  TRF=0.000 NSEG=0.000)
TGTAGGGCCATTTTTGAAACGCAAAATAACAGCTAATTTGAACACGTGCAAAATCCATTACAATGGCCTTTGATGAACCG
ATTTTTGTACAGAAGCGTAATTATCGCAAATTACAAACATATGCTTATCAAATATCAGGAAAATCTTTGGACCGGCGGCA
ATTTTAGCAACTCACTACTTTACTAACTTTGAAAGTACTCAACCACTTTAAATAATCCTGTCAGGAGAGCTGGTGCCGAG
GTGTCGGGGTCAGGTCATCAATTTTAGTTAAGACAACGTCTGAAAAATAAAATGGGGGTGTGAGTAATCCAGTCCATCAG
AGTGAGACGTCCACAATCGCCATTTGTGAACCAATAAATGTAACAGTCGTTAACCCAAAATAATTATGCAAATCTACCAT
CAATAAAATATGTAATTCGAATAGAATCGGTTGAGCTCTGTCCAAGGGGTTCAAAAGGTTAACAGTCGCAGTCCTGGTCA
ATAGGACTCCAGGAGCATAGGGGAAAACCAGGCAAAGGGTTACCCCTTTGCTCATAGATACCATCCAGCCCGCTTGTCTC
TGGATCAGCAGCAATCGAGAGACCACCTCGCGGTTCTGACGTGCAATAGGCAACGCTGCCTTGTCATCCACCACTTGTCT
TAGGTTGTGCAATGAGTACCCCGGTAATATCCGTCCAGCGTCTACTTCGAGACCCGCAGGTCATTCAACACCAAGCGTGC
AATGGATATTATGTTCATGGTACTCGCCTATGACCAACATAAAAAGGGGGCGGTTCCGGGCAGTGCAATGATCACCTTTT
TGGCCAACCTGCTCAGCCGCTAATCAAACATAGCCCTAAGCGTGCAATGGAGGCCCTCTTCATAGTGCAGGTGGTGAACA
AGTCCCTATAAACCTCATGGCCGCAGCCGTATCTCAG
>R=683 (RR=680.  TRF=0.000 NSEG=0.281)
TACGATGACCAATCTTTTTCTGTTTACTGAATATATAACGTCAAATCTTGAAAATGGATTCCAAATTGATTGTATATATA
TTGATATGTCAAAAGCTTTTGATCGCATTTCCATTGAGTTATTAATATCAAAATTAGATAATTTAGGTTTTGGGGATCCA
GTCCTTAGTTGGATTTATTCTTTTTTATCTAATCGTGTACAGTATGTAACTATAAATGGTGCTAAGTCTCGCGCAATTCA
CCCATCCACAGGTGTGCCACAGGGGTCACATCTAGGCCCTATTCTTTTTTCTCTATATATAAATGATGTCAAAACAGCGA
TCGAAAGCTCTGAAATCCTTCTTTTTGCCGACGATGTAAAGATTTTTAAAGTTATTATAAATCCAAACGACTGTGATATA
TTACAACGTGATTTAAATAGTTTTTGTATGTGGTGTAAAAAAAATTTTTTAGAACTGAACATAAATAAATGTAAATCACT
AAGATTTTCTAGAAAATTATATTACAATTTACCATCTTATTTTATATCAGGCAATCTACTTGAATGTGTCACTCATATTC
GCGATTTAGGAGTTATTGTAGACAGCCAGTTAAGTTTTGACTATCACGTTAACCACATTTTGTCGAAAGCAAACAAAACA
TTAGGATTTATAAAAAGACAGTGCTCTGATTTTTCAAGTTTGCGTGTTGTAATATTATTATATAATTGTTATGTTCGTCC
TATTTTGGAATACTGCACAATTATTTGGCAACCTTGTTATAATGTTCATATTAATCGAATTGAAAATGTTCAGAAAAAAT
TTGTTAAATTTGTATGTTACAAATTTAACATATTTTATGACAAAAATAATTACATAAACATTTTAAGTTATTTAGGACTA
TCCTTACTATCTTCTCGTAGAATATTTTATGACGCGTCGTTCGTATATCGTATATTGTCTGGTAATGTAAATTGTAATCC
TATTCTTCCGCTATTTTCAATCAATATACCCGTTTGTAACGTTAGAGAGCCTAGAATGCTTGTAGTGCCTTACCACCGTA
CCAATTATGGGAAAAATTCTGTATCTTCTAGGCTATCTAAAACATGCAACGTACTTTCTGGTAATTTAGATTTTATAGGT
TTACCTAAAAATAGATTTCTAAAAGATTTAAAAACTGTAATTGAACATAGTGAACTTAGCTCTTTTAATAATTAACACTT
TATTTTATGTTAACTGTATTGTACCTATCTTTGTTTGTATTTTATATATCAATTTATCTTTGTATTTTATATATCACTTG
TACTTGGCGTGGCCGTTTAAACATTATAATATTAATATTATAATATAAAAAGGCTATAAAAATTAGGGTAGTGTGCATAA
AAAATTGATGTTTCAATAAATAAAATGGTTCTAAAATCAGGTTATTTTCTAAATTTTTTGTGTTTTTGAACAGACTTCAA
TGGGCTGTATTTCAAACTCAATAAACTTCAACGACTAAAACTTGAAAACCGACTCATTTTCCTAAAAAAATTATGTTTTT
TGGAAAATCTGAGTTAGAAGTTAGGGTTAAAAATCAGGGTAAAAAGTCAAATTCAACGTTGTTTTTGATGTTTTGGTAGA
AATACGGATTTTTCTTGGAAAAAAAATGCGTAGAAAGTAAAAAATGACTAAGAAACTAAGCATGATAATCTGAGTTAAAA
AGTTACACATATT
>R=684|TRF=0.000|NSEG=0.279|Low
TTTTATTAAATTTTTTAGAAGTTTCCTGAAATGTTTCCTATAACGTACCAGAGAGCTTATGCGCTATTTTGTATACACGC
TGTATA
>R=685|TRF=0.000|NSEG=0.133|Low
TTTTATTTGTTCCTCACTTGTAAACGTCAATTATCCGATCTGTCTAATCACTTCGAAACTTCACTTTTACAAGTTAGCTA
CTAGTAAAACTGACAGGAGCGCCAGTTATAAAATTAACACGTTCGCAACGTTGATTTATATTGATTAGAAATTGTTTTCT
TTACAACCATCAATATTTAGCAAAATTTGAGGCAAAATTACTCTTAATTTTCAAGCTTTTATTGCAAACAGAAACTGAAT
TACTGAATTAAACTACAAATTATTAAAATACAAGAACAACTTATTCATTATTGACAGGATTAATTTCTCGGCTATACACA
TTAATAGTGATATTGCAATTTTGATTCCCACTAACATTAAATTTTTCACTTGTTTCTTCTGAAACTGTGGAGGCGTGTTT
GGAACTGGAGGAAGCACTTGTCGGCTCTGGAACTAGAAACAATTTTTTTGCTCGTTCTAGCTTCTGATAAATTGAATCTT
CTAAATATCATTCTACAACAGCACTAGATTTCCAGCCTCCTGCACGTTTCAGTGCCAAAATGTCTCCCCCAGAATCCACA
ACCATAGTTGCCGCTGAGCGGCGAAAAGAATGACCGGTATACAATTCCGGTTCACTTAATTTCAAGTACGACGCAATTTT
CTTCGGTATGCCACCAATAGTGTGTTGACCAGCATTCAGGGAGATGCATTTACCGCCACGATAAGTTAAGAAAAGGCGTA
GACTTTCGGCCTGAGTTGGTCGAAGAGACGCATATTTTCTGTACAAAACGCAAGGTTGAAATCTGCACTCCTCATCCGTT
ATTGTAAACCTCCTTGTTGTAAAATTTTTTGTATTTCGCAAAGTGACAATTATGTATTTCCCTGTGTCTTCTACATCGTT
TGGTGTGAGAGACAAAAGCTCATCACACCGACAAGCTCCGAAAATTCCAAAAATTGTCACAACTTTAAAGAGTAACCACT
GGTCGTCAGGAGCTTCCAGCAGAAAAGTCTCGACTTGCTCTTTAGTTAGGATCTTGGCTTTTTTTGGCGTGTAACGCTCA
TTTTTTCTTTTTAAAAAAGCAATTACTTTATAAAATCTAAATAAAACAACAGTTATTTCTTTCAGTTATTTACAGTAAAC
AGCAAACCTGTCAGTTCCAATATTTTCTTTAATTTCTAAGCAGCTTTTTAACATTGACCACTTGGACCATAAAGAATTGG
GGCTATATTTCATCGACAGTTGATTTAAGTATGCCAATAACACTTCCTCGTTTACACTCCCTACGTTCTGCTTCTTCTGC
CAATTTTTAAAATCTAAATACTGATGCTCGTACCTTGCTGAAGATTTTTTGGGTAATAAACCCGAAACTACACTTCTCGC
TTCGTTTCTAATTGCTTCTGGTACGTGAGACATTTTATTAATCTGTTAAAGGTGTAATAATTGCAAAATTGCAAAGAAAT
TGTTTAATAAATAAC
>R=686|TRF=0.000|NSEG=0.213|Mid
ATAATGTTGCAAAGGTAATCTTTGGCAATCCTAAGTGGCAATGAACACAACTTAAAATTCGTCAGGAACCAAAATTTGTA
TAAATAAAAAATTTAACACTGTGTACTCTTCATTTTGGAAACATTATTCCGTGAAAATAAAACACAGATTTTTTAATTTG
TGTTATTTATTTCAAATAATTTTTTTTGTCTTTCAATAGTTATTTCGTTTCTTGAAAATTTTCTTTCTCTCTTTTATTTT
GCGTATAAGTTTTGTACAGCACAGAATAAAATAATTTGATTTCAATTTGATTACCTAATCCGACACGAGATCCCACAGAA
ATTATCTCAAAACAAAAAATGTGATTTTTTTTCAATAAACAAGGATATTCTTTGCCTTGATCTGCACTCGTCTTCTGCAT
TCACTTTTTTTAACATTTTAGTGAAACTTTTTGCGATACCAAATTCGAAATGATAATTTTATGAAAACTTCTTGACATTT
TCGAATAAAATATTTGAATCAAGTAGTAAGCCATACGTCAAAATCGACTTCCATTATCTCTAAAATTACATTTTCGAACA
AATGGGAACTCTGTTACCCTTATTTTAACAGAGAGAGTTAGAGAATCGCAAATTAGACAGCTCTGTTAGGCGGTGTCATA
ACAGAGCACTGTTGCTAACATTCTATAAACGTAACAGTATAACAGAGATAGTTAGAGAATACCACCATTAAT
>R=687|TRF=0.043|NSEG=0.247|Mid
TGGTGGTGGTGGAAGAACCCCCAATCTCTCCCAGTCCACCACTACCACCACAAAGCCCCTTCGTTGAGCCAGTGTTTACC
CGCCCCGTTACACCAACATCTCCTGAAGCGGCACCCGCGGTATTAACTCAACCCCCTATGATAATATCGCAGGACATCAT
TGACGCTTTATCGGAGCCTTGGGTTGAGGTGGAAAACATTATCAATGGTAACGTTGAACATCCCCCTCAACCCAATTCAC
CGATTATTGAGGAAAATGATGTTCTGCCAGAGAGATTGGCGGTGGTAGAGGTCGAAAATAACATCATTCGGTCACCACAA
CCATCACCACCACCGTTACCTATAATATTATCACAGGGCGTCAATGACATGCAACAACCTGGATCCGAGGTTGATGTGGA
ACTTAACATCATCACACCACCACTTCCTCATCCTCCTGCAACGTTCGATCCGATGAGTATTATTACTCAAAATGTCATTG
ACGCACTGGCAGAGCCGTGGGTTGAAGAGAGGAGGCAGGGTGAAGAGATGGATGTTGAAAATGACATCATTCAACCCTCT
CAATTGTCACCCATTCTAGGGCAAATAAATAATAGAGTTGAGAATAGGGTGGAGGGTGGAGACGTTGATGTCGAAAACGA
AGACAATGACGACGACGACAACATCATTCCACCCACTCCCCCTCACTCACGATCAAGGAGGAGTCGGCGCCCTAGAAAGC
CTCGTAGACGTGCGCGAAAGTCTCCATTAATATTAATTACTAATAATTATAATATTAATATTAATATTAATGATGTTAAT
ATTAATAATTAATATTAATAAATCCTATTTCCGTCCTAAACTCATGTCAAGTAAATTTAATTCGGACGCGATTTTCCAAA
TTTTAACATCATACTACCTACAACACGATGGCAAGCATGCTGCTCCTCCTCGAGGTCTTGCTGGATACCTATCTTTGAAC
ACAAAAAAAATATATATTTATATAGTATAAATAAAAGTCTTTCAAAAATAGTAACAGAAGGCAGCAAATTTATAATTAAA
CTTTATTAGTAACCTGTTTAATTTATTATTTCATATTTTCATAAGAAAATGCATCACTGTAAAAACTGTAATAAACAATT
TACAACCCGTCAATCACGACTACGCCACGAAAAGCTCTATTGTCAAGTGGTCAAAAAACAGGAAAATGGAGGACCGGCCG
CCAAAAAACAGAAAATATGTCATTCAACTGGTAAGTTTTAACTAATAGGTACTCTATTTTCAATTATTTTTTTTTCTAGC
TAGCAACAATTATATGTGCGTTACATGTAATCAAGAAATTGCTCCAAAGCTTATTACGGCTCATGAGAAAAGTAGACAGC
ATAGAAATAATTGTCAAAGTACTCCCTTGGAGGATGGGGTGTTTGCACTCAGCAGTGCATTTAAATCACGCATCGCTTCA
TATAGGATTTGTGATGAGGGCGATTATATCGATTTAAATGAATTTATGGATAAAATTCACAATAAATTACTTGGACTTAT
TGTTTCACAAATTGAAAAATTTAGTACAATCAAAATTAATTTGGAATTATTTGGATTGTATACCATTGAGTCAAAAAATA
TATTTGATGTAAAATCTTTCAATACTACTAACAGAATTGTCACTTTAGGCACGAATATTAGGAATATGTTGCATGACTTT
CAAGAAGTTATTAGTCAAAAAATGATGGATTTTTTGGAACGAGATTCAGGTAGTTATAT
>R=688 (RR=685.  TRF=0.006 NSEG=0.043)
CAGGTCAGGTCAGGTCAGGTCAGGTCAGGTCAGGTCCCCTCCGATGGGATGCCACCTTGTCGTGGTGGAGGGGCTTAAGG
GTGTGTCGGAGCACCTACTAAGAGCATCCCCTTAGCATACCGTAAACCCTCAAGGGGGAACGGGGGGACTTTTGTCCTGC
GAGGAGTAAACCTCTATAAACTATCCATTAAAGAACGCCGGAAAGCCCGGTGACAGGGTGTGGCGACCTTGGATGAAATC
TTAGCTGGGGGAGCTGAGCGCCAGCCCCTCCTAATACCGCAAACCCAGAGGTCGATTCAACGACTCTACACAAGGCGTGG
TGTAGGGAACGTCTCGGCTGATGGGATCGGGAGGCTTGCCTTAACCGGCCGGCCTACGAGGATGAAAACCTCTATAAAAA
ATCCTTAATTCGCTGGCGGCTTTTGCAGTTTTCCGACCAAGCGGGTTGTGGCTGTTGGATGCAACAGCCATGGCTGGGAG
GTGCCCAGTCAAACCAGGTGAAACGACTATGGGAGATGGTGCGTCCCCATAGTACATAGAAAACGCCTTGTCCTAGGAGC
GGGCGCTCCCCTGGGATGGACCCCACCTCATCGCCCGTACTCGTGGGATCCACATGAAAAAGGTATTTTTAAAACAGGAG
AAAGAAGCTGGGAAACTGGCTGGAGAAGGTACTCTGAGGAAAGACCTGTCGAAAACAGATGCTCTGAAAGTAGCGGCGGG
GAAACAAACCGCCAAACTGGACGAGGCAGAGAATCCTAAAACTCCAGGAGAGGACTCGAGTTTGGGGAACATTAACCCGT
TTGGTAGATCAAGCATGACGCCTCGATCTCCACAAAGAAAAGTGCAAACTAGCTTGATAGTGGGACAAACACCCAAGCTA
GACGAAACGATCGAAGTGTACAAGGAAACACCAACAGGCGCAATTCCAAAAAGGAAAAGAGTGTCTACTCCTGAGGAAGC
ACATAAAGTTAAAAAGCTAGTTGAAACTAGAATAAAAAAACAGAAAAGCCTGGTACTAGGAAATATAACCTGTACTGATA
TCCTACAGGCCTTTACACAAGTGACAAGCAGACTGGCAAAAAAGGTCAAGGTACTGCAAGACAGAATTGACGATACTCCC
AACACGCGACGGGAGATCAAAAATGACGCAAAAGCAGTATGTTATGCCATGGCAGACATGCAAGCTATGCAAGATGATGT
CTTTGAAGAAATTTTTAAATGGCAGAGACATATACAAATGGAGGATAGCGATGACGATGTTGTACTCGTCGAATCGCCAG
AAAACAAAGGGGTGGGCATTCAGGTAGCCACCCAGACAAAAGAAGTTGTAACAAAAAACGCAGAGACTCAGACTCCTCTT
GAAATGTGGGGGAAGTCGACACAAGTAACAGAGATGTCTCAGCCTGGACAATTGAGAGAGCCGCTGTACATCGGGGATAA
AAGATCCTTTGTTGATTTTAAAGACCTTTCGAAACGTGACTGGAAAGAAAGTTACTTCGAAAAAGTAAAGATTAAGGCAG
TAAATCCGCTTGCCATGATGCCAGAAGCTGCTCCAACGATTATTAGGAGTAGAGACAAAAAGGAAGAAGGGGCACTGTTG
AAAATGTTGCATCAACGATGTCCTGAGTACAGAGAGTCGGTGCTGGAAGGGGAGAACCCTATAGAAAGCAAAGTGACTCC
AATTGTAAGAAGTGTAGTGGTTGGACACGTCGCAGGACCAAAAGAGACACTGAAAAACTATATGTTTGTAGTTGCCGGTG
ACGAGAAAAATAAGGCAAGTGGGTATCTCAAAGAGACCTACGAAGCCTTGGAAGAGTTGAAAGAAGTACTCAAAGAGCTT
CAAATTGAAAAAGTCGCTATTGGAAGCGACCTTACAGGCCGAGAAGAACACCTCAGAAAGATGTTGGAATACATCTTTAG
AGGGGAAAATGTGGAGGTTACACTGTGTGTACCTATTGCAAAGGAAATGATATGGAGAGACCAAGGGAAAGCCCAGTCTG
CCATATCTGTATCACCAAAAGGGATGAGAAAAACGGATGCTGTAATTGTGCAAGGCAGCAAAACCGAAACATATGAAGCT
GTACTCAAAGAAGTACGCGAAAGCTTGGCCGAAACGGACTGCGAGATACGAGCAGTCCGAAAGACTAGAGAAGGTAAACT
TCTTTTGCTAGTTGGCAAAGAAGGAGATCAGGCAAAGAAAGTCAAGGAGGCACTAAGCTCCAAAATGGCAAATCGTAAGA
TCGTGCTACGGGATGATAGCACGAAAGAGGACAAAGTCCTACATGTGAAGGGCCTAGATGCGCTGGCAGTGGAGACTGAA
ATAGTCAGTAGCGTAGTAGCAGCTATGGATGGAACCATCACAAACACAGATTTGGAGGTGACATCTCTGCGAAAAGCATA
CGGAGGGAGTAAGGTAGCTACAATTAAAGTATCTGCGAAAAGTGCTGACGCCATTTTGAGTAAGGGCAAGATAAAGATTG
GTTTAGTGACATGCAAAATCACTGAACGAGTTAACAGTGTTTTCTGTTATAGGTGTTGGGAGCCAGGACACATGGCGGCC
CGATGTCAAGGGGTGGACAGGTCCAAACTGTGCCACAGATGCGGAGAAGAAGGTCATTCAGTGAAGACCTGCGAAAAGGA
GATGTTCTGCCCGGTTTGCGGCGTAAGGGGTCACCGAGCAAAGACGCTGGTGTGTGAGAGTCTTCGAAAGAAGGCGGCTC
GCGCTGAGAACGAGAAACCACCGTGATCAGGTTCCTCCAAATTAACTTGAACAGAAGCCATGGTGCCCACGACGCAGCAA
CGAGCTTCTGTAGACGAACAGGTCGGGATGTGATCCTGATGAGCGAACCTAACGAGGGGAGGGTTCGCAGCAATGGATGG
TGGACGGACGATGCCAATGATGTTGCCATTGCCGTCATGAACAAGAAGATAAAGGTCTATGCCTGGGGTAAGGGGCTTGG
CTTTGTATGGATAGACACGGGAGAGTGTATCATATACAGTTGTTACATTTCTCCCAATGTCGAAACTGTCATAGCAGAGC
GTGCTCTGCGTAACCTAGTGGGCAGCATAGGGTCCCATGGCGGGAAACCCTGTGTTGTGACGGGTGACTTCAATGCGAAG
TCACCCGAATGGGGGGGGGAGACACAAGACGAAAGGGGACGTCTGTTGTCTGAATGGCTAGCAACGCTAAACTGCGTTGT
TTACAATGATGGGATGAAACCAACTTTTTTGAAAGGACGTTATCAATCCTGGATAGATGTCACCTTCAGCACCGAAAATG
CTGCACGGTGGGTGAGAAATTGGACCGTTGAGGAAGAAGAAACTCTCAGCGATCACCAGTTTATTACGTTTCAACTGAAA
CTAAACGGAGAAAGAACCGGAAACGGTCAGAGCTCTGGGCGATGCTGTGGATGGAACACCAAGGGCTTTAGCCCTTCGGT
GATTCGCCATAGCTTCGTAGAAAGGATGAACGCAAAACAAAATAAAAACTGCGTCAGCATGGTGGAGGCCATCAAGGAAG
CATGCGACATGCACCTTCCGAAGAAAGGCCGAACAAGAAACACAGGTAAACAAAGGGTTTACTGGTGGAACGATGACATT
GCGAGAGCAAGGAAAGAATGCATTTCTGTCAAACGAAGACAGATGCGACTGAGGGCCAGAAATAGACTGGAAGAAGTCAT
TGAGGTAACAGAGCTGTATAAACAGAAAAGGAAAATTTATCGTGTTCTCATTAGAAAAGCTAAAGAGGCTAAATGGGAAG
AACTGATAAATGAAATTGAAAGAGACCAATGGGGGCTTGGTTACCAAATAGCCACCAGGAAACTAAGACTGGGTTCAGAG
CAAATCACTCTAAGCCCACAATTTAGACAGAGAATAGCCGATGTGCTGTTCCCAAAACATCAGATAAAAAGATGGAATCT
CACAGAGACGTGTGAGGTAGAGGGCATCACCTCCAATGAAATGCAACAAGCGGTACGAAAGCTAAAAACGGGCAAAGTAC
CGGGACTAGATAACATTCCAGTGGAAATTGTTAAAGCAATTGCCCACGAGCAAGGAGAGGTACTCATGTTGGAAGCCTAT
AACGGACTCCTACGTGAAGGGAAATTCCCGAAAGAGTGGAAACGAGCTAAATTGGTTCTACTCAAAAAACCCGGAAAAGA
AGGAGGCAGTCCATCGGATTTTAGGCCGATCTGTCTCCTAAATGTGGTAGCGAAACTGTATGAACAGTTAATACTGATAA
AGCTCAAAAAAGAGCTGGAAGAGAAAGGAGGCCTAAGTGAAGAACAGTTTGGCTTCCAAGAAGGCAAATCTACCCTCGAC
GCGGTAGACAGAGTTATGGCCTTGGCAAGATGGGCTAACTCTGGAGACACGAGAAGGAAGAGGTGGTGCGTGTTGCTCAC
CTTCGATGTGAAAAATGCCTTCAACTCGGCAAACTGGCAAAACATCATGGAGGCCTTGAGGAAAAAGGGCATCTCCATGT
ACCTGAGGAAAGTGATAGGTAGCTACCTATCAGAAAGAAGTCTAGACTTGGGCGAGGGACAAGTCATGGAGGTGACGAGT
GGAGTTCCACAAGGTTCGGTATTGGGGCCGACCTTGTGGAACATCCTTTATGATGGAGTTCTTAGATTGGAAATTCCAAA
GGAAGCGACGCTAGTGGCATATGCTGATGACCTAGCACTAGTCGTGATAGAGAAGGACATCGAAAACTTGATGTGCACAG
TAGAGATGACGTCCAAAATTATTGGACGATGGATGAAAGAAAATGGCTTGCAGCTGGCTCCAGAAAAAACTGAAGCTGTG
CTTCTTGCAGGCGGACGTAGACCAGACAAGAACATTGTCTTCAAGGTGGAAAATGTTGAGCTAAGACCTAAACAAAATGT
CAGGTACTTGGGAGTAGACATAAACCAGAGAATGACTTTTACGTCACACGTAATGCGTGTGGCAGCTAAAGCAGAAAAGA
TGGGGGCAATGCTGGGGAGGCTAATGCCAAACGTAAAAGGACCATCACCTTCAAAGAGGAAGGTAATGGCAGAAGTAGTA
AATTCGATTGTCATGTATGCGGCACCAATCTGGGGTCCTACTGCACTCGACATGTTGAAGTACCAAGAAAGATTGGTACA
GGTTCAGAGAAAGACAGCTCTTCGCGTATGCTCGGCATACCGAACCGTTTCGGCGGATGCTGTCCAAGTAATAGCTGGGA
TGATTCCCATTGATCTCAGAATCCATGAGACAGTCAAGGTAAGAAATAGAACACACACCAAGCGCGAGGCGCGGGAATGG
TCTATTAAAGAATGGCAGAACAGATGGAATGCAAGTTCCAAAGGCAGATGGACGCACCGTCTTATTCCAGATATAAGACA
GTGGATAGAAAGAAAGAAGAATGCGGGTCAGGTAAATTTTTACTTGACACAATTTCTCTCAGGACACGGGGACTTCCGAT
GTTATTTGAGGAAAATGCATCGAGCAGAAAATGACAGATGCGTGTACTGCGGTGAGATGGACACTGCCGAGCACGTATTG
TTCCAATGTGGAAAATGGGCTGGGATACGGCATAGGCTGGAACAGCTCGTCAATGAGAAAATCAATCCAGATAATCTCGT
AGAGATCATCCTCCAGAAGGAATAACAAAAGGACAACAGTGCAACGTTGCACTGAACTCAATTTGTAATTCATAATCAAG
ATAATATCTACCAGATTATCAAGATCCATTGACACACGGCAGAGCTGCTGAAGACTATGCAAAACACCAGCAAACAGTCA
ACAATGGAACAAAACGACGCCAACAGCAGCAAGCGGACCACAGCACACGCAAATGGCATTGGCTAAACGAAGCAAATTCT
TAAAATAACATCGAAAGTCACCGTGTCCTGAGAGAAATTGAGTCAAGTAAAAATTTACCTGACCCGCATTCTTCTTTCTT
TCTATCCACTGTCTTATATCTGGAATAAGACGGTGCGTCCATCTGCCTTTGGAACTTGCATTCCATCTGTTCTGCCATTC
TTTAATAGACCATTCCCGCGCCTCGCGCTTGGTGTGTGTTCTATTTCTTACCTTGACTGTCTCATGGATTCTGAGATCAA
TGGGAATCATCCCAGCTATTACTTGGACAGCATCCGCCGAAACGGTTCGGTATGCCGAGCATACGCGAAGAGCTGTCTTT
CTCTGAACCTGTACCAATCTTTCTTGGTACTTCAACATGTCGAGTGCAGTAGGACCCCAGATTGGTGCCGCATACATGAC
AATCGAATTTACTACTTCTGCCATTACCTTCCTCTTTGAAGGTGATGGTCCTTTTACGTTTGGCATTAGCCTCCCCAGCA
TTGCCCCCATCTTTTCTGCTTTAGCTGCCACACGCATTACGTGTGACGTAAAAGTCATTCTCTGGTTTATGTCTACTCCC
AAGTACCTGACATTTTGTTTAGGTCTTAGCTCAACATTTTCCACCTTAAAGACAACGTTCTTGTCTGGTCTACGTCCGCC
TGCAAGAAGCACAGCTTCAGTTTTTTCTGGAGCCAGCTGCAAGCCATTTTCTTTCATCCATCGTCCAATAATTTTGGACG
TCATCTCTACTGTGCACATCAAGTTTTCGATGTCCTTCTCTATCACGACTAGTGCTAGGTCATCAGCATATGCCACTAGC
GTCGCTTCCTTTGGAATTTCCAATCTAAGAACTCCATCATAAAGGATGTTCCACAAGGTCGGCCCCAATACCGAACCTTG
TGGAACTCCACTCGTCACCTCCATGACTTGTCCCTCGCCCAAGTCTAGACTTCTTTCTGATAGGTAGCTACCTATCACTT
TCCTCAGGTACATGGAGATGCCCTTTTTCCTCAAGGCCTCCATGATGTTTTGCCAGTTTGCCGAGTTGAAGGCATTTTTC
ACATCGAAGGTGAGCAACACGCACCACCTCTTCCTTCTCGTGTCTCCAGAGTTAGCCCATCTTGCCAAGGCCATAACTCT
GTCTACCGCGTCGAGGGTAGATTTGCCTTCTTGGAAGCCAAACTGTTCTTCACTTAGGCCTCCTTTCTCTTCCAGCTCTT
TTTTGAGCTTTATCAGTATTAACTGTTCATACAGTTTCGCTACCACATTTAGGAGACAGATCGGCCTAAAATCCGATGGA
CTGCCTCCTTCTTTTCCGGGTTTTTTGAGTAGAACCAATTTAGCTCGTTTCCACTCTTTCGGAAATTTCCCTTCACGTAG
GAGTCCGTTATAGGCTTCCAACATGAGTACCTCTCCTTGCTCGTGGGCAATTGCTTTAACAATTTCCACTGGAATGTTAT
CTAGTCCCGGTACTTTGCCCGTTTTTAGCTTTCGTACCGCTTGTTGCATTTCATTGGAGGTGATGCCCTCTACCTCACAC
GTCTCTGTGAGATTCCATCTTTTTATCTGATGTTTTGGGAACAGCACATCGGCTATTCTCTGTCTAAATTGTGGGCTTAG
AGTGATTTGCTCTGAACCCAGTCTTAGTTTCCTGGTGGCTATTTGGTAACCAAGCCCCCATTGGTCTCTTTCAATTTCAT
TTATCAGTTCTTCCCATTTAGCCTCTTTAGCTTTTCTAATGAGAACACGATAAATTTTCCTTTTCTGTTTATACAGCTCT
GTTACCTCAATGACTTCTTCCAGTCTATTTCTGGCCCTCAGTCGCATCTGTCTTCGTTTGACAGAAATGCATTCTTTCCT
TGCTCTCGCAATGTCATCGTTCCACCAGTAAACCCTTTGTTTACCTGTGTTTCTTGTTCGGCCTTTCTTCGGAAGGTGCA
TGTCGCATGCTTCCTTGATGGCCTCCACCATGCTGACGCAGTTTTTATTTTGTTTTGCGTTCATCCTTTCTACGAAGCTA
TGGCGAATCACCGAAGGGCTAAAGCCCTTGGTGTTCCATCCACAGCATCGCCCAGAGCTCTGACCGTTTCCGGTTCTTTC
TCCGTTTAGTTTCAGTTGAAACGTAATAAACTGGTGATCGCTGAGAGTTTCTTCTTCCTCAACGGTCCAATTTCTCACCC
ACCGTGCAGCATTTTCGGTGCTGAAGGTGACATCTATCCAGGATTGATAACGTCCTTTCAAAAAAGTTGGTTTCATCCCA
TCATTGTAAACAACGCAGTTTAGCGTTGCTAGCCATTCAGACAACAGACGTCCCCTTTCGTCTTGTGTCTCCCCCCCCCA
TTCGGGTGACTTCGCATTGAAGTCACCCGTCACAACACAGGGTTTCCCGCCATGGGACCCTATGCTGCCCACTAGGTTAC
GCAGAGCACGCTCTGCTATGACAGTTTCGACATTGGGAGAAATGTAACAACTGTATATGATACACTCTCCCGTGTCTATC
CATACAAAGCCAAGCCCCTTACCCCAGGCATAGACCTTTATCTTCTTGTTCATGACGGCAATGGCAACATCATTGGCATC
GTCCGTCCACCATCCATTGCTGCGAACCCTCCCCTCGTTAGGTTCGCTCATCAGGATCACATCCCGACCTGTTCGTCTAC
AGAAGCTCGTTGCTGCGTCGTGGGCACCATGGCTTCTGTTCAAGTTAATTTGGAGGAACCTGATCACGGTGGTTTCTCGT
TCTCAGCGCGAGCCGCCTTCTTTCGAAGACTCTCACACACCAGCGTCTTTGCTCGGTGACCCCTTACGCCGCAAACCGGG
CAGAACATCTCCTTTTCGCAGGTCTTCACTGAATGACCTTCTTCTCCGCATCTGTGGCACAGTTTGGACCTGTCCACCCC
TTGACATCGGGCCGCCATGTGTCCTGGCTCCCAACACCTATAACAGAAAACACTGTTAACTCGTTCAGTGATTTTGCATG
TCACTAAACCAATCTTTATCTTGCCCTTACTCAAAATGGCGTCAGCACTTTTCGCAGATACTTTAATTGTAGCTACCTTA
CTCCCTCCGTATGCTTTTCGCAGAGATGTCACCTCCAAATCTGTGTTTGTGATGGTTCCATCCATAGCTGCTACTACGCT
ACTGACTATTTCAGTCTCCACTGCCAGCGCATCTAGGCCCTTCACATGTAGGACTTTGTCCTCTTTCGTGCTATCATCCC
GTAGCACGATCTTACGATTTGCCATTTTGGAGCTTAGTGCCTCCTTGACTTTCTTTGCCTGATCTCCTTCTTTGCCAACT
AGCAAAAGAAGTTTACCTTCTCTAGTCTTTCGGACTGCTCGTATCTCGCAGTCCGTTTCGGCCAAGCTTTCGCGTACTTC
TTTGAGTACAGCTTCATATGTTTCGGTTTTGCTGCCTTGCACAATTACAGCATCCGTTTTTCTCATCCCTTTTGGTGATA
CAGATATGGCAGACTGGGCTTTCCCTTGGTCTCTCCATATCATTTCCTTTGCAATAGGTACACACAGTGTAACCTCCACA
TTTTCCCCTCTAAAGATGTATTCCAACATCTTTCTGAGGTGTTCTTCTCGGCCTGTAAGGTCGCTTCCAATAGCGACTTT
TTCAATTTGAAGCTCTTTGAGTACTTCTTTCAACTCTTCCAAGGCTTCGTAGGTCTCTTTGAGATACCCACTTGCCTTAT
TTTTCTCGTCACCGGCAACTACAAACATATAGTTTTTCAGTGTCTCTTTTGGTCCTGCGACGTGTCCAACCACTACACTT
CTTACAATTGGAGTCACTTTGCTTTCTATAGGGTTCTCCCCTTCCAGCACCGACTCTCTGTACTCAGGACATCGTTGATG
CAACATTTTCAACAGTGCCCCTTCTTCCTTTTTGTCTCTACTCCTAATAATCGTTGGAGCAGCTTCTGGCATCATGGCAA
GCGGATTTACTGCCTTAATCTTTACTTTTTCGAAGTAACTTTCTTTCCAGTCACGTTTCGAAAGGTCTTTAAAATCAACA
AAGGATCTTTTATCCCCGATGTACAGCGGCTCTCTCAATTGTCCAGGCTGAGACATCTCTGTTACTTGTGTCGACTTCCC
CCACATTTCAAGAGGAGTCTGAGTCTCTGCGTTTTTTGTTACAACTTCTTTTGTCTGGGTGGCTACCTGAATGCCCACCC
CTTTGTTTTCTGGCGATTCGACGAGTACAACATCGTCATCGCTATCCTCCATTTGTATATGTCTCTGCCATTTAAAAATT
TCTTCAAAGACATCATCTTGCATAGCTTGCATGTCTGCCATGGCATAACATACTGCTTTTGCGTCATTTTTGATCTCCCG
TCGCGTGTTGGGAGTATCGTCAATTCTGTCTTGCAGTACCTTGACCTTTTTTGCCAGTCTGCTTGTCACTTGTGTAAAGG
CCTGTAGGATATCAGTACAGGTTATATTTCCTAGTACCAGGCTTTTCTGTTTTTTTATTCTAGTTTCAACTAGCTTTTTA
ACTTTATGTGCTTCCTCAGGAGTAGACACTCTTTTCCTTTTTGGAATTGCGCCTGTTGGTGTTTCCTTGTACACTTCGAT
CGTTTCGTCTAGCTTGGGTGTTTGTCCCACTATCAAGCTAGTTTGCACTTTTCTTTGTGGAGATCGAGGCGTCATGCTTG
ATCTACCAAACGGGTTAATGTTCCCCAAACTCGAGTCCTCTCCTGGAGTTTTAGGATTCTCTGCCTCGTCCAGTTTGGCG
GTTTGTTTCCCCGCCGCTACTTTCAGAGCATCTGTTTTCGACAGGTCTTTCCTCAGAGTACCTTCTCCAGCCAGTTTCCC
AGCTTCTTTCTCCTGTTTTAAAAATACCTTTTTCATATGGATCCCACGAGTACGGGCGATGAGGTGGGGTCCATCCCAGG
GGAGCGCCCGCTCCTAGGACAAGGCGTTTTCTATGTACTATGGGGACGCACCATCTCCCATAGTCGTTTCACCTGGTTTG
ACTGGGCACCTCCCAGCCATGGCTGTTGCATCCAACAGCCACAACCCGCTTGGTCGGAAAACTGCAAAAGCCGCCAGCGA
ATTAAGGATTTTTTATAGAGGTTTTCATCCTCGTAGGCCGGCCGGTTAAGGCAAGCCTCCCGATCCCATCAGCCGAGACG
TTCCCTACACCACGCCTTGTGTAGAGTCGTTGAATCGACCTCTGGGTTTGCGGTATTAGGAGGGGCTGGCGCTCAGCTCC
CCCAGCTAAGATTTCATCCAAGGTCGCCACACCCTGTCACCGGGCTTTCCGGCGTTCTTTAATGGATAGTTTATAGAGGT
TTACTCCTCGCAGGACAAAAGTCCCCCCGTTCCCCCTTGAGGGTTTACGGTATGCTAAGGGGATGCTCTTAGTAGGTGCT
CCGACACACCCTTAAGCCCCTCCACCACGACAAGGTGGCATCCCATCGGAGGGGACCTGACCTGACCTGACCTGACCTGA
CCTGACCTG
>R=689|TRF=0.000|NSEG=0.000|Low
TTGACTTCTCGGCTTATTTTAGACAAAATTCCTCAAAATAATCGCGTTTCTGGTTAAACAACGGTTAAAAAA
>R=690 (RR=687.  TRF=0.000 NSEG=0.171)
TTTTGACAGTTTTGACACATCTAGTTGGAAAACAAATACCAACTATTAATATGTGAAGATACTAAAAATAGCAGTATAAC
CAACTTAAATTCAAATTTCCACAGCCTACTGGGATATCATTTAATTTGAAAAAGAGTATA
>R=691 (RR=688.  TRF=0.000 NSEG=0.113)
AAAAAAGTGCGTTTGGAAATTCGTGGACCACATAGCGAACTAGAGGTCGATCCTTGATTTCCGACGTTAAATCAACTGGA
TTGGTGGCTGTTTCATTTCGGTTAGACTTTGACAGATCACACGAGAATAAAATTCCATGGATCTGTCTAAGGGGTCTGAG
GCCCAGCTGGAAGTTTATTTATCGTAGATGCTCAAATGTTGATACGATAGTTTATGTTTTAGCCTGAAGGGCGTGTTGTA
ACTTCTAAATTTAGTGATTCTACGAGTTAATTTATTGAACTTTAATTGATGACTATAAAAATTGTTACTAAGTTTATTAA
CAAATGCGCGTAGGCTAGTGGTCGCCGATCTTTCCTGCAGATCGACAATTCTAGCATAGCGACTTTCATTCAAAGCTAAT
CTTAAACATTTATTTTGAAAAACTTCCAGCGGTTTGAAGGCAGTGTCCGAGAGGTGACACCATACGGGGGCGGCGTATGT
CAAAATTGGTCGAAATATGGTTTTGTACATTAACACTTTATTTTGTGGCGTGAGTTTACTGTTTCTATTCATAAGCGAGT
ACATGTTTTTAAGGGCGGCGGAGGCTTTACTAATTAAGTATTTAGTGTTTTTGAAAAAATTTAAACGTGTGTCAATGTAC
GTCCCGAGATATTTAACGTGCGGTTCGTCTGTAATTTTGTTATCGTATACCCGTAATTTATCCCAAATTTTATGGTCGGT
AAATTTTCGTGTAAATATTATTTGTTGTGTTTTTTCCGCGTTGATTTTGATTTTCCACTTGTCATAAAATTTCTCCAATA
AATTAATATGAATTTGAATTTGCTTGCTCGCTATCTGGGCCGAAAAGGAGCTCGCGTATATTGCCGTGTCGTCTGCGTAA
AGCGCCGTATTTGTTTTCGCGAATATTGGTATGTCATTTATAAAAATATTAAAAAGAGTTGGACCTAGTACTGAACCTTG
CGGGACCCCCGCTCCAATTAATTTCCTCGTCGATTGGGTGTTTTTTAATTGTACTAGGAGTTCCCGATTTGTTAAATATG
AATGGATTAATAAGATTAAACTTTTCGGAATTTTGTAATGGATCATTTTGTATA
>R=692 (RR=689.  TRF=0.000 NSEG=0.388)
AATTTTTTTTAACTCATTCTATCATAGTTTTATAGACTTTTACATGCCTTTACAGCTCTCAAAAGTTAAAAAAAGTCCAT
ATGTTCGATTTTTTGATGTTTGATTTTTTCAATTTTTGTCGAGATTTTGGTCGATTTCGGGTACCCGGATCATTTATCGA
GCAATAACTCCGGAACTATTAGAGATAACCCTATGAAGTGTATTATCGTTGGAAAGCTCTTTTAATTATCTATCTTTCTC
AAAAAAGATCATTGTTCTCCGACTAATAGTTTTCGAGAAAATTGCAAATAAAAAGAAAACAATTGGTAAAATTTAAAAAA
AATTGTAACTAAAAAACTATTAAGAATTTATCGATTTTCTCAACGCCAATCGATTCCCCAGATTATTTTACATATGTTAG
AGTCAAAATAGTTCCACTTTTTCGAATAGTATTGCCGTAATTTATTTTATTTTAATTCGAAAAATGGTGGATGCGCCAAG
TTATTTTTAAAAAAATTCATAACTCAAAAACTAAAAGTCGTAGAGCAAAACGGTTTGTTCCAGTGAATTCAGCGGCTCAT
TTTCTGTATTATACCAACTTTTCACGAGATTTAAAATTTTGAATTTTTTTGCTAAAAATTCCCTGAGTAATA
>R=693|TRF=0.200|NSEG=0.163|Low
CCTAGCACATAGCTCTCGCCTAGCACATAGCTCTCGCCTAGCACATAGCTCTCGCCTAGCACATAGCGCTCGCCTTGCAC
CATTCACTGCTTAATAACTACTGCATATAATAAAGTCACGATTGCTCATGTGGTAAAATAGTAATGACACAATCATTTTG
TTTAAAGGTATGCAACCAACATTACACAAAACGCGCGCTAAAGTTGCCTAAAACCACGAAGTACTACGTATACTTTAATT
GTAACGCAACTGGTTTCACAGTAAACGTGTATGAAAATTGCCTATATTCAAGAAGTACTACATTTGTTTAAATATTGTAT
TAATGTTACGAAGTACTACGTTTAAATATTATGAATTATTTTTAGTTGTATATAAAATCATAGCTATTTTTGTAAATTAA
>R=694|TRF=0.000|NSEG=0.000|Low
AAATTAAGTGTTTTCAACTAAACTGGTGCATAAATCGTCGTTTTCGGACAGAATAAGGCGATTTCAGCCTTTCTAAAGCG
ATTTTTT
>R=695|TRF=0.000|NSEG=0.388|Low
ATTTTTGCCAAAACAAAATATTTTCAGTTTTAATAAAATTATTCCATAATTTTGCCGCTCACTGTAT
>R=696|TRF=0.000|NSEG=0.401|Low
AAGCGTTTACACTGCTATTACTTAAGTTTTTCCTTGTTATGTGTTTTATGAGAATGGGGGTTTTATACACTCCAAATAAT
AAACAATAATTTGATTGATTTATTTTTTATTTAATTCCAATACAACTTATAATACCTATTCTACAAACTATCATAAAATA
CATCTAAAAATATGAAGCGTGAGTTCTTGCTAGTTCTTGCGTCCGGGGTGTTGCAGTGTAGAATTAATCTAAAAAGAAAA
AAATCATAAATTAGTTTTTTAAATAGAGGTGAACATGACACTTACCAAAAATTTTACATTAATCTTCGTGAATAATACGT
TCGAAATTAAAAATGTGGGCATCATGTTCCTGATTTCCATTAGCTTGCTTACGTCCCATGTAAATCAAATAAGATCCGAG
TCCTTCCATTAATGTCGTAATTATGGTATCATTCATAACTGCTGTTAGTCGTTTAGGTAAAAAAACTTTACCGACGTTGT
CCAGATATGCTACCATCATAACCCCATGTTGTGTGTTTGCCTTGGTTAAATTGATGATTTTATATTTCTTGTTCACTTCC
AAATCGTTGGCACTGACATATGTATCAGTATATTCACAGGCAGCAATTTTATTCAGATTTAATAGTTGATCAGCCATTAT
AGAATCCTTTGAAATTTAAATGCAAAAATACACAGCGGAGCACACACAACTTCTCACAAAGATAGTTTTAATAAAACTGG
TGAAATGTGTAAAAAACGAAACTTTTATAATCAATTTTTGCGGTTAACAGATAACACGCTTTCCTAAAAAATAAAAATGA
AATAAAATATGATTTAATACTAATTTTGTGGTTTACCTTATCGTAGGAATTTTGTAACGGACTTTTTGTTTGATAAAAAA
TTTTCCTAAAAAATTTAAAAAAATTTTTAACACATCAAATGTGGTAAACAAATTTAAAAAATTAAAAAATTTACCAAAAA
A
>R=697|TRF=0.000|NSEG=0.198|Low
AAAAAATTCCATACCTTAATTATCAGATTCATTAATTGAGATCAGCTTACTTATCATATTTTTCAATTGAATTAAGATGG
GTTCTCGCGGACAATTAATGTTAAATATAGATAAAGTTTTAGGTCCCGCTTGTATGACACTTTTAGTAAACTCATCATAT
TCAAAGTAATTATTTTCATTAAAAAAGTACAGTTTTCCGTTTAAATATCTAAATGCCCCTGTTATTTTATTAGGAACACC
TTCAAATAATTCGTTTGTTAAACCAGGAACATTATATCCAGAGATGCAACTAGATAATGTAATATATGTATTATCTCTGA
GAAAAAGATAAATACCACCTGAGTAAGTTGTTATCGCTGCCGAAATTGGACTCGATATTTTAAATTCTTCGCTTATAGAT
TTCGGATAATTAGTTTTAAGTCTAAAAGTAGATAATGAAAAAAATATAAACTTCAGCTTTTACAATAATTACTATATCAT
CTGTTGAGGGTTTATGATAAATTGCTGTAAATTCTTCAAAATCTTTTGGTAAAAATGTTAACCGCCCAGTAATTAAATAA
GGTTTTGGATATGAATTTTTACCTATTTCAATTAAACAAATCCACTTTTTTTAAAAAATGTATAAATGTGTTTTAACTAT
TAGAAATGTATATATTGTTTGTAAACTA
>R=698|TRF=0.000|NSEG=0.500|Low
AAAAAAAATTTTTTTTATCATAAAAATGCCAAATTAGCAAATAAGCATTAAAAAAATTGGTTTATTTGAAACAGAAAAGC
TTAATTTGCCTATGTCGACAAAAA
>R=699|TRF=0.000|NSEG=0.229|Low
AAAAGGTTATAAATAAAAAAAGAGTCTATATTGAGATTTCATTTAATGACGTTTCAAGGGTATAATTTCCCTTTTCTTCA
GATTAAACAAGTCTAAAACAAAAAT
>R=700|TRF=0.000|NSEG=0.088|Mid
ATACAGGCCGATTCAGATAAAATAAAGAGCCTGACGATCTGCCGATGCAACCCAAAAAACACATTTCATTTACGCCTTTG
ATCCAATTTAAATTAGGATTTGCAAGTTGAATCCAAGTTATCAACTTATGTCACTCTGACATTAGCGCAGAGAACGATCA
TTATTGACATTCATTTCTCGCGGAATGATAGAGAAAGTAGATAAGTCTTTTCGAAGTATAAACTACAATACAAAATGTAT
GAAAGAATGAAACATTAAAGGTAGGTAATCAGTTTTTTCAAAATCATAAATTACAACAATAAACAGAGAGACAAAAAAAT
GACTTTTAGCGAAAAATGTGTTCAAAATGCTGGCCTCCTGCTTGTTTTTCTTGGAAGAAAAATGGCCCGATTATGCGATT
CACGAAGATGCGAGATGCCACACTAAACGTTCACCAAAACAATTTATTGGAAATGTGTTTCACTTATCCACAGTGGATTT
TTTTGAGCATAGTAATGACTGTTGTGCACTATCATTGTTATAAAATTTGGCTTCATCACAATATAAATTTCTGAAGTAAG
TTGTTGCCAACTTGTATTTATGTTCTGATAAAGAGACAAAACTCTAATCTGCGTTCAAATTCAGTTTTCCTAAGTTCTCG
TACTAGCTGAACATGATAGGTAGGAAATTTATTTTTTCTCAGAATGACAAACTGAAGTCTGGCTGAT
>R=702 (RR=699.  TRF=0.000 NSEG=0.197)
GAAGAAAATTTACAATTTATACCGATCACCGCCCACTTCAATGGCTTTTCTCATTAAAAGAACCAAATTCAAAACTAGTC
AGATGGAGGTTAAAATTAGAAGAATACGACTACGATATTGTTTAAAAAAAAGGCAAATATAACACAAACGCTGACGCATT
ATCTCGCATTCAAATTTATCCAATCGAAATTGACGCAAAATCAACAGCAGTACAACCCGATGATGAACTTGAACAATTAC
TCAATGAAATAATTGAATCTGAAAACAGAGAATTAAGAACTCCCGAATTTTTACCAACTCAAAATTTAAATTCCCCAATT
AGAGCGCAAACACCTGAAAATTTATTAACAGAATTCGAAACTGTAAGATCAAACTCAAGCCATAATTCACAAATACCAGG
TCCTAGCGGTACTCAAAGACAAATTTCAACATCTACCTCAACTTCAAATACATCTCGACGTGAAAACTTACCAAAAACCA
AAACAATTAACATTTGTGAGAATGCAATCGATCGAAAAGAACGACAAATTTTTATAACAAAAATTTTCTAAAACTCTCAA
TAACCAAAAGTTACAAAAGAAAACGGAATGACAATAATTAAAGCCCAAATTTCACAAGAAAATAATAATGAAGAGATAAA
AAATTTATTAATAGAATTTTGCGAACCCAAAAAACATTATTATTGCTTTTTTGATAATGAAAGAATGTATAAAGATTTTT
GCAGAACATTTTCGAAAACATTCAATGACGATGCCCCAATATTAAAACGATGTACAAAAAGAATTACCCTTGTCACAAAC
AAAGACGAACAGCAAGACCTAATTAAAAATCACCATGAAGGAAAAACCAACCATCGCGGAATAAGAGAAACATATACTAG
ACTTCAAAGACTATATTATTGGCCGAAATTAACTCTAGACGTATCAAATTTTATCAATAAATGCGAAATTTGTAAAAAGA
CAAAGTACGAAAGACACCCTCCAGAAATTCCATTAAAAGTAACACCAAAAATTGACTGTCCTTTCCAACAACTTAACATT
GATTTATTCACAATCGAAGGAAAAACATTTTTGACAATAATTGACGCTTTTACAAAATTAGCTCAAGCCTACCCAATTCG
AAGTAAAAACGCAATCGACATAAGCGACACATTAATTGTTTTCTTTTCACATTACGGAATCCCAGAAAAAATAACTTTTG
ACTCAGGAACAGAATTTCAAAATGATACAGTCCAAAAACTTTTAGAAACACACAAAATCAAAATTCATTTTACAACTCCA
AGACATCCTCAATCAAATGGTTTAATCGAAAGATTTCACTCAACAATAACAGAACATTACCGAATTTTAAAACAAAACTT
TAATGACCCTCCAGATAAAACAATGATTTATGCAATATTAGGTTACAACAACTCAATTCATTCAGTAACTAATTTGACAC
CTTTAGAACTACTTTTCGGACATACATCAACACGAAACCCTTTCGACTTATATCATAACGTAAGATACTTTCAACAATAC
CATGTTGACCATAAAAATCGAATGAAACTGATTTACAATGAAATGACGAAATTAATGCAAATGCAAAAAGAAAAAGTAAT
TAACAAAAGAAACGCACAACCGGAACAAACAACATTTAAAATTGGACAAACAGTTTTCGAAAGAAATCCCCTTGCCGATC
GAAACAAATCAAAAAACAGATATTTAGGCCCATTCATAATTGAATCAATTAACAACGACAACACTTGTATCTTAAAAAAC
AAAAATAACCAAAGAAAGAAAGTACACCTTGATAATTTAAGACCCCCTGTTCCAGGATTATCCTCTGGATCCTCATCACC
CAATCCTTCCAGTCCCCGAAATTGACAAAAATAACAGAAAATGCCGGACTTTTACCACAAAAGTTGGGTATAGCAAAAAA
CATAATAGATCATTGGACCTTCATAAGAATATTTGATGTAGATAATCTTATCTCAGAGTATAATAATCTTAGAAACAAAG
TACATAATCACCTTTCAAATGTAGAAAATAGATTTAATTCCAGCAACTCAGATCATTTTAAAAAAGACCTATTACATTAC
AAAACTATTTTAAACGAATTATTTATCCAAATAGATGAAAGAATTTTACAATTATTTCCCAACACAATTTCAGAAAACAA
AAGAACAAAAAGAGGAATACTTAATATTTTCGGAAGTGCAATAAAAGCAATAACAGGAAATTTAGATAATGAAGACGGCA
AACGATATGAAGAAATGATTTCAAAATTACAAGCAAAGCAAAATAAACAAAAATTATTACTTGATGAACAAATTTCCCTA
ACAACCTCTGCAATTGAAAAATTCAACATCACAATTTCT
>R=703 (RR=700.  TRF=0.000 NSEG=0.369)
AAATAAATGGTAACTTAATTCTAATTAATTTAATTCTGAATTAAATTTTAATTTTGCTTTCTGTAAACTGGCTCCTAAAG
GAATTTATCTTGAAACTACGTCTAGTTTGCAATCCGATAATT
>R=704|TRF=0.000|NSEG=0.000|Low
AACTTGAAATTTTACAGAAAAATACAAATGTGTTAATCATATTTTAATTAAA
>R=705|TRF=0.000|NSEG=0.000|Low
AATAAAAAAACAAAATTTGTGGCAATTGAGATGAGCTGCTGCCAATTTTTTCACTAAAATTTTGACTTA
>R=706|TRF=0.000|NSEG=0.000|Low
TTTTTACTGTGCAAAAATTAATTAAATACTGATCATTTATTATTTTTTACTGATCAAAATCGAATTTATT
>R=708|TRF=0.000|NSEG=0.177|Low
AAGTTATTGGCGTATTTTCTATATGGTAAAATTCCTTTAATTTTTAGAGCCGTAACTGCTAAAATAGAATTATGCAAAAG
TTGATAGCTTTTGAGTAATTAACGTTTTAATATTGAAGATATAAAAGTTCGATTAATTTAT
>R=709|TRF=0.000|NSEG=0.387|Low
AGTAGATAGAGATAGCCGGTTCAAAAACCACCTCCACCTCCCTCTACTGCGCATGTGTGAAAATAGTGTCAGGCGCAGCC
GCAAGCGCGTAATCGCAGCTCGCTGGCCTGCGACCAGCTGGTCAGCCGGCCTGCGGCCGACTGACGCCATTTGTAATAAT
ACAAATATATATATTAAGTATAATAATAATAATCGTCGCCATCTTGGAAGTTTGAAAGTCGGCGGCGGTCATTTTTGTTT
AATGGTAAATTGGCGCCAAATTTAAATTATTTCAAAATTAATATTTGAAATTAGTCGGCCATGGTTGTTTTTTTAAAAAA
AATGGCGCCAAAATTTAAATTTATTTAAAAATTAATATTGGGTGTAATGTTGGTTGTCTAACCGTGGTGTAGCTAGCGGT
TATGTGACAGATTTTAATTTGTGGTTTTGTTTGAAAAGTCAAATAATGCGTGTTTGTAATGTTGTTTGCCTAACTTGTCT
GTTGCGCACCAAGTTTATTTTATTATTTGTTTAAAATATAATGCAAA
>R=711|TRF=0.000|NSEG=0.303|Low
AGTCATTTATTGGTGTAAAATTCTTTCTATATTTCATTTCAGGAGTTTTAAAATCAATAGTTAAGCAATCAAAATTATTA
ATGTTATTTTCATAATATTCCTTGATTTTCTTATCCAATCCTTTTTCTCTAAATATCAAGCTTATATCATTACCATCACA
TGATGGAAATATTGAAAGATAATTACATTGTAAACGAATTGATTTTGGTACTCTATACCAATCCTGCGTTATATAGATCA
TCGAAGCATTCATTTTTCTTCCTCGTATAGCTAAATCTATCAGTTTCTTTTGATCTTTTTCCGTTACGAAATCATCAACA
ATAATCAAATTTTGTTTATCTCTATCTAATTCGTCTACATTGACTATGTCTTCTATATCTGACGAAAAATCCGATTCAAT
TATATTTTGAATCGTTTCATCATCAAATACATTTTGTAATAATTGATAATAAGGTTCTTCTAAATCTTTCGCATACAAAT
AAAAAGTATCAAAAAATAAATATTTTAAAAGATTGATAACAGTATTTGTTTTACCAGAACCACTTCGTCCTATAATTATC
AATATAAATGGCCATTTTGGCGCTAATTTATTAATGTTGTAATGTTCTTTTTCATCGGTTTTAATAAAATGAATAGGCAA
AGACGTATTCATTTATTTAACACAAAT
>R=713 (RR=710.  TRF=0.000 NSEG=0.161)
ATCAACACCGCAGCAATTAAAATAATGATTGAACGACTCACCCTACCGTTGATATGGTAATTATCATAAATCTCTACACC
TTATTGGATTGAAAAACCTCACACACCAACAAACTGGGATTACTCAGTGATAACTCACCTTGATTCACTTAAGCAATTAC
TTTAAGTCACTCTAACTTGGAACTGACTCTAGCTCACACTACCCCTCTAAAGTGTGGGTGAAAACTAAAAACTCATATGC
AAAATTGCATATTCGAAGGCGTCTTTCTCACGGTCGACTTGGGGTGGTCTGCTTGTCACCCTGACTAGCTAATAAATTAG
GCTCAAGTGTTTATGTTTCTCGAAATAAAAGTCTCGGGGTCTTTTCGGAACTTTACTGACTAATTACCCTAATTATCTAC
ATGCTAATCTATGAAGAAAAAAAAAAAAAAAACAAACTACCATTAAATTAAAATATAAAATTAAAAAAAATTATGACCGC
TCGGACTTCATCCTACA
>R=714 (RR=711.  TRF=0.000 NSEG=0.205)
AATAACCTTTCAAACACCTTAGAAAACGCTGGTAAAAGAGATATAGGACGGTAGTTGTTGATATCTGCTCTGGATCCTTT
ACCTTTATAAACAGGAACCACAATAGCTTCCTTTAAAGATTGCGGAAATACGCCTGAACTAAAAGAGTTATTAATAGAAT
TTGCCAAAATCTCAGAAATGTTTTGATTAACATCTGCCAAAATATTACAGGGAACATTATCAGATCCAGAAGCTTTCTTT
TTTGATACACTTTTTATAATGGCTTCAACCTCTAGTTTATTAGTTGGAAGAAGAAAAAAACTGGAAGAGCAAGATGTACT
AAAAGTATTATTAAATTTATTCTTCAGTAAACTATCATCACTGACAATAAAGTGTCTATTAAACATATTTGCCAAAATTG
TAGGATCTTTTGTTAAGACGCCAGAACTATTATGTAATTCTATATTACGAGTTTGTGTTGATGAAGAACTAGAAGATCTG
ATAATGTCCCAAGCCACTCTACTTTTATTGTTACCAGCCTCAATAATCCTTTTATCGTTATAATCAATCTTTGCCTTATT
TATCAGTTGTCTATATTCTTTCTTTTTTATATTATATATATTTTTTAAAGTTGAATTATTCGAATTGCTACAAATAATAT
GAAATAAATCTTTTAATAAAAGTGACATGCGTTTCATTTGTTCTGTTACCCAAGAAGTTTTCTTCTTTAGATTCCTTTTA
ACAGTGGTTTTCCTTAAAGGAAAGACATTATTGAAATGCGCATCAAAAATTGATTTAAAGCTTTCAAAGTCTATATCAGA
GCTGGAGTTGCTAA
>R=717|TRF=0.000|NSEG=0.134|Low
CAAAGAATATAAAGGTTAAGAAGTGACAGCGCCGTGTTATTTTGAGGAAACAAATTAATGCTGATAGCGCTACGTGCGGT
CGGGTGAGAAACTAAATCCACCATATTGGAAATTGAAAAACCGCGCGCAATTTGAACATTGCGTATTTTATGTATGTACC
CTTATTAGTTTGCATTACTGGTTTTATACAAAAATTGAATAAATATATCCAAAGTTTGTATATACAACCTGTAAAATTAT
TATCACTAAACACGGGACTAACAAATTTACACTATTTAAAAAAAACGGTTTTATTAATTATAGTAGTGCAAAATACATTC
TAAAGTAAAACATATTGTGTAATTTTCTCATGCACAACTTAATTTTAACAGTCCACAAAACTAGCACTTTACTTTTCCGT
TTTATAAAACACTTCCAGTCTCACATAACATTCAAAGTGCACTTTACGAAGGTACAGGGGGAATTTGAAGGCATATACAC
TCTGACTTCTTTCCATTCTTGAATAATTGCGTTCCGTGATGAGGCAAACGCGATTTTCACACAAGAACCAACCTAAACGA
CAACATGCTCACG
>R=718|TRF=0.000|NSEG=0.265|Low
TACTACTATAAGGGCCCCTTCAGCACACAACACTTTTTAAGGAAATTCACCTTGTTTTTAAAGGTATATTTAAAAAAAGC
AAAACTATATGGGCTTGTTCGGCACATACCATTTTTTATCAGATCTACCCCGTTTTTCAAGGTACCTTTGTTAAAAGTTA
AAATTCGCTTTTTGCCCTGTTTTTCTATTGGGCCACTTGAGCACAAAAATGAAGTGCACACAG
>R=719|TRF=0.243|NSEG=0.382|Low
TACAATGATTTTTTATTTTGACTAATCATTTTTGTTTTTATTTTTATTTTTTTTTTATTGTTGTTTTTAAATTTAAAGTT
TTTTAGCATTATTTAGATGAAATTGTCACTTATTCACATTAGAATTCAATAAATGCGTTTATAGACAAACATTTCTGAAC
AGTGTATAAATTT
>R=720|TRF=0.000|NSEG=0.116|Mid
AAGATTCAGAGTTCAGCAAAGCCTTACGATGAATCGAAGATTCAGAGTTATTTAGAACAATTTGGCTATTTCGCGTCAGT
ATCTACAAAAACTGTCAATACTGCCTCGCATGCTGAATCATTAATAGAAATAAATGAAGCATTAATTAGATTTCAAGAAT
ATTACAATTTACCTGTTGATGGAACATTAAATCAAGAAACACTTGATTTGATTAAACAGCCGAGATGTGGAAATAAAGAT
AATCCAACAGCTTATAGAGTTCATTATCAAAAATGGAATAAAACAAATCTTAAATGGTATTTTTCGTTAGCTACAAACGA
GATGAAAGAATTAGCACAAAAAGCCTTTGATCAATGGGAATCTGTTTCAAATTTAAAGTTTGAGTACTGGCACAGCCAGC
CCGACACCGTAGGCGAGTACACTAGTGTGCAACCGCACCTTATTCTTTCATTATCGAATACGCTGTTTCAACATAATCAT
AATTCACGGTGTCAAAAAGGAATATGTTCTAGCAGTTTTGACGGAAAAGGTAATGTCTTAGCACATGGCTTCTTTCCAAA
TAATGATGAATGTCTAGGAATTCATTTTGATAAATCAGAAAATTGGTATTTTGGTGAATCAAGTAATACACCTGATGATC
AAACTAATTTTTATACAGTATTATTACACGAAATCGGACATACATTAGGTATTGAGCACTCTGCCAATAATAATTCAATT
ATGTACGCGTATTATAAAGGTGATATTGATAAATTAACTCGAGACGATATGTGGGCAATTCAATATTTATATGGAAGACC
TGAACGATCAAAATATGAATCAATACCAACTACAACTACCACAACTACTACATCTAACACAACTAAAAAACCTATTACTT
TGACTCCTAGAAAGACTGATTCATTACCTGATTTATGCAGCTTAAGTGAAACTATTAACACATTTTTAACAGCAAATCAT
AAATTATATATTTTCTACAAGAAATATGTCTGGATTGTTAATTTAAAAGACATGAGCTATGATAATAAACCAAAATTAAT
TACAGATTATTTAACTTTTTTACCAGATAATTTTCAAGAAATATCACAAATTTATCAGAGACCAGATGGAACTATTTTGT
TAACAACAAACAACTTATATTATATTATTGATTTTCCTAATTTCGTTGTTAAAAACGGTTATAATGGAAGATCTATCACA
AGTTTGGGTGTTCCTAGTGGAAAGAAAATTAATGCAATATTTAGTACTTATTCTGGTCAAACTTATATATTTTATGACAA
CACAATGTTTATACAATTTGATGAATGTCTGCTTAGACCTAAGAAACATGGTATGATAGCTGAATTGTTTTCTAGTATTC
CTTCTAATGTTGATAAAGCCTTTAGATATATTAATGGAA
>R=721|TRF=0.000|NSEG=0.204|Low
TATATTATTATTGCTTTGTTGTATTAATTACGTAATAAACAATTTAACAAAGACTAAATTCGAATGAGTGAACTATCTCC
ATTTTATGAAAACTTCTGTTTTTTTTAGTTCACATAATGGAGATTATTCTGATTATTTATACTTTATAAATTTTGTCCTA
ACAAAAAAAAGGTCGGTTGTATTCATTAATCCCTTTGATTGCATTCAGGCGCTTAATATCAAGAACAAGAACCCATTCGT
AAAATAAATTGTGTCACAAGAAATAATTATTGTTGAATGTTTCTCAGAAAAAAACTTTTAATGGTCAAATATGTTTACAA
CAGTAAAAAAACGCTGAAACAGCTAGACCATTTCTTTATAGTTATTTTTATTTATTTCTTTTATTTTAATTTTGATT
>R=722|TRF=0.000|NSEG=0.123|Low
AAATTAAGTAATAAATTCCGAGTTTTGAGTTGTGCCTTACCTTTTTGTTTGTAGTCGGTTAATGCGTTGATGCCTGTAAA
CAAAAATGTTTGCTATTTTTTTTATTTTGTCAGCATAAATGCCCAAAGATTCAAACCGGATGTAGAAACCACTTTTTAAA
ACCGTCTGCTCTGGTCTTACCGTACCAGGCCAAAGTTGCATGATTTCGACCATTGTTACCACAAGAACAAAAAGCGTCGT
AGGACTGTGGCAGAGCTGTATTAAGACGGATTTTCGTTTTACCATTAAACTGTCATATTTACATTGACGTTTTGAAACGA
TTTTGTGACTTGTGAAGTCTGGTTTTTATTGTCGCTATTATATGGTTTCCATAGTTTTTATTATTGCATTATTGTTGGGG
CACGTGGATCTTGTTTCCATGAACTTAAGAGGTCACCTTTATGCCTATCGAGATCATCAAGGTAAAACTGCAATATTGCC
AAATTTTCTATTAAAAATGAGCGAATATCTTAAAAACTAAGAAAGATGGATTTTTTTAAATATTTTTTTTAATGTTTCTG
GACCATAGGCCACACCTCCCTGCTAATCTGTTCCGCCAATTTTGGGACACCCTGTATA
>R=724|TRF=0.000|NSEG=0.202|Low
TAATTACTTAGGGGGTCATTCACGAAACTCGATAACGCTCGGTAGTGTCAGATAACTTGCAATTGTCGTTAAAGTAATTC
ACGAAAAAGTTGCAAATTAATATCCATAGCAACCGTTAGCACTCGTTAAATTAATGCATAAAAACTTGCAAACACTTGCA
AATGTCAGATAAGCATTTGTATTTTGCGGTACCTCGTTCCCTGCCGCAAAGTAATTGCAAGTTGAATTTTTTATCAACTT
TTTACTTGATTGCAAGTAAAAGGAACTTGAAAATAAATCTACTACTTTAATTTTTAGTGAAATAATGGTTTTTGCTAAAT
TTGTAGCTGAAATATTAGGGTGCAATTTTTTTATAATAGCTTTTATTTTAAATTTGGACTGATCGGGTAGATGGGTGGTT
TCTTCAATGTTTGATAAAAAATGCTACAAGTGTTTCACGGACTCGGTCAGTAGTCACAAAAAAAATCGTTAACTGAAGAA
TAACGTATAATCAAAATTTTATTACGAGTATACATATTTTATTCAAAATTTAAATACATTGTATACGGTGGTAGTTTAGA
TTATCTCTAAAAAAAGTAACTGTCTCGTTCATTTTATTTTCATCACAGTCACAACCACCAATATA
>R=727|TRF=0.000|NSEG=0.000|Low
AAAAAATACATTGAGCTTATGGAAAGATTTTCGGTGCTTGAAAAATAGTACGTTATAGCCGGAAGTTCGTTATAAGCGGG
TTC
>R=728|TRF=0.000|NSEG=0.185|Low
GTACAGCAGGGTGATTTGAAAATGTCATGCCAATAAACCCCGGCTGAGGGATCGGTAGGTACTCAGACCGCAACCATCTG
TGGCAATAAATCATTTTGTCGTGAACTTCGAAACACGAAATAATTTTACTTTTCAACTGCTTAAAATTTGATTTGACTTT
ATAATGATTTTAGTAATTGAAGTCACCGCTATTTTTAATTCCAATTTCAATTGCCATTTAATTCGCATTGTGAAACAAAA
TTAATTTTGAATTTTAAATTTGATTGCCTCTAAAGGCATATTTGAGAATAGTGCAAATAAATGATAAATTAATTAATTAC
AATCAAACATCTGATTAACTGATCACGTTATCAAATTGAAGCCATCTGATTCATTTTTTAGTCGCGAATTAACTTAACAA
TGAATTAAAATTTAATTCAGGATAAAGCTAATTCGAATTAAGTTGCCATTTTTTGTATTGACAAACGTCAAGTTAACCTC
GAATTAAACCTGCCCATATCAGGTCTTTTAAACGTTCAGTAAACCGGCCCTTAAAGTCACCACTAATTATTTTTGTTCCA
CTTAATAATTGTCATTTAATTCGCTTTGTGAAACAAAATTAATCTCGAATTTAAATTTGATTGCCACTAAAGGCATATT
>R=730 (RR=727.  TRF=0.000 NSEG=0.056)
TCTTCAATGTATATACGAGTGACCTCCCTAAAACCTTTTCAAGAAAGTTTGTTTATGCTGATGATATCGCACTGACTTTT
CAACATAAAGAATTTCATCGATTAGAGGAACAACTTTCCCAAGATGCTTCTGTATTGTGTGATTACTTCAAACAGTGGCG
TCTATGTGTAAATCCATCAAAAACAGAAGTTTCCTGCTTCCATTTATCAAACTCTCAAAAAGAAAGGAAATTGAACGTCT
CATTAAATGGAATACCACTTAAACATAACTTTCATCCAGTCTACCTTGGTGTCTCTCTTGACTGTTCGCTCACCTACAAG
TTTCACCTTGAAAAATTAAGACAAAAACTGAAAACAAGAAACAACATTTTATTAAAGTTGGCCGGTTCAAATTAGGGTGC
TAATGCTAAAACTCTTCGTGTTACGGCTCTTGCATTAGTATTTTCAACGGCTGAATATTGTAGTGCTGTTTGGATGAACA
GTTCACATACAAGCAAAATTGACGCACAATTAAACACTGCTATGCAAGTCATAACTGGCACTTTAAAATCAACCCCCACC
GAATGGCTTCCAGTATTGTCTAACATTGCTCCACCTGCACTCAGAAGAAAACTTGCAGTCAAGAAACTGTGGAACAAAT
>R=731|TRF=0.000|NSEG=0.227|Mid
TTAAAATGTTTTATTTTTCGTTTTGATGAATCACAATGTTTAGGATTAAGCCCCTATTAATAATCAACTAGGAATATTTG
CATTTACCTTAGAAAAATTGTAAAAATTCTTTAAAATCTTCGTCTTGTGAATGTCTTCAAGTGACCAAAAACAAATCCAC
TATCAACAATAAATAATTACTAGAACACAAACTAAAAACGATTATTAACACTTTACAAACGTCGTTAAACAAAAATAATC
CTAAATCTTTAGCACAACACGTTTTGAATTCGAATTTGACAGGACCACAAAACATGACAGGTGCAAAATCGGCGGAGGAT
TACAAGCGTGGGAATACTACCAACCTAACAGTACGCACTAAA
>R=732 (RR=729.  TRF=0.000 NSEG=0.094)
AGCAGAATTTTGGCCCGATGGTATTATATTGCGTAGGTGGAATTTTCCGAAAAACAAAGAAGCTGTAAATTTACCAAAAT
CGCCTTTAATCAGCGTAACAACGTAAGTTTGAACCACTTTTCGTCCGATCAACCTAAAATTGAACAAAATATTCAACATT
CACCCGATGAAGAAAAATTCCAAATTTATTACCAGAATGTACGTGTTCTTCAGAATAAATTTAACGAACTTTATAATAAT
ATATTATGTGAACAGTACCCGGTTATAGTTTTAACAGAAACGTGGCTTAATCCTGATATAAATAATAGTGAATTTATTGA
CACAAATAAATATATGGTGTTCCGGAGTGATCGCTCACCTGAAGTGACAAACAAATTTAGAGGTGGTGGAGTGCTAATTG
CTGTGGAGAAAAACTTTCCCTCCAATCAAGTACAGTGTGATGCAACAATGAGAGAAGAATTGTGGGTTTCCGTTTATGTG
AATTCTAGTCAGCTTATTATTGGTGCAACTTATATTCCACCTAACGCAAATTTTGTGGAATATTCAAATCATTTAGACTC
CCTGGCTCTTATGTCTACAAACTATCCGAATGCCGTATTATGTGTACTTGGTGACTATAATTTACCAG
>R=733|TRF=0.000|NSEG=0.364|Low
TTATCTTTAGATTCTTTTATAAATTCTTCTCCAGATTCTTCTTTATAATTATTTT
>R=734|TRF=0.000|NSEG=0.272|Mid
ACAGGGTGTTTCAAGTTTTAGTGCCAGTGAAAAAATAAATACTTCTAGTTGCCCAAAAGAAAAAACTTATATCGCAAACG
ATAGAGTTTCTAACACGCTTCAATTTGATGCTTTAACGTTATTCCAAATTTTCATAGTATGAGCGTGAAATGCAAAAAAA
TACAATAAAAAATTTTTGTTTTCAAATTATTGCAATCATTTTTTTATAATAAAATTCCTCCTATTTTTTAAGTAAGAATT
CCGGAATTGAAATAGTAAAAAATTCAAGACGTTTTGAGCAAATGAATTTTTAATTTGATTTAGACCAAATAAATGTTTTA
TCTTAGTCACCTTTGAGAAAACAGAGCTCGTGTCTTTGCTTGATTCACAAAAATTTGTACTGTCATTACTTGTCAAACTA
AAAGTAATGATTTGTCACTTAAAAAATGCCCTTCCAATACTCCATTGAAGAAAAACTCAAAAT
>R=735|TRF=0.000|NSEG=0.260|Low
TTTTGCAAAATTTCGATAAAAATAGACCGAAAAATTGCCTAATTGGATCCAAAATATTGTTAGTTTTGTGTTT
>R=736|TRF=0.000|NSEG=0.000|Low
CAGTGGCATATTTACATATGGGCTAAATGGGCTATAGCCCAGGGCGGCAGAATTTTA
>R=737|TRF=0.000|NSEG=0.298|Mid
AAAAAACGTGTTTCAGGATTTTCGAAAAATCAACCCTTAAGAGGGTTAAATAACGTATTAAAATTTGTATAAAAATTCGT
AACATTTGAATTTACATTGATTAAAGTCGGTATTTGGGTTTTCAGTGAAAAGTGAAAAAACACGTGTTTTAGTTGAAAAT
ACCGACCCCAAGAGGGTTGAGCAGGGGTTGGAATTTGTATAAAAATCCGTAAATTTTACTTTGTATCCATGCAGTTAATA
TTTGAGTTTCCAGTTAAAGATGAAAAACGTTGTTTAAGAACATTTGGAATTTCCACCCCTAAGGGGGTTAAATGTAAAAA
TCCGTCATTTTTGAACTTATATTTATAAAAATTGGTATTTGGGCAATCAGTGAAAAATAAAAAAACACAAGTTTTATGAT
TTTTAGAAATTCCACCCCCAAAGGGTTCAATATCAAAATCCGTCATTTTTTTACCTGATATCTATGAAAATTAGTATTTG
GGCTTTCGGTTAATAATGAAGGAAGACATGTTTTAAAATTTTCGAAAAATTAACCCTTAAAGAGGGTAAACGAAGTGTTA
AAATTTGAATAAAAATCCGTCATTTTTAAAGTTATATTAAAGTTTTATATTTGAAAATTATTATTTGGACTTTTATTTAA
AAATGAAGAAACACATGTTTTTGGATTTTGCAGAAATCAACCCCGAAGGGTTTTAAAAGGAGTAATAAGATTTGGATAAA
ATTCTGTAACTTTTAAATTTACATTCACAAAAGTTGGTATTTAGGCTTTCGTTGAAAAATGTAGTCTTTTAGTTGTTTTG
GTAATTCTACTCACAGGGGGGTTAAACAGGGGATGGAATTTGTATAAAAATCCGTTTTTTTTAAATTTTTATCTATGCAA
AATGGTACTTGCGGTTTCGTTTAAAGATGAAAAATGAGTGTTTTAGAAATTTTGGAAATTCCACCCCTAAAAGGGTTATA
TATAAAAATGCGTCTTTTTTTAAGGTATATTAATAAAAATTGGTATTTCTGTCTTCGGTTAAAAATAAAGAAAAGCGTTT
TTCAGGATTTTTGGAAATTTTACCTCATATGGAGATTAAACATAAAAATTCGTAATAATATGTTTATGAAAATTTGTATT
TGAGTTTTCGGAATAAAATAAAGAACAAGTGTTTAATAAAAATTTTTAGAAATTTCACCCCTAAAAAAGTTAAACATTAG
AATCCATAATTTTTAAAGTTATGTTAATAAAATTT
>R=738|TRF=0.000|NSEG=0.373|Low
ATTTTTTTAAAAATTTTTTGTACAAAACATCATTTAAGCATCATTGTTTTA
>R=739|TRF=0.000|NSEG=0.139|Mid
ATTGTTGCAAAGTAAAAAACACCGCAGTGCGGGAAAGTCCGTCTGTAAATAGCTATCTAAACGCTATGAGTACAAAAAAA
GTTTTACTTAACGCCTAAACATGTCCCCAAGTTTTCTTTTTCAGCTAACAAAAACTTAACAACATTTTTTATTAATTCAC
GACACTGTTTATCATACATTTTTTCGAAGTAACTGACATTTACTATCTATTACCAGACGTAGAAACAACTGACTTTGTGA
GAGTGGGATAAGGGTAAAATGACCCTTAAACCCTTAAAACCAACTTTCTAAAGTGAAAAGTCTTATCTACAATCAATCAC
TTGTGTCTAAGAAACTAATCCTATTTTTATCTTTCATGGTATTAATACCATTATGTGTTAGAAAGTTGCTGTAGCAGTAA
ATTAAGTAATTACAGATGGAACATAACAATATTTTATAAGAATAAGAGACAATTCTGTTTACAAATTGTTTACATTAAAA
AGTCTTTGGGATTTAAAAGCCACTTTTAAATTGAAATTCATAATTAACATGTATATGTTTGCTGATAATAGTAAACATTT
TGTTTATAGAGTTGACCAGGCAAATAAACAAAAGACATATTAATTTATTTAACAACAATAAACATAACAAATACCAAAGT
GGCATCCCATAGTTTGGGAACGACTGGTAGATCCTCCCATTTTCCGCTACGCTTGACGGTTTGTATTTTGTTTCACTCAT
TCGCATAGTAACAACAAAGACAAAACTAGTAGCAGATGAGAAAGTATTATTTGATACATTTATACGACATTCGGCCAAAA
TTAAAAAAATTTTACTATAC
>R=740|TRF=0.000|NSEG=0.337|Low
ATCTTTCAACGCTCGCTAACTTATAATGGTGTTAAAGTTTTTAACTCCACTGTACTCTTTCAGTTGAATGTTTCGGTGAA
TAAATTTCGTACACTCTACAAAGATTTCTTGTTCTCACATGGTTAATTATGGTTTTCATCATCGCATGCTACGTTTCCAT
TTCCATATTTACTCTTTTGCTTCTTCCTTAGTTTTAAGTTTTCTATTTGTAACTTACTGATTTTTTTTATATTTTTTGTT
ATATTTTTTTTTTTGTTTAATATTTTT
>R=741|TRF=0.000|NSEG=0.000|Low
TGGTCTAGTGGCTAGGATACTTGCCTTCCACGCAGGAGGCCCGGGTTCGATTCCCGGCCGCGGCATATTTTTTTTTT
>R=742|TRF=0.000|NSEG=0.224|Low
ATATTTTAACAAAATTCTATAAATGCATATGCATTTATAAAATGTGCATATTTTCAATGTTTTTTGGCATGAATTCCCAA
AAATTACTGTAAATGTACAAATAATCT
>R=743 (RR=740.  TRF=0.000 NSEG=0.031)
TGTTAGAATATTTAGTTAGTTTAGGTTATGAGGTTGGTAGTCAGAAAGTAACTAGGAGAGAAGCTACTGTGATGGCGTCG
GCCTGAAATGTGTTTTTGTTGTTAATCTTCCGAAATCAAGTTCATCATTAAACTTTTGTTTTAACAGACTGTGTTTTGTG
TTCCCTGACACTCAAATCTAACAATCAGAAGTGGGATTTTCCCAAAAAGTCCAGTGTGTGGAGAAAATAAGTGAGCGCGT
GTGTTTGGCGTTTGTAAAAGTGGTGTTACAGCGTCATTCAATTTTTCTCTTTTGACGAATTGCGATCAGCCGATCAGTGG
AAGAAATCATCATCATGGGTACCGAGAAGGTTGTTGCGGACATGATGACGATGTTCACGGATGCTTTACGAGTCATGGAA
CAAAACCGTGTTGCCAGCGAAGAAAGACTAATGAAAATGATGCTTGAACAACAAAATCGTGGAACAACGATTCAAACTGT
GCCCGATTTT
>R=745|TRF=0.051|NSEG=0.286|Low
TATTATTATTATTATTATTATTATTATTATTATTATTATTACTATTAAAGCATGGTTTATTTACCTTTATGGTAAATATT
GTCATCATCAAATAGATTTGGTAAGGGCCTTGCCTGTGGCTCGACCATTGCTAAGACTCTAGCCCCCACGTCAGTTAATT
GGCTCTCGAACGTTCCACCCCCAGTTTTCGAAATGTTTTTCTTAAATGGATAAGAAAATTAGTTTTTCTGAAATTTAATT
ATTATAAGTAACCTTATCTTCATTTTTTTTTCGTTTAAGCTCTGCTATATTTCCCAGTTCATTCGTCTCATCTAAGTATC
TTTTTTTCTAAAAATGTAAACAGTTATAGTCACTCACATAAATAATATTATTTATTTACATTTTCTTTAGCAATATTTTT
TTTAGCTGTCCGGCGTAAATTGGACCAAAGCACTTTCATCTGCTTTCCTGTTCGTGGTGCTGTTGATGATGCTGAATTAA
ATTCTTCAGCCACCTTTTCCCATGCGTCTTTTCTCTCCTTTTGGGAAACACCGTCGGTTTCTTTATTTTCTATTTTGTTT
TGATATCTAAAGGAAAGGCAGAGGTGGATGTAGGATAACGTAAAAGAAGGAATATAATGTCATATTTGAAAAAAAAGGTT
GGATTAAAGTGCAGTGCAAAAATCATGTGGAAAAAAATTAGGTGCATGTTTGAAACCTAAACATACGATTTAAAAAAATG
TTAGAATTGTGTTTTGCACCAAATTCCAGACTCAGGAGACGTACAAACCTAACCTACAATAATCGTTAATTTATGCCAAA
GTAGCTACATACCTGTTTATAATATCTAGAGCAATTTCCTTTTCCCTTTCGGTAAAGTTCTTTGTTCTTTCTCGGTGCAC
CTTTGCCTCCGTCATTTTAAATTTTAAATGTAATT
>R=749 (RR=746.  TRF=0.000 NSEG=0.153)
AATAAAAACACCTCTAAATTTTTGAATTTTTAACATTTTACAATATTTACATAGATCTACATCAGTAAGAAAACGTCTGG
GAAGCTTTATCAGTATTTTTTTGTAAATTTTGAACGATCTAAAAAATGACAGAAACTTGTGCACGCTTCGACTAATTTAT
TAATATCACGACCTTCTCGCTCTAGTCGTTTTTTAAATTTGATAACCAGGAATGTGCAATTCAAATGGTAATTTATTAAT
AACAGAATTTACAATTCCTGAACCAACACTTTGATGCTCTTTCTTTCTCTTCAAAGCTCTACTACGATTGATAAGATAAG
TTTTGATCATTTTTCAAACATTTATATTTCTTTACTCTCCACGGATGCATACCTAATATTTAATAACAACTACAATGTCG
TGCGATTGTAGACTTTCTATTCCGATGAGTTAAAGTTGAAATATTTATACTTGTATCACATTATTCTTCTGTTTTGTTCT
CTCTATGTTGCTAATTTTCAGTTCAAGAAATGGTTTTAGAATCATTTCTGCATCACGAATTCGTTTCTGAAACTACATTC
TATCTCTTATTCAATAAAATTTTTGATCTTCATCAGCGTCATTCGAACTTGAAGAGTAACAACTTCGTTAAATCTTACAG
TGTTTGAGTTATTTATTTCTGAATGTGTAATTTGGATAGATTAGGTCAATGTAATTTACCTAAATAGAGACCATTTTGCA
TATCATCTGCATAATTGTGTGAGGAAGATGAAAACCAACCGTTACTATTCCTTCTTATCAAAGAAATGTGACTCGAGTTC
ATTCAAACACACACACATGAGTCTGGATGCAGATACTACAACTTATGCGATCCTGATACCATCTCTTAAACTTTCTTCGC
TAGATGGAACAAATTTAGGAAACTGATAGGGGTGAAAGGCTTAATTTTGCTCCAAGATCCTAAAATAGACATGATATATA
TCATGATCCAACAATGGGTGTAACTCATTGATCTTAAAATATCCATGACATCATAATTCAACAATATCAATTACGTCAAT
AATTCATCGAAAA
>R=750 (RR=747.  TRF=0.007 NSEG=0.163)
TTTGAATAGCGTGGGATGTTGATAGTCCTTTGCGGAAACCAAATTGTTGTGTGGACAGACCGCCCAGTTTTTCAACTTCC
TGCTCCAGTCTATAGTGGATAAGATATTCCATTAATTTGCCTGCCGAATCCAAGATACAAATTGGTCTGTATGAACCTGG
TTCTTTGTTTGTTTTTCCAGGTTTAGGAAGAAGAATCAGTCGTGCTGTTTTCCAGCAATCCGGAAAGAATTTTCTCCTTA
GACAGGTGTTGTATACATTTAGTAGTTTCTTTGTTTCATTTTCCGCTATAATTTTAATAATTTCTGCAGGAATACCATCT
GGTCCAGTGGCTTTACCAGGTTTCAGGCGTTTGGCGGCAATTAGTAGTTCTTCCAGTGTGAAATTTTTTATGGGGTTCTT
TATTGGTTCGGGCCATACTACTTCAGGATGGCGCGGAAACAGATGCACTACAACGTTTTCCAGTTCATCCTCAGTAAGTT
TGTATTCTATTCTGTAGCCAAACTTTCTCATTGCTATTTTATAGCCGTTTCCCCAGACGTCGTCATCAATTGAGGCACAT
AATTCCTGCCACTTTGAATGTTTTGAGATTTTTATTTCCTTTCGTAGTTTATCCCTTGCTATTTTTAGTGTGTTTACCTT
AGTTTCTAGGTTTTGTGACAATGTTGTTTTAGGTCGAGCTCTTGTTACAGCTCGTCTGGCTTTGATAGATTCTTTCCGGA
GTTGGGCAATACGATCGTTCCACCAGTAGCAGGGTCTTCGTTTTGGTGAAAAAGATTTCTTTAACATCGCAGCGTTGCAT
GATTTTTCAAGACTGTCTTTTAGTTGCTCGGGCGAGTTTATACTGCCACACTTATTAAACCTTTTTAGGAGTTTCGCCTT
ATTCAATGATTTTAGGTTCCACGCTGGGGGTTGGTTTGAATTATACTGATGGCTATCTGGTAAATTTGTTTCCCATTTGA
AAGAAATGATTTTGTGGTCGCTGAGGGATTCTGTATCCATCGTTGTCCATCCTTGTATGTTATTTGCGACGTTTTGAGAT
ACTAGTGTTAAGTCTATGATTGATTTTGATGTACCTCTTTCAAATGTATAGTAGTTTGGTTTGTTTTTGGTAATAAAGTT
TAGTTCTGCAATCCAGTCGTTTAATATACTTCCTCTTGCATCTGTTTGAGGCATGCCCCATGCTGTTGATTTCGCATTAA
AATCGCCTGTTATAATAATATGTGTTTGTTGATGTTTAGTCGAGTCCCGGATATCGTCCAGCGTTTTGGTGTATTCCTCG
ATGGTTGAATTCGGTGACAAGTAGCAACTGTATATGGTTATATTTTCGTTTTGTATCCAGACAAAGCCTGTCCCTGCCCC
TGAGTTTCTTAGTTTAAAGTCTTTTGAAAGAATTCTTATTGCAGCGTCGTTATTTAGGTCGCATATCCAGTTTGGGTTTT
GTACCGTAGATTTGTTAGGTTCGCTGACTAGGAGGATTTGTGCGTTTGTCTCCGTTGCTGTTGCAAATAACATGTCGTGT
GCTGTTCTGCTTCTGTTTGTATTTAGTTGGAGGAATTTATACATTGGTCTTGGATGATATGTTATTTTCTTTGACTTGCC
CTTTGTTTTTTGCTTTAAGTTCGTTTACAGCTTTTTTATAGTTTGGGCATGACATACTCGATGGTCGGTGTCCTTCGGTT
CCGCAGCTGTAGCATTTTGTTTTATTTTCGCATGTCTTCGCCGTGTGTTCATCGGCGCCGCAGTTGAGACATCTAAGCAG
TAATTTTTCTTTGTCTTTTGAAGAGGAAGTTTTACAGTTGCTGGCCGTATGACCAAATTCCATACACCCAAAACATCTGG
ATAAGCGTATCCTTTCTTCTATACGACACCAATCCCAGCCGATTCGTATTCTTTTATGTTCTAAAATGGTGTTAGCTATT
TGGGCAGGCACCGTGGCTACCGCAAATTTTGACCCTTTTCCTTTGTCTGGTGAAACAAACACGTCAATCTCCTTCGATTG
GCTATTTGCTGTTTTATTGATGGCTTCTGCAATGTCTTCTGCTATACAGTCTCTGGGAATATCTTTAAGAAAAATTTCTT
TTGATGCTGTTTTGGTTTCTATGCTTACAGCGCTCTGGTTGCATATTTGTTCTACTTTTTCGAGAAAGCTCTTTTTCTTT
TCTATATCGTTTGCGTAGTATTTGATTCTGATTAGTTGTTTTACGGGTTCAAAAACATCCAGTATCCGAACACCGTACTT
AACTGGGTCTATTTCTTTCTTCATTTCTCGGACTACCTTGTGATAGGTAGTTGTCTCTTTTATTCTGATATTGATGGTTT
CTTTCGATTGTTTCGTTGGTTTTAATAGCATCGTCTTCCAGCTTTCAGCCTTTTTAAGAATTTTGACGTTTTGTATGTTT
GGGTTGTGTCTTATTAAGTATTCTATAATTTTTTGTAGGTACTTGAAGTTTGTGTCTGTTTCCACAATAGTGAGGTCCTG
TCTTTTTCTGTCTTCATGTATGGATAATACTTTTTCCAGACCTAGATACATAGTGTCTAGTTCACAGTTGTCTTGTGTGG
TTCCTAGAATGTAGTTAATTTTGGTGTTTGATTCTTTTTCTGTATTTTTGTCTTCGAGCATATAGTCTGATGTAATGTTG
TAGACCAGTTTTTTTCTCTCAATAATATCGCTTTTCAACACAGTGTCTATTAAATCACTGTGTTTGCACACTCTTTTTAT
TAAGTCTTTGTTTTGTGCATTACCTACTAGTATAAGCATATCGTTTCCAATTTTTTCTGTACTGTTTATTATTTCAGTTT
TATGATGTATACTGGACCAGTTTTCTTCTATAATCGTTTTGAGAACGTCTTTGTTGTTTTCTTCTTCTTTCCAGGCTTTT
TGTAGAACTTCAGTAGATTTAATGGGGCTTACCGGTGGCTTGTTCGTGGTTTCTTCTGTTGTCAGGCAATTAAGCATTTC
CCAGTTTGCAATCTGGCTGACCAGACTGCACACTGTTAGGGCTTGATCTCTTAATTGAGTTTTAGTCGTGTTGTTGTCTT
TTGCTTTTGTATTTAGTTTCTTGGCCTCTTGACCTAGTTCTCTTATAATTTTCTTCATTCTGTTTCTTAGGTCCGTCTTT
GAGATTTCATTTGGGTTGTAGTACTCTCCTATCGAGAAGCTTCGTTGTATTTTCCTTTGTTTTACGGACTTCTGGTTTGC
CTCATCAAACATAAGGTCGATGGTATCGTTTAGTCTGGGGTTTGCATATTCTGTAATACTTGTTTCAGGTGTGTTGTCGT
CCATAACCTTTCTTTTCTTTTCTTCTGTCTGTGGTGTATTTGTTTTAACCAAAATTTCAGATTCACTTCCTCTTCTTATT
CTGTTGCTGTCTATAGGACTAATAAACATTTTCACAAAGGCTAATCCTATTTCCTTTTGGGTCTTTGTCTCTTTTTCTTT
CTTTTTTGATTGTGTGTCAGAAACGACTTTGCTCCCTCCGTAATCCGTGGAGCAGCTTGGCTCAGCAGCAGCTGAGTCAA
GAAGGGATTCCTGGCTAGCCAGACCCTCCCGGAGATTTATTTTAAAGTTCGTTTCGCCCATCCTTGTATTTTGAGCAACT
CTTGGTTTTCACTCCTCATAGTCGAGCTTGTCTGGCAAGGGTGTCCCTACCAGGGGCCTCTTCATGCGGCCCCCGCCAGC
ATAACCTCAACAATCATTGGAGCTACTTAAGCCTCCCCACTACGACAAAGTGGTTGCTCCTCGGGGAGGGACCTGACCTG
ACCTGACCTGACCT
>R=751|TRF=0.000|NSEG=0.151|Low
CACGGGTATGAAACTGGGGTTGCATAAGTGGAAACACGAAAGTATGTGGGCCACCTCCTAGGGTCGGGGAAAGAGGGGTC
AAACAGCGGGTGTATAGCGCGTGCTCCAAGCTTCTTTTCCCAAACAGCCAATAAGATTCGTTTGCGCAAGAGCAATTGTG
AAAAGTTGAGAAAAATTAACGGTCGTTTTGATTTTTCTAAAGATTGTGTTTCAATTGTTTCTCTCTGTTTTTTCGTGAAT
AAGGGTCAGAAAAGGAGTTCCAGGGGATGTAAGTAAAAATAAAACTGATTTATAACTGTATTAATTCAGTTTTGATGTTT
TTTTAGAGACGAATAACTTTCTCATGGGGTGAAGTGACGAGCAGGACTTAAATTAAATTAACAAAGTTAAGTTGGTAAGT
ACAGATACTACACTCCACTTAAATATCTGCTTTTAGGTAATTTGATTGGTGTTCTTCGGGTTGGTTTTTTGTCTTTGCCG
TCAGCATATCGTTAGTCATGGATGTTGTTCCTCGAAAGAAGTACTGCTGCAAGTATCCAGGCTGCAACAACTGGTACTAC
ATCAACACTCCAGAGGGCTTTGTGAACAAGCACTTTTTTGTGTTTCCAAAAGACCCTACGCAGCATCAACAATGGAGGAA
CATTTGCAAGATAAGTTCCAAAAATTCAGATTTTTTTAGAATTTGTGAGGATCATTTTGACGAATCTGCTTTTGTGAATG
AGAAGAAAGATCGTCTAAATTTCAGAGCAGTACCACT
>R=753|TRF=0.000|NSEG=0.000|Low
ATTCCATAGGGAATAAATGAACTCTCTAGGGGGTTCAGTCCATATTTAATCCCTAGGGAATAAATGACCCACTTTAGTCC
CTGTAGACAGAAACTAAAGTATCTATTTTAGTCTCGGAAGTGCAAAAAAA
>R=754|TRF=0.000|NSEG=0.276|Mid
AAAAAAAATACAAATACAGTCAGATCGATATGGGTTTTTGCGTGCAAGTACCCACTAAAATAAAAATAAAACTTATTTAA
ATAAAATCCACCCCTTTGCATTAAGAGGTGAGTTAAGGGTAAAAATGTAAAAAATAAAAATAAAGAAAAATTTATCACAT
TTGGATATAAATAAACAAAAATTTATCACATTTAGGTATATTGTGTATATCAATGCGTACAAAAGGCCCCTATATTACTT
TTTTGGATTTCACTCTTTGGGGGTGACTATTTAACTTTTATAAAAAAAGGTTTTTACATTTCCATAAGTGTCTTCGAATC
GATTGACAAGCGGTTTACAATAAAAAAATATATTATAATAATTATAAAAAACAAACACCACTTACTTAAAAAAGCCACCC
CTAAAATTGACAAAAAAAAAAAAAAAACAGTCAGATTAATATAGGTTGTAGCGTGCAAGTACCCTTTGAAATAGAAATAA
AGATAATTTAAACAGCGAAGGAACTGGCTTACCTCGGCCTATGATTAGAAAACAGTTTCCTGTATAACTTGCATTCGCCA
TAACTATAAATAAATCACAAGGACAAACGTCTGACAAAGTAGGCATATACCTGGATGGGCCATGTTTTGTGCATGGCCAA
TTGTATGTAGCTATGAGTCGAGTGGGGTTAGGAGAAAATTTAAAAATATATATAACAAACGGACCTCAACAAGGGAAATA
TAACTATCGCAATGGAAGGACGTTTACCAGAAATGTCGTATTTCGGAATGTTGTAGCAAATAATACACGGCCACACACTA
TGCAACATAACGCAGATGAACCACTGCAACCTATTATTCTACAAATCTACGACGAATGGAATGATGATTTCGACTGGAAT
ACACTTCCAGAATTTGAAGACAAATTTCTCGGCAATCCTCTTCCAATAATAAGAAGTATTCAACCGTTCTATACCGATTC
ATAATTAAGGCGGCAAGTATCCACCATGGAGAAGCCTGGTACGTCTGGACTTAATATTAAACAAACGACAACACACTTAC
AAATCTCAAGTGACGATGACGAAGATTCTTTATAAAACCTTTTATATTTACTAAATTGAAAAACATATGTTAAAACAATT
TAATAAATGTTATGTTTTTAATTGTGACAAGTGTTTTTAATATAATCCATATCATACATAACAACTTACACCGTGTTAAG
CCTGAAATAATCAATTTAGCTCAAATTCTATTACGTTAGGTCCAAAAGATCAGTTTGGTTTTAAAAACTACACAACCAGA
AATTCGACAAATATTGGCGGCGGTACTTTCAGGGCGCGTATTTTTATACCCGCTAACGGAGACCTTGAGCT
>R=755|TRF=0.000|NSEG=0.157|Low
TTGCAAAAATTCGCATAGAGCTGAAAATTGGTACAGGTCTTTAGGACACTATTACAAATAACATATCAAAAGTCCCAATC
GATCCCATGTGTGCAAAAAAAATATTCAAGGTTAAAGGTCAAATGTATCGGTTTTTGCAATTTTTCTCGTAAACGGTAAA
TGTTATCATTAAAATAGGTCAGACAAAAGTTGTAGACCATGCAATTGTCTACAAAAAATGTTCTTATACTTTTTTCTCTA
CGACTCACTGTTACTGAGATATCGCGATTCTAAAAGTTAAAGATGC
>R=756|TRF=0.000|NSEG=0.167|Low
TTTTTTTGTATTTTGCCTTAGACTTTGTAGGTAGTAAACCTGACTCCGCTTCTGCTACCAATTGCAGAATTTCTTCATTA
TTTTCGCTTTGATTCATTTTACATGAAAGCTTTTTCGAAAATTATT
>R=757 (RR=754.  TRF=0.376 NSEG=0.385)
GGGGCTGTCGGGGCGGAGCCCTGAGGGGCTGTCGGGGCGAAGCCCTGAGGGGCTGTCGGAACGGAGCCCTGGGGGGCTGT
CGGGGTGGAAACCTGAGGAGCTGCCAAGATGGGGCCTTTGGGGCTGCCGGGGGGGTGGCCCGCCGCGATGGCGGACCATG
AGGGGGCCGCCTGCGTGAAACTCTGCTTCGAAGTATAAGAGTTTTTCTTCTTCTTTTTGCGCTTTT
>R=758 (RR=755.  TRF=0.000 NSEG=0.110)
AGATCGGATGCGACCCGCGCCCTTGGCTCGATAAAGACAATATTTCATTTTCTTTCCTGTGTATATAAACCCGCGAGTGA
GTGTAGGATAATTACGTAATTAGTCTAAGTTAATTATAAAGTTTGCGGTAACTATTTCTGTAAATACTCGTTAAGGTTAG
CTATCTGGCAACGGGCTACGCTAGAAGCTAAGCGGTACGCCTGCGGCTACCATTTTTCATTTGTCACCATGTCTTTTACA
TTTATTTCGTGCAATTATTGTTGTGATTTTATTTTAACATTTATGTACATTGTTCTTATAAAATAAACACGAGACATCCC
TCTCCGCCTCTCCGCCAATAACCCAGAATGCTCCGAGCCCGTCTTGCGTCTCAAACCGGGGGCGACTTGTTACCAGCCCC
AACCAATCCGCGCGTCGCTCTCGAGAGCCTTCTGGGTTTTCCCCGCAATTCTGCGAAAAACCCCTCAATACGAATTACCG
CTCCACCCACACTCACCCCTTGTGAGCCCATTGGATGTCGGCTAAGGGTTGTTTAACATAAAACGAGCCACCCTTAGCCA
CACCAAGTCAGTAATCAATCAGTCATGAAGTGAGTCTAAGTCAGTGAGTGTTCAACCTGTACTCATTCCCTTCTAAACAC
CACGCTGGTCTCTGCGATGGGCGCTATCGACCCTCCACCAGCTCTTCCTTCCTTCCCTTGTCTCATTTAATGCTTACTCA
GTAGTTTCATTCCGACCAAACCCCGAACTTTTCAGTTCGTGACTTCAAATGAAGTTTCATACAAGTAACGACCATTGTTA
CCGCTGCTACGCTGAGCTGCGCCACAAGGGCCAAAAAGCTTCGCGGTAACAACTTTGTTA
>R=759 (RR=756.  TRF=0.000 NSEG=0.000)
AATTATTTGACGTACAACCCCACAAGAATGTTAAATTGTTGTTAACTGGAAGCGTACTCCATTGGTATCCTTAAAAATTT
AAGTCCAGTGTTGCCAACAGACTCAGTATTTCTGGATCAGTCTGTAT
>R=760 (RR=757.  TRF=0.000 NSEG=0.228)
TTTGTTTTTAACACGACTTTCTTGTTGCTGGTTGCTGCTATTTATTATTGTTGTTTTACCAATACATTTTTTCGGTAATG
CTTTTGATTTTTGTGGTTTATTTAAACGTTACCTCGAACATTTTCGAACTAGATATAAAATTAGGCTTATTTAGGTTCAA
ACCTGCTCAAGCAACGCCAATGCATTTATTATTGTATAATAATTTAAGTCCCTCTAAACATGTGACATAAAATATTAATT
AATGCCTAGGTTGTACACTGTGCCACTGAACTAGGAGGTAACTGTCTTCAGCCAGCTTCAACTAATACAAACACCTATTT
TTCAGTATCCCTTTTGTTTTCCTTCAGCGGCACAGTTAAATAAATTATTTCAATCTTTCTTGTATCGCATCTCTCGCAAC
TTGTGCCGAAGCGCGATTATCTCACAAGAAAATAAGACACGTTTAGGTGGAATCACTCAGTGCTTTCAAATAATCTAACA
ACTCTGCGGACCTTTTTCAAGGAGTAACGGAACTCTGGAAAGCACTCTTGAAGGACGCGGGTTGTTGTTGTAAATTTCGC
CCGCTTTCACCGTAGACTAAAATGATTTCTCGCTTTTCTTGATTGGATATTTTTCGACATTTTTATGTCAAAGTGACAGT
TTTAAATTTACAGGTACTTAACAGGTAGCTAATTTACAATCTCTCAACACCGCTTCATGGATGACGATATTTCACTCAAA
AAGAAACATTTTTTTACGATTTTTAAAAAAAGGTTTTAAAGAATCTGCATTACTTCTGTTAAAACGAAGTTTGCTAATAC
GTTAATGTAAACTTGCTTCTTCTAATAATATGCAGTTAAACAATTTTCCAATTTTTTTTCTTAATTTTAAATTAATTATT
TCATAAATGATACGTTCAAAAAAAAAAAATATAGCGCGCTAAAATGTGGACCTTTGGTTCTAAAAGGTGTAATTTAAATT
TTGTTTAAATTCATTAATAAATAAAAAAGTTATGAGGGGGGTGCCCTTTTCGGTGGGACA
>R=761|TRF=0.000|NSEG=0.223|Low
GTCAAAAATCCACAAAAATAAGTCGAAATTGGTGGTATTTTACTCGCTTTAGTTCATTTTTGTGCGAAATTGCATAAAAA
ATAAACCAAAAAAA
>R=762|TRF=0.000|NSEG=0.261|Low
TGTTATGTTATCGCCATCCACGTGCCGTGGATCAGCATGAAACCTTCCATAAGGATCTATTGACGACACGCGCTTTCCAA
CACCGTGGTCATCAAAAACCTTGCAACTCCTGCAGTAATTATTATTATAAATTCAGATCAGGAAAATACGCATTTTCAGT
CTGGAACATAATCTTGAGTCGTGGTGCTGCCTGTCGTTAATTTCAAGCCATTCATAAAATTGTAAAAGTTATAATTTATT
AATGACAAGTGAATTAATTGTAAAAGTGAAGTTGTAACAATAAATATAAAGTGTAAATAAAAATAGTGAAAATAAATAGT
TTTTAAAAAATAATTTGTTAACGCTCCCACGTTAACT
>R=764|TRF=0.000|NSEG=0.000|Low
TAGTTTACAAACTAACCAGCTAGTTTACAAACTAGCCAAGTTTACACATTAGCCGTAACATATACA
>R=766|TRF=0.000|NSEG=0.135|Low
GTACAGTCTTCCAACCGAAATAGTGAAGATTGACTAAAATAATATTAAATACAACAATAATGCTGAGGACAGAAGATGAT
TAGTCTGCAGTAAAATGCAAATTAGGGTTTTCTCGGGTAAAGATGTTTATTGCTCACTTCGTCTCACTTTTCAAAACAGA
TGTTGCTATAAGCAGATACTGAATAAAACCCTAATTTGCATTTTACTGCAGATTA
>R=767|TRF=0.000|NSEG=0.000|Low
AGTATATTATGTTATTAGGAGTAAAAGTGATACTTTATGTGGCGAAGCTGAATATTTATT
>R=768|TRF=0.000|NSEG=0.149|Low
AGACGTAGCTCAGCTTCTCTTCTGGCAAATGCAGGGGCCACTATGGAAAGGATAAAAAGACACGGAGGTTGGCGTTCAAC
TACAGTGGCAGAAGGTTATATCGAAGAATGTGAAAATACTAAAATTAAGGTTGCAAACTTGATCTTGGGTGAAGAACCAT
TGGCCTGCAATAGCATCTCTTCGGAAAATCACGAAAAATTTACAAGTTTGCGTGGAACCGAGAGTGAAGCAAAAAATAAC
GAAGTTGTAGGAATGAATATTTGTGGCAACAATAATAGTGTTATAAATGTAAATCATTATTACAACAAGCAATAGTATGT
TTATATGGTTACAATGTTACAAAGTTGATATGTATGTATTATTATAACTTCAAATAAATTTTGACATTTCTGAAAATAAA
GCTACTTTATTTTACTAGTACCATAAAGAAGTACTTTATGGCCGCATAATTATATTATAAACATTACTTTATAACTCAGT
CGTACATAAA
>R=769 (RR=766.  TRF=0.000 NSEG=0.207)
CACCTCTCGGACACTGCCTTCAAACCGCTGGAAGTTTTTCAAAATAAATGTTTAAGATTAGCTTTGAATGAAAGTCGCTA
TGCTAGAATTGTCGATCTGCAGGAAAGATCGGCGACCACTAGCCTACGCGCATTTGTTAATAAACTTAGTAACAATTTTT
ATAGTCATCAATTAAATTTCAATAAATTAACTCGTAGAATCACTAAATTTAGAAGTTACAACACGCCCTTCAGGCTAAAA
CATAAACTATCGTATCAACATTTGAGCATCTACGATAAATAAACTTCCAGCAGGGCCTCAGACCCCTTAGACAGATCCAT
GGAATTTTATTCTCGTGTGATCTGTCAAAGTCTAACCGAAATGAATCAGCCACCAATCCAGTTGATTTAACGTCGGAAAT
CAAGGATCGACCTCTAGTTCGCTATGTGGTCCACGAATTTCCAAACGCACTTTTTTGTATATTTGTAAATATTTTTGTAA
ATAAGTAGGTTAAGTTAAATTAGTTAAAATGTCACAAAATAAATATTTTCAAAAAGTACAAAACTACAGGACTGGGGAGA
CCTCTGGTCCACAGTCGCGCGCTTCGGTGCATAGCTTAAGTTAACTTAGGTAGGACGCGTAATTTATGGCTCGGCGGGGT
CAACAGAAAAAGGGTTTTTGTACTTCTTTCCCTTAGATTAATGATAATTTTGTTATGCATGTTAGTTATAAGAAAATTCC
ATATTGTATTAATTAGTGTAAGGCGCCTTCAGCGCACCAATAATTGTTTGCACTACAGGTTAAGCACGACTGTGCATGAA
CCTGTAAATTATAATTTGTAAATTAGGTTAAGATTTCTGTGTTTGTAGGATTTCTGATCCTTTGTAATTGTTGTAATTTA
AATAAACTATGTTGAATTGAATTGAAA
>R=770|TRF=0.094|NSEG=0.119|Mid
TAACCATGGTATTATTATGCAACAAACAATAGCGGTGATTCGTCGATCCAAGAATAGACATGATATCATGGTCCTTCGAT
GGTGGTGACTCATTGATCTTAAAATAACCATGTCATCACATAATTCAACAAAAGCAATTACGTCAGGGATTCCCTGAAAG
AAGCGGTGATATCATGATCTAAAAATAGCCATGACATCATCGTAATTTTATCATGTGGTTCTCACAATTTGTATTCAGGA
ATTATTATTTAAATGTAACTTAAGACTGAAAGCTAGCCGTTGCTATCAAAAGGAATGCGATTGAAGTAAACATATGCCGC
CACCTACGCCCACGCTGCGGCCGCTTGCATCTTCATCGCATGTCTGCTGCTGGATACACCTCTATGCAGTTGCAACTTAT
GCGATCCTGATACCATCTCTTAAACTTTCTTCATTGAATGAATCAAATTTAGGAAACCAATAGATGTGAAGATCATGTCA
TAGCCCAAAATTTTAATACCATACATGATACAACAATACTGATGACTCATCAATCCGGAAATATCTATGATGTCATAATC
TAAATGCAGCCATGACCTCATGATCCAAAAATTGCAATGCCAGGAGGGTAATCCCATAATTTTCAATGTGTGATTCCCCA
CGAGATTTCCATCCTGACATCATGATTCAAAAATAACCATGACATCATTATACAAAAATAGCACTGACATCAGGGTAATC
ACATAATTTTCAATGCGAGATTCTCCAAAGTGACGCACGCGCAGACAAAAACAAGCTATGACAAAATAAAATTGACCTAT
GAAATTGGCGGGTTGTCATCCCTTCCATTTCAAGTTTGCGTTTACTAAATAAGTTTCAATTCTTATTGGATGAATTTTGA
GAGGTGGAGCAAATTAAAGGCAACAAGGGTAAATTGTAAATTCTCATCTTTTTCTAATATAGCTTCTTTGTCACAAAACT
TCCTATATAAACATATGGAAACTTCTGCAGATTTTATCTTAAGTTAAATACGAGTTCTTTTCGAGTGACTTAAGTTAGAC
CTTTAAAAAGATGAATAGTCCAATAAGAAAACCATCAGCCAGCTTATGCACTGGTAAGTCTAATTTAAGGTATTGTGTCA
TTTATAACTTAAAGGTAATTGTTTATGTTGTAGAGGATATGGTGACATGTCCCTATAATAACCTACATAGGCTAGTATGG
CACAGGATGGCCAAACACATTTTTAAGTGTCACAGAGAAGAGGACGCAAAAAGAAAAAGAGAGTCCGAAAATAAACAAAA
CGTAGAAGATCAGACAGAAAGTTGGGATAACGAAAATTATCTTAATAAAAATAAAAAAAACGACAAAGATAATGAAGAAA
GTTAATATAACGAAAATTATCTGACTGAAAATAAACAAAACGTAAAAGACCAAAAAGCAAGTTGGACTAACGAAAATTAT
CTAACTGAAAATAAACAAAACGTTAACGATCAGGATGAAAGTTGGGATAATGACGATTATCTGATTGAAAATAAACAAAA
TTCCGAAAATGAAGAGGAATGTTGGGATAACGAAAGTTATCTTATGTATTAATACAGTATAATTGTGGAACTGTGAAATA
AATAAGCTAGAAAATAAAAAAGCATTTATAAAACGTAGTTTTCTTTGGTAAATGCCCTGTATAATTAAATAAAAGTAGAC
TCATATGAGATCTAAAACAGAAACCTGTTCCCATTTCCTCATCAAAAAGTATGTGCCCTTTCTCACTGTTTACACGCAAA
GTTTCACCTGTAGTCATTACATCCTTAAATGGGGTTGGAAAATATTTGAATAGTGTACTAGCATAAATTTGTCAAAAAAT
TGTACAACAATTGTACTTCAAAATCATCGATACAATCTAAGCCCAAAACGGTATTACGATCATAATAATAAATTTGTATA
CTTGAGGTAACACTTATTATTCTTTAATCAATTTACGAAATTGAATCTTACTTTTAACACAAGTTTCAACTGGTTCAACA
TCTCGACCGATATGAAGTTCCGTGGAGACCATATTACCACGATATACAATATTCAATCAGTATATACGATTACTCATGAT
CCAGTTTGGGGGATTTACCTGCTTTTTTATTTAATTGTAATTAAAGACTGAAATCCAGCCGTTATAGTTTCTTATCGAAA
GAAATGTGATTGGGTTTCAATTAAAACTATAAACATGAAAAACACTCGTCACCGCCGCCCACGCCATAACCGCTTACACC
TTTATCACATGCCTGCTGCTGGATACTCCACGCTGTTGCAACTTATATGATCCTGATACATTCTCTTATATTTTCTTCAT
TAAATGGACCAAATTAAGGAAACCAAAAAGGCTTAATTTATATTAATCATGTCGTAGGCCAAGAATTGTAATATTATACA
TAATATAATATAAACATTGACTCATCGATCCGGAAATAAGTGTGACATCATAATCTAAAAGCAACCATGACATCATGGTA
ATACCAAAAGGGGATTCCCATACTGACGTCATAATCCAAAAATAACTATGACATCATGATACAAAAATTGCACTGACATC
GGGGATTCATATAATTTTCAATGTGGGATTCCCCAACGTGACGCATGCGCATACAAATTCAAACCATGACATCATCATCC
AAAAATAGCATCAACATTGGGGATTCCCACGAAGCGTTAGGGCTTACCTTAATGAGTCACAATC
>R=771|TRF=0.000|NSEG=0.165|Low
CATAGAATAAGAGATAGATAGAATTGACTCTTTCCTTGTTGGTGGCGGTTGAGAGACTGCAGCGCCATCAGTAGGTGGTC
GCGAGCGTAATGGCGGTAAATTTAAATGACTCCAGCCTTTACTTAGTCATAAAATATTATAATTTTTCGTAATCTTTGCA
[truncated: 1,186,295 more chars]
