# Supplementary material for: Analysis of repetitive DNA distribution patterns in the Tribolium castaneum genome
Source: Genome Biol. 2008 Mar 26;9(3):R61. doi: 10.1186/gb-2008-9-3-r61 (PMC2397513; doi:10.1186/gb-2008-9-3-r61)
Supplement: Additional data file 4 — Detailed information about each RepeatScout repeat family, for example, length, GC content, copy number in the genome, type, and percent of the genome occupied. [file gb-2008-9-3-r61-S4.xls]

## Sheet: Sheet1
Class	Repeat id	Repeat length	GC	Copy num	TE sequence	Masked genome (bp)	Masked genome (%)
High	R=135	982	0.265784	432	HighB	147838	0.0009769
	R=129	603	0.230514	630	HighA	149184	0.000985795
	R=47	408	0.294118	891	HighA	149390	0.000987156
	R=56	814	0.32801	562	HighA	149568	0.000988332
	R=273	386	0.261658	930	HighA	150700	0.000995812
	R=95	603	0.230514	806	HighA	151242	0.000999394
	R=82	326	0.288344	866	HighA	151607	0.00100181
	R=69	1248	0.317308	575	HighA	151954	0.0010041
	R=43	733	0.276944	520	HighA	161246	0.0010655
	R=45	417	0.316547	901	HighA	167807	0.00110885
	R=117	1771	0.303219	323	HighA	171503	0.00113328
	R=115	363	0.253444	1051	HighA	173111	0.0011439
	R=482	617	0.285251	719	HighB	185969	0.00122887
	R=176	294	0.292517	1093	HighA	187123	0.00123649
	R=1410	895	0.296089	776	HighB	194482	0.00128512
	R=52	1110	0.296396	418	HighA	203833	0.00134691
	R=20	308	0.311688	1161	HighA	207577	0.00137165
	R=19	702	0.246439	959	HighA	215119	0.00142149
	R=12	160	0.3375	1730	HighA	220430	0.00145658
	R=188	1421	0.248417	1348	HighA	235566	0.0015566
	R=35	581	0.313253	1116	HighA	285977	0.00188971
	R=3	665	0.302256	1296	HighA	314340	0.00207713
	R=46	964	0.258299	1313	HighA	322349	0.00213005
	R=2028	498	0.273092	2171	HighA	326357	0.00215654
	R=15	3337	0.25412	675	360bp	391188	0.00258494
	R=38	744	0.254032	1814	HighA	391987	0.00259022
	R=10	870	0.268966	1817	HighA	394210	0.0026049
	R=22	1233	0.330089	1004	HighA	410401	0.00271189
	R=11	776	0.323454	1144	TE	416154	0.00274991
	R=36	1172	0.284983	1493	HighA	437430	0.0028905
	R=54	1021	0.234084	2324	HighA	463783	0.00306464
	R=66	1015	0.262069	1404	HighA	474477	0.0031353
	R=8	2976	0.334005	1075	HighB	483588	0.00319551
	R=24	1514	0.267503	1791	HighA	591540	0.00390884
	R=27	1151	0.326672	2668	HighA	637430	0.00421208
	R=9	1346	0.257801	2030	TE	679810	0.00449212
	R=1	542	0.291513	2471	TE	765957	0.00506138
	R=14	1530	0.279085	3112	HighA	939506	0.00620817
	R=4	1451	0.305307	4337	HighA	1265529	0.0083625
	R=0	11944	0.313379	3531	HighB	1425725	0.00942107
Mid	R=3205	740	0.254054	130		14428	9.5339e-05
	R=934	449	0.367483	63		14486	9.57222e-05
	R=634	1210	0.413223	24	TE	14551	9.61517e-05
	R=1120	1281	0.34114	23	TE	14572	9.62905e-05
	R=687	1739	0.376078	34		14593	9.64293e-05
	R=953	1317	0.344723	34		14594	9.64359e-05
	R=604	547	0.358318	59		14724	9.72949e-05
	R=1563	1948	0.444045	20		14740	9.74006e-05
	R=1942	890	0.277528	80		14747	9.74469e-05
	R=1212	452	0.334071	68		14753	9.74865e-05
	R=1071	255	0.235294	101		14761	9.75394e-05
	R=350	483	0.399586	65		14778	9.76517e-05
	R=1458	2130	0.288732	39		14994	9.9079e-05
	R=1320	1186	0.301012	51		15000	9.91187e-05
	R=1927	1574	0.437738	21	TE	15014	9.92112e-05
	R=271	803	0.278954	51	TE	15045	9.9416e-05
	R=655	454	0.407489	57		15053	9.94689e-05
	R=344	1305	0.285824	33	TE	15079	9.96407e-05
	R=3683	319	0.266458	111		15082	9.96605e-05
	R=155	830	0.316867	58		15089	9.97068e-05
	R=3334	850	0.26	78		15092	9.97266e-05
	R=314	349	0.30086	68		15166	0.000100216
	R=1478	316	0.265823	169		15184	0.000100335
	R=323	948	0.306962	45		15191	0.000100381
	R=1352	1198	0.355593	27		15231	0.000100645
	R=3600	573	0.282723	74		15270	0.000100903
	R=1038	528	0.325758	92		15279	0.000100962
	R=720	1399	0.304503	29		15316	0.000101207
	R=560	230	0.217391	154		15405	0.000101795
	R=341	1408	0.428977	25	TE	15421	0.000101901
	R=758	860	0.45814	41	TE	15502	0.000102436
	R=1127	581	0.316695	109		15603	0.000103103
	R=3283	527	0.242884	112		15605	0.000103116
	R=603	1209	0.517783	33	TE	15607	0.00010313
	R=2943	2185	0.475057	17		15647	0.000103394
	R=259	763	0.332896	41	TE	15702	0.000103757
	R=331	656	0.28811	31		15731	0.000103949
	R=1296	778	0.354756	144		15745	0.000104042
	R=979	151	0.218543	143		15838	0.000104656
	R=787	159	0.289308	145		15838	0.000104656
	R=1233	328	0.259146	117		15851	0.000104742
	R=871	116	0.318966	185		15919	0.000105191
	R=2669	613	0.318108	99		16058	0.00010611
	R=441	1173	0.261722	30		16105	0.00010642
	R=542	865	0.380347	43		16158	0.000106771
	R=452	2894	0.38839	39	TE	16166	0.000106824
	R=465	850	0.288235	55		16202	0.000107061
	R=1255	370	0.359459	96		16218	0.000107167
	R=826	690	0.395652	64		16251	0.000107385
	R=446	1403	0.288667	24		16355	0.000108072
	R=516	1208	0.31457	51		16380	0.000108238
	R=1766	690	0.305797	86		16381	0.000108244
	R=1776	495	0.307071	109		16392	0.000108317
	R=662	212	0.160377	105		16410	0.000108436
	R=4500	303	0.353135	119		16412	0.000108449
	R=387	357	0.35014	78		16620	0.000109823
	R=1505	491	0.299389	97		16627	0.00010987
	R=739	820	0.303659	69		16677	0.0001102
	R=814	364	0.233516	88		16807	0.000111059
	R=558	502	0.370518	66		16888	0.000111594
	R=1104	364	0.302198	105		16921	0.000111812
	R=4114	198	0.257576	154		16941	0.000111945
	R=1445	833	0.404562	145	TE	16952	0.000112017
	R=396	682	0.271261	58		16961	0.000112077
	R=233	995	0.277387	51		17003	0.000112354
	R=1243	89	0.292135	231		17099	0.000112989
	R=929	2038	0.38371	15		17119	0.000113121
	R=626	171	0.263158	181		17205	0.000113689
	R=380	534	0.368914	79		17220	0.000113788
	R=335	271	0.239852	114		17251	0.000113993
	R=533	974	0.325462	39	TE	17434	0.000115202
	R=607	594	0.29798	90		17445	0.000115275
	R=443	119	0.210084	194		17463	0.000115394
	R=306	184	0.309783	151		17579	0.00011616
	R=158	230	0.208696	142		17586	0.000116207
	R=608	2600	0.303077	26	TE	17618	0.000116418
	R=702	2359	0.304366	21	TE	17642	0.000116577
	R=1143	2465	0.317647	21		17699	0.000116953
	R=754	1351	0.324944	33		17701	0.000116967
	R=398	97	0.43299	222		17714	0.000117053
	R=366	513	0.28655	78	TE	17875	0.000118116
	R=342	148	0.283784	182		17991	0.000118883
	R=157	107	0.242991	211		18026	0.000119114
	R=100	758	0.333773	68		18090	0.000119537
	R=1737	3996	0.38989	14		18117	0.000119716
	R=629	877	0.263398	111	TE	18259	0.000120654
	R=1508	378	0.306878	108		18282	0.000120806
	R=432	1914	0.331243	32	TE	18329	0.000121116
	R=189	333	0.276276	91		18347	0.000121235
	R=96	150	0.26	183		18364	0.000121348
	R=588	600	0.278333	70		18413	0.000121671
	R=220	825	0.282424	44		18471	0.000122055
	R=168	871	0.298507	88	TE	18582	0.000122788
	R=1227	757	0.285337	120	TE	18647	0.000123218
	R=229	833	0.331333	42	TE	18649	0.000123231
	R=508	1396	0.393266	40		18674	0.000123396
	R=2164	314	0.308917	100		18724	0.000123727
	R=492	361	0.293629	106		18966	0.000125326
	R=103	1022	0.341487	38		18982	0.000125431
	R=1723	1538	0.345904	96		19056	0.00012592
	R=1426	240	0.270833	154		19103	0.000126231
	R=196	538	0.302974	68		19150	0.000126542
	R=268	736	0.256793	81	TE	19375	0.000128028
	R=287	1422	0.37834	36		19530	0.000129053
	R=683	1693	0.282339	69	TE	19662	0.000129925
	R=299	246	0.361789	133		19773	0.000130658
	R=1263	462	0.28355	147	TE	19808	0.00013089
	R=566	492	0.26626	95		19956	0.000131867
	R=3715	456	0.313596	145		19983	0.000132046
	R=612	206	0.325243	149		20005	0.000132191
	R=644	867	0.334487	67		20155	0.000133182
	R=800	2245	0.306013	32		20164	0.000133242
	R=238	898	0.320713	87	TE	20172	0.000133295
	R=3761	200	0.25	207		20177	0.000133328
	R=810	878	0.603645	54	TE	20180	0.000133348
	R=1221	872	0.292431	151		20254	0.000133837
	R=141	677	0.327917	83		20296	0.000134114
	R=841	641	0.25897	113		20313	0.000134227
	R=2330	1125	0.278222	133	TE	20480	0.00013533
	R=246	658	0.355623	51	TE	20505	0.000135495
	R=750	3774	0.391892	11	TE	20543	0.000135746
	R=2716	255	0.345098	164		20566	0.000135898
	R=559	137	0.20438	183		20581	0.000135997
	R=1077	1214	0.374794	96		20593	0.000136077
	R=1405	142	0.267606	227		20636	0.000136361
	R=160	1086	0.296501	53	TE	20699	0.000136777
	R=325	652	0.366564	98	TE	20750	0.000137114
	R=494	2295	0.365577	19		20753	0.000137134
	R=401	1423	0.345046	27		20861	0.000137848
	R=256	499	0.370741	90	TE	20928	0.00013829
	R=491	365	0.323288	126		21192	0.000140035
	R=427	148	0.22973	213		21220	0.00014022
	R=1501	561	0.2959	102	TE	21252	0.000140431
	R=177	270	0.440741	135		21417	0.000141522
	R=700	707	0.338048	82		21444	0.0001417
	R=386	814	0.414005	41		21450	0.00014174
	R=376	690	0.269565	72		21510	0.000142136
	R=1229	155	0.296774	223		21556	0.00014244
	R=537	190	0.331579	171		21699	0.000143385
	R=305	67	0.238806	356		21711	0.000143464
	R=647	654	0.351682	107		21736	0.00014363
	R=1479	384	0.320312	116		21739	0.000143649
	R=1166	365	0.372603	161		21788	0.000143973
	R=797	1635	0.270948	30		21799	0.000144046
	R=688	11289	0.469218	44	TE	21944	0.000145004
	R=260	151	0.324503	192		21989	0.000145301
	R=461	194	0.170103	208		22050	0.000145704
	R=320	165	0.260606	195		22192	0.000146643
	R=1026	173	0.271676	211		22287	0.000147271
	R=1161	992	0.308468	117		22359	0.000147746
	R=839	1598	0.301627	103		22385	0.000147918
	R=611	1061	0.331762	75		22415	0.000148116
	R=374	321	0.339564	124	TE	22550	0.000149008
	R=1649	1854	0.308522	31	TE	22614	0.000149431
	R=678	319	0.272727	209		22656	0.000149709
	R=3716	845	0.401183	58		22692	0.000149947
	R=265	159	0.36478	173		22902	0.000151334
	R=223	499	0.376754	88		22993	0.000151936
	R=226	142	0.253521	230		23044	0.000152273
	R=1890	3700	0.398649	24	TE	23052	0.000152326
	R=982	255	0.34902	204		23104	0.000152669
	R=239	137	0.29927	252		23144	0.000152934
	R=534	291	0.343643	163		23242	0.000153581
	R=1786	264	0.431818	97	TE	23373	0.000154447
	R=3239	293	0.313993	168		23492	0.000155233
	R=322	1131	0.300619	44		23501	0.000155293
	R=236	153	0.359477	221		23713	0.000156693
	R=3214	219	0.255708	241		23721	0.000156746
	R=2715	655	0.279389	184		23729	0.000156799
	R=1235	855	0.288889	86	TE	23894	0.000157889
	R=525	363	0.250689	121		23907	0.000157975
	R=241	1239	0.323648	38	TE	23953	0.000158279
	R=4292	288	0.347222	177		24644	0.000162845
	R=388	343	0.262391	146		24710	0.000163282
	R=902	549	0.264117	109		24816	0.000163982
	R=434	1036	0.316602	60		24825	0.000164041
	R=1207	685	0.294891	165		24976	0.000165039
	R=1182	648	0.350309	143		24982	0.000165079
	R=77	1016	0.273622	79		25134	0.000166083
	R=1607	198	0.358586	167		25275	0.000167015
	R=161	358	0.351955	119		25333	0.000167398
	R=194	651	0.241167	126	TE	25503	0.000168522
	R=280	943	0.361612	94		25632	0.000169374
	R=1922	2128	0.415883	37		25742	0.000170101
	R=511	71	0.309859	401		25768	0.000170273
	R=3612	257	0.272374	177		25841	0.000170755
	R=1879	733	0.229195	165		25887	0.000171059
	R=187	790	0.34557	52	TE	25914	0.000171237
	R=231	959	0.362878	56	TE	26038	0.000172057
	R=486	1006	0.335984	115		26129	0.000172658
	R=660	1605	0.311526	65	TE	26148	0.000172784
	R=340	4167	0.325894	35	TE	26326	0.00017396
	R=949	2803	0.36568	156		26784	0.000176986
	R=499	237	0.253165	187		27100	0.000179074
	R=228	223	0.408072	185		27282	0.000180277
	R=222	183	0.224044	234		27373	0.000180878
	R=116	756	0.308201	107		27419	0.000181182
	R=579	608	0.345395	113		27498	0.000181704
	R=316	849	0.334511	102		27720	0.000183171
	R=182	926	0.407127	50	TE	27884	0.000184255
	R=686	712	0.292135	102		27995	0.000184988
	R=731	362	0.309392	157		28010	0.000185088
	R=770	2704	0.340976	59		28047	0.000185332
	R=952	107	0.252336	333		28241	0.000186614
	R=2049	385	0.251948	239		28398	0.000187651
	R=3816	432	0.256944	134		28582	0.000188867
	R=994	725	0.277241	239		28791	0.000190248
	R=102	186	0.322581	285		29022	0.000191775
	R=1877	779	0.353017	132		29059	0.000192019
	R=285	777	0.290862	146		29095	0.000192257
	R=319	336	0.276786	189		29188	0.000192872
	R=242	3606	0.330283	77		29636	0.000195832
	R=205	405	0.308642	152		29666	0.00019603
	R=577	2730	0.503663	68	TE	29727	0.000196433
	R=353	1541	0.423102	53		29779	0.000196777
	R=2419	712	0.242978	231		29864	0.000197339
	R=207	237	0.223629	253		29865	0.000197345
	R=99	808	0.314356	78		30000	0.000198237
	R=293	882	0.339002	83		30252	0.000199903
	R=554	1226	0.33279	79		30404	0.000200907
	R=596	112	0.205357	372		30657	0.000202579
	R=4059	475	0.229474	305		30779	0.000203385
	R=570	781	0.290653	151		30809	0.000203583
	R=363	197	0.299492	255		30958	0.000204568
	R=423	1883	0.313861	76	TE	31155	0.000205869
	R=2477	315	0.253968	353		31416	0.000207594
	R=93	360	0.344444	117		31483	0.000208037
	R=2103	1377	0.371097	42	TE	31584	0.000208704
	R=213	915	0.29071	98		31911	0.000210865
	R=1302	1706	0.330012	69		31973	0.000211275
	R=288	478	0.280335	152		32231	0.00021298
	R=2222	798	0.283208	226		32542	0.000215035
	R=1487	2151	0.276616	176		32571	0.000215226
	R=209	818	0.326406	83	TE	32660	0.000215814
	R=1784	661	0.245083	227		32935	0.000217632
	R=1217	503	0.326044	180		33370	0.000220506
	R=34	136	0.323529	316		33771	0.000223156
	R=3154	456	0.236842	221		33987	0.000224583
	R=163	1023	0.403715	73		34159	0.00022572
	R=215	173	0.184971	316		34514	0.000228065
	R=262	1091	0.386801	115		34548	0.00022829
	R=2696	540	0.235185	261		34735	0.000229526
	R=165	1534	0.380052	70	TE	34772	0.00022977
	R=221	427	0.351288	132		35138	0.000232189
	R=178	290	0.258621	240		35156	0.000232308
	R=602	836	0.351675	113		36051	0.000238222
	R=1839	99	0.20202	432		36146	0.00023885
	R=292	1392	0.313937	73		36741	0.000242781
	R=808	404	0.311881	120		37018	0.000244612
	R=367	276	0.307971	256		37049	0.000244817
	R=2650	468	0.286325	306		37069	0.000244949
	R=3215	315	0.285714	436		37950	0.00025077
	R=60	227	0.237885	251		38323	0.000253235
	R=1576	666	0.283784	111		38351	0.00025342
	R=148	1226	0.30261	113	TE	38483	0.000254292
	R=734	463	0.276458	191		38497	0.000254385
	R=1367	109	0.321101	423		38817	0.000256499
	R=1014	121	0.231405	460		38852	0.000256731
	R=202	228	0.342105	284		38875	0.000256883
	R=1954	281	0.270463	304		39187	0.000258944
	R=94	1094	0.277879	78		39505	0.000261046
	R=324	1127	0.309672	125		39679	0.000262195
	R=692	632	0.286392	269	TE	39998	0.000264303
	R=1264	873	0.318442	323		40224	0.000265797
	R=2052	875	0.241143	212		40271	0.000266107
	R=147	249	0.24498	293		40497	0.000267601
	R=1989	601	0.24792	248		40808	0.000269656
	R=108	271	0.258303	266		40846	0.000269907
	R=404	314	0.286624	305		40988	0.000270845
	R=291	999	0.278278	136		41314	0.000272999
	R=1178	1858	0.263186	325		41531	0.000274433
	R=2415	694	0.292507	330	TE	41639	0.000275147
	R=889	4065	0.292005	61		41824	0.000276369
	R=632	4738	0.325454	45		41824	0.000276369
	R=153	1067	0.368322	82	TE	42001	0.000277539
	R=203	500	0.338	162		42120	0.000278325
	R=121	2277	0.306983	95		42194	0.000278814
	R=540	2426	0.342951	137		42257	0.000279231
	R=557	3474	0.322683	50		42353	0.000279865
	R=114	324	0.287037	252		42550	0.000281167
	R=2801	756	0.320106	271		43140	0.000285065
	R=250	1012	0.326087	230		43584	0.000287999
	R=2652	519	0.267823	266		43961	0.00029049
	R=171	669	0.384155	120	TE	44377	0.000293239
	R=408	396	0.320707	262		44409	0.000293451
	R=483	569	0.304042	111		44425	0.000293556
	R=138	209	0.272727	409		45258	0.000299061
	R=258	316	0.240506	278		45275	0.000299173
	R=119	259	0.285714	329		45603	0.000301341
	R=308	491	0.313646	268		45749	0.000302305
	R=283	292	0.311644	293		45862	0.000303052
	R=381	417	0.292566	273		46212	0.000305365
	R=2022	583	0.310463	237		46775	0.000309085
	R=389	651	0.254992	231		47211	0.000311966
	R=185	1037	0.293153	105		47496	0.000313849
	R=413	132	0.234848	542		47841	0.000316129
	R=1362	660	0.384848	351		48007	0.000317226
	R=18	122	0.229508	593		48361	0.000319565
	R=505	556	0.257194	281		48914	0.000323219
	R=1271	908	0.338106	166		49015	0.000323887
	R=29	230	0.273913	269	TE	49057	0.000324164
	R=1037	5614	0.516388	86	TE	49171	0.000324918
	R=573	1177	0.283772	75		49239	0.000325367
	R=581	1921	0.347215	72	TE	49354	0.000326127
	R=391	230	0.330435	403		49619	0.000327878
	R=224	252	0.238095	401		50769	0.000335477
	R=149	444	0.349099	305	TE	50902	0.000336356
	R=266	1156	0.364187	134		50937	0.000336587
	R=50	709	0.306065	127	TE	51008	0.000337056
	R=112	138	0.253623	511		51168	0.000338114
	R=681	104	0.134615	565		51900	0.000342951
	R=145	97	0.226804	703		52429	0.000346446
	R=503	4881	0.308748	43		54444	0.000359761
	R=737	1235	0.269636	192		54779	0.000361975
	R=1388	824	0.296117	177		54898	0.000362761
	R=2641	525	0.27619	381		54968	0.000363224
	R=41	263	0.368821	404		54989	0.000363362
	R=150	915	0.259016	205	TE	55668	0.000367849
	R=75	168	0.244048	518		56103	0.000370724
	R=65	474	0.318565	239		56372	0.000372501
	R=235	603	0.238806	262	TE	57665	0.000381045
	R=637	1150	0.27913	253		57818	0.000382056
	R=142	600	0.3	212		58072	0.000383735
	R=28	202	0.326733	484		58770	0.000388347
	R=393	4141	0.347501	143	TE	59934	0.000396039
	R=73	596	0.355705	154	TE	60077	0.000396984
	R=192	345	0.281159	328		60353	0.000398807
	R=243	2936	0.363079	73	TE	60643	0.000400724
	R=1948	512	0.304688	554		61307	0.000405111
	R=1463	2264	0.285777	125		61384	0.00040562
	R=818	6023	0.472024	66	TE	63714	0.000421017
	R=111	372	0.298387	318		63952	0.000422589
	R=2928	803	0.287671	314		64270	0.000424691
	R=230	399	0.343358	343		65045	0.000429812
	R=414	4682	0.325716	82	TE	65800	0.000434801
	R=98	238	0.298319	404		67219	0.000444177
	R=2603	191	0.293194	518		67580	0.000446563
	R=124	231	0.285714	488		67622	0.00044684
	R=2883	478	0.280335	525		67722	0.000447501
	R=87	986	0.310345	265		70464	0.00046562
	R=3161	473	0.27907	735	TE	72401	0.000478419
	R=137	416	0.350962	471		72484	0.000478968
	R=57	238	0.327731	466		72599	0.000479728
	R=640	796	0.26005	341		73653	0.000486693
	R=55	253	0.29249	537		75165	0.000496684
	R=186	609	0.310345	323		75468	0.000498686
	R=79	814	0.324324	275		76734	0.000507052
	R=275	349	0.25788	451		77001	0.000508816
	R=127	1421	0.27164	173	TE	82482	0.000545034
	R=1417	2717	0.281929	595		82633	0.000546032
	R=120	410	0.297561	492	TE	85968	0.000568069
	R=624	193	0.295337	693		86380	0.000570791
	R=25	182	0.423077	742		89964	0.000594474
	R=86	1212	0.264851	341		91649	0.000605609
	R=67	186	0.236559	752		94442	0.000624064
	R=72	690	0.35942	361		96144	0.000635311
	R=370	1360	0.316176	377		97434	0.000643835
	R=58	645	0.351938	549		98041	0.000647846
	R=140	1384	0.334538	357		99341	0.000656437
	R=468	4328	0.302911	360	TE	99879	0.000659992
	R=191	243	0.271605	767		104427	0.000690044
	R=32	150	0.28	946	TE	105255	0.000695516
	R=227	1101	0.295186	393		107788	0.000712254
	R=1795	1230	0.278049	680		108471	0.000716767
	R=2580	403	0.248139	534		114731	0.000758132
	R=84	240	0.391667	926		115174	0.00076106
	R=170	78	0.269231	1746		117245	0.000774745
	R=3459	356	0.241573	759		119814	0.00079172
	R=3229	324	0.188272	531	TE	119903	0.000792308
	R=92	762	0.229659	849	TE	120274	0.00079476
	R=62	432	0.270833	849		122868	0.000811901
	R=658	745	0.242953	582		123514	0.00081617
	R=1588	958	0.292276	575		124170	0.000820504
	R=1765	420	0.257143	1073		124638	0.000823597
	R=61	1077	0.324977	274		125809	0.000831335
	R=64	494	0.293522	627	TE	125907	0.000831982
	R=16	491	0.340122	317	TE	126958	0.000838927
	R=80	697	0.286944	625		130705	0.000863687
	R=51	145	0.22069	1337		132286	0.000874134
	R=294	1086	0.356354	447	360bp	134720	0.000890218
	R=130	1433	0.304257	426		139787	0.0009237
Low	R=2040	400	0.31	0		0	0
	R=4142	70	0.285714	0		0	0
	R=3812	112	0.294643	0		0	0
	R=1943	128	0.28125	0	TE	0	0
	R=3522	269	0.29368	0		0	0
	R=3608	52	0.403846	0		0	0
	R=4962	92	0.402174	0		0	0
	R=5025	56	0.321429	0		0	0
	R=4996	76	0.394737	0	TE	0	0
	R=555	68	0.176471	0		0	0
	R=5082	52	0.173077	0		0	0
	R=3267	123	0.471545	0		0	0
	R=1125	52	0.211538	0		0	0
	R=2495	302	0.231788	0		0	0
	R=2322	155	0.219355	0		0	0
	R=3777	58	0.396552	0	TE	0	0
	R=3048	229	0.244541	0	TE	0	0
	R=1793	134	0.238806	0		0	0
	R=2019	149	0.187919	0		0	0
	R=2755	64	0.296875	0		0	0
	R=4177	71	0.338028	0		0	0
	R=2461	309	0.427184	0		0	0
	R=3303	191	0.267016	0		0	0
	R=3450	77	0.350649	0		0	0
	R=4950	166	0.325301	0		0	0
	R=1856	467	0.295503	0		0	0
	R=4763	71	0.464789	0		0	0
	R=1379	459	0.224401	0		0	0
	R=4568	144	0.291667	0		0	0
	R=4700	61	0.262295	0		0	0
	R=5065	51	0.431373	0		0	0
	R=1467	100	0.28	0		0	0
	R=3204	67	0.447761	0		0	0
	R=774	348	0.327586	0		0	0
	R=4548	55	0.363636	0		0	0
	R=1971	52	0.230769	0		0	0
	R=545	115	0.165217	0		0	0
	R=4932	68	0.294118	0		0	0
	R=4206	54	0.444444	0		0	0
	R=2301	355	0.24507	0		0	0
	R=2029	114	0.324561	0	TE	0	0
	R=21	51	0.411765	0		0	0
	R=4419	125	0.296	0		0	0
	R=2018	54	0.666667	0		0	0
	R=1634	326	0.306748	0		0	0
	R=2169	208	0.399038	0	TE	0	0
	R=859	253	0.407115	0	TE	0	0
	R=4439	64	0.578125	0	TE	0	0
	R=2436	90	0.344444	0		0	0
	R=2570	192	0.338542	0		0	0
	R=4063	58	0.258621	0		0	0
	R=1560	56	0.25	0		0	0
	R=5035	63	0.349206	0		0	0
	R=1957	64	0.203125	0		0	0
	R=4058	291	0.42268	0		0	0
	R=5050	54	0.555556	0		0	0
	R=4204	98	0.540816	0	TE	0	0
	R=4519	107	0.345794	0		0	0
	R=1490	63	0.285714	0		0	0
	R=3905	60	0.466667	0		0	0
	R=2951	220	0.436364	0		0	0
	R=5061	92	0.619565	0	TE	0	0
	R=4129	66	0.393939	0	TE	0	0
	R=2030	227	0.277533	0	TE	0	0
	R=584	506	0.517787	0	TE	0	0
	R=1476	199	0.251256	0		0	0
	R=1891	57	0.45614	0		0	0
	R=3786	52	0.307692	0		0	0
	R=3960	61	0.327869	0		0	0
	R=5016	63	0.269841	0		0	0
	R=5104	96	0.364583	0		0	0
	R=817	55	0.236364	0		0	0
	R=4881	53	0.54717	0	TE	0	0
	R=958	680	0.291176	0	TE	0	0
	R=4207	65	0.292308	0		0	0
	R=993	122	0.368852	0		0	0
	R=3937	65	0.353846	0		0	0
	R=738	51	0.156863	0		0	0
	R=5051	94	0.351064	0		0	0
	R=2137	724	0.441989	0		0	0
	R=1336	233	0.287554	0		0	0
	R=5048	71	0.394366	0		0	0
	R=4524	52	0.461538	0		0	0
	R=4699	53	0.433962	0		0	0
	R=2155	53	0.188679	0		0	0
	R=4242	82	0.292683	0		0	0
	R=3593	81	0.395062	0	TE	0	0
	R=3025	65	0.584615	0		0	0
	R=4913	54	0.351852	0		0	0
	R=3047	91	0.450549	0	TE	0	0
	R=4389	76	0.407895	0		0	0
	R=2285	67	0.358209	0		0	0
	R=2471	182	0.307692	0	TE	0	0
	R=2606	131	0.381679	0		0	0
	R=1593	140	0.328571	0		0	0
	R=2640	67	0.298507	0		0	0
	R=2638	87	0.482759	0		0	0
	R=4544	125	0.4	0		0	0
	R=4788	56	0.446429	0		0	0
	R=2625	163	0.466258	0	TE	0	0
	R=3294	182	0.472527	0	TE	0	0
	R=2105	183	0.52459	0		0	0
	R=2647	57	0.350877	0		0	0
	R=1896	147	0.278912	0		0	0
	R=4979	62	0.225806	0		0	0
	R=1804	61	0.229508	0		0	0
	R=1849	111	0.351351	0		0	0
	R=4314	59	0.576271	0		0	0
	R=368	51	0.235294	0		0	0
	R=1623	61	0.327869	0		0	0
	R=4820	59	0.423729	0		0	0
	R=3991	63	0.428571	0		0	0
	R=1814	53	0.528302	0		0	0
	R=3361	59	0.355932	0		0	0
	R=1845	131	0.343511	0		0	0
	R=2325	52	0.25	0		0	0
	R=2449	97	0.340206	0		0	0
	R=4154	68	0.485294	0	TE	0	0
	R=4725	55	0.472727	0		0	0
	R=1368	282	0.333333	0		0	0
	R=1183	53	0.301887	0		0	0
	R=4453	68	0.382353	0	TE	0	0
	R=2213	289	0.245675	0		0	0
	R=1447	338	0.369822	0	TE	0	0
	R=1062	200	0.26	0	TE	0	0
	R=2862	68	0.411765	0		0	0
	R=2350	156	0.384615	0		0	0
	R=4561	59	0.322034	0		0	0
	R=1292	277	0.270758	0		0	0
	R=3210	63	0.31746	0		0	0
	R=2153	715	0.391608	0		0	0
	R=315	1079	0.256719	0		0	0
	R=3067	63	0.380952	0		0	0
	R=2441	277	0.487365	0	TE	0	0
	R=1992	202	0.376238	0		0	0
	R=4660	238	0.382353	0		0	0
	R=2283	100	0.43	0	TE	0	0
	R=4587	72	0.472222	0		0	0
	R=5069	79	0.253165	0		0	0
	R=2034	171	0.391813	0		0	0
	R=4049	55	0.418182	0	TE	0	0
	R=4766	83	0.46988	0	TE	0	0
	R=1173	532	0.434211	0		0	0
	R=2535	148	0.344595	0	TE	0	0
	R=2651	79	0.392405	0	TE	0	0
	R=1395	55	0.381818	0	TE	0	0
	R=4883	71	0.352113	0		0	0
	R=756	126	0.309524	0		0	0
	R=2374	141	0.453901	0		0	0
	R=3833	99	0.414141	0		0	0
	R=5005	66	0.287879	0		0	0
	R=3531	87	0.241379	0		0	0
	R=3441	82	0.45122	0		0	0
	R=2035	382	0.408377	0		0	0
	R=4286	99	0.484848	0		0	0
	R=2183	143	0.342657	0		0	0
	R=5024	59	0.491525	0		0	0
	R=3872	57	0.491228	0		0	0
	R=2233	236	0.402542	0	TE	0	0
	R=3640	82	0.207317	0		0	0
	R=1820	355	0.408451	0		0	0
	R=3718	93	0.408602	0		0	0
	R=3691	76	0.302632	0		0	0
	R=4986	54	0.296296	0		0	0
	R=873	57	0.245614	0		0	0
	R=3476	99	0.333333	0		0	0
	R=4299	69	0.391304	0		0	0
	R=3410	116	0.25	0		0	0
	R=1480	164	0.286585	0	TE	0	0
	R=2210	67	0.268657	0		0	0
	R=3902	60	0.316667	0		0	0
	R=4667	161	0.42236	0		0	0
	R=3987	53	0.415094	0	TE	0	0
	R=939	54	0.222222	0		0	0
	R=587	124	0.193548	0	TE	0	0
	R=4135	67	0.283582	0		0	0
	R=1900	185	0.302703	0		0	0
	R=4122	55	0.363636	0	TE	0	0
	R=2645	387	0.299742	0		0	0
	R=2273	225	0.28	0		0	0
	R=822	738	0.490515	0	TE	0	0
	R=3725	99	0.343434	0		0	0
	R=4026	208	0.336538	0		0	0
	R=3719	89	0.382022	0		0	0
	R=4200	75	0.426667	0		0	0
	R=3375	130	0.4	0	TE	0	0
	R=4035	51	0.333333	1		50	3.30396e-07
	R=3549	62	0.274194	1		51	3.37004e-07
	R=4767	101	0.346535	1		51	3.37004e-07
	R=4144	75	0.306667	1		51	3.37004e-07
	R=4956	51	0.372549	1		51	3.37004e-07
	R=2025	57	0.263158	1		51	3.37004e-07
	R=4583	52	0.5	1		52	3.43611e-07
	R=2125	221	0.303167	1		52	3.43611e-07
	R=4833	52	0.384615	1		52	3.43611e-07
	R=1048	53	0.320755	1		52	3.43611e-07
	R=5073	59	0.457627	1		52	3.43611e-07
	R=4484	53	0.188679	1		53	3.50219e-07
	R=2558	70	0.457143	1		53	3.50219e-07
	R=1247	52	0.269231	1		54	3.56827e-07
	R=240	464	0.202586	1		54	3.56827e-07
	R=4267	154	0.253247	1		54	3.56827e-07
	R=2811	99	0.242424	1		55	3.63435e-07
	R=1006	53	0.264151	1	TE	55	3.63435e-07
	R=469	58	0.224138	1	TE	55	3.63435e-07
	R=4839	56	0.410714	1	TE	56	3.70043e-07
	R=3966	57	0.298246	1		57	3.76651e-07
	R=4169	57	0.333333	1		57	3.76651e-07
	R=568	81	0.308642	1		58	3.83259e-07
	R=5047	58	0.275862	1	TE	58	3.83259e-07
	R=3150	83	0.373494	1		59	3.89867e-07
	R=3676	84	0.238095	1		60	3.96475e-07
	R=2275	79	0.189873	1		60	3.96475e-07
	R=1113	77	0.285714	1		60	3.96475e-07
	R=2729	65	0.323077	1	TE	61	4.03083e-07
	R=3260	64	0.3125	1		61	4.03083e-07
	R=2090	67	0.313433	1		61	4.03083e-07
	R=2407	66	0.227273	1		62	4.09691e-07
	R=3412	68	0.323529	1		62	4.09691e-07
	R=3913	62	0.435484	1		62	4.09691e-07
	R=4529	64	0.265625	1		64	4.22906e-07
	R=3814	71	0.295775	1	TE	66	4.36122e-07
	R=2338	189	0.412698	1	TE	66	4.36122e-07
	R=4107	67	0.358209	1		67	4.4273e-07
	R=3677	70	0.6	1		68	4.49338e-07
	R=2609	163	0.411043	1		68	4.49338e-07
	R=3704	93	0.268817	1		69	4.55946e-07
	R=4211	69	0.333333	1		69	4.55946e-07
	R=2162	158	0.322785	1		70	4.62554e-07
	R=2958	76	0.368421	1		71	4.69162e-07
	R=2366	76	0.25	1		72	4.7577e-07
	R=2718	78	0.217949	1		72	4.7577e-07
	R=4473	58	0.275862	1		75	4.95593e-07
	R=2045	76	0.315789	1		76	5.02201e-07
	R=3469	134	0.276119	1		76	5.02201e-07
	R=1805	174	0.454023	1		78	5.15417e-07
	R=3702	106	0.386792	1		81	5.35241e-07
	R=1507	282	0.308511	1		83	5.48457e-07
	R=3434	84	0.261905	1		84	5.55065e-07
	R=1903	479	0.327766	1		84	5.55065e-07
	R=3661	216	0.268519	1	TE	85	5.61673e-07
	R=3384	89	0.438202	1	TE	89	5.88104e-07
	R=4074	264	0.378788	1		89	5.88104e-07
	R=385	302	0.274834	1	TE	95	6.27752e-07
	R=830	100	0.4	1		96	6.3436e-07
	R=2258	97	0.309278	1	TE	97	6.40967e-07
	R=1716	150	0.246667	1		99	6.54183e-07
	R=3680	106	0.254717	1		100	6.60791e-07
	R=3220	108	0.296296	1		100	6.60791e-07
	R=3739	193	0.274611	2		101	6.67399e-07
	R=4741	52	0.442308	2	TE	102	6.74007e-07
	R=4630	51	0.431373	2	TE	102	6.74007e-07
	R=4875	51	0.352941	2		102	6.74007e-07
	R=4769	51	0.411765	2	TE	102	6.74007e-07
	R=3440	51	0.352941	2		102	6.74007e-07
	R=4113	54	0.351852	2		103	6.80615e-07
	R=4355	52	0.5	2	TE	104	6.87223e-07
	R=4461	52	0.365385	2		104	6.87223e-07
	R=3781	52	0.384615	2		104	6.87223e-07
	R=3493	104	0.288462	1		104	6.87223e-07
	R=4640	52	0.461538	2	TE	104	6.87223e-07
	R=4713	52	0.423077	2	TE	104	6.87223e-07
	R=3791	52	0.365385	2	TE	104	6.87223e-07
	R=4344	53	0.471698	2		106	7.00439e-07
	R=860	55	0.509091	2		106	7.00439e-07
	R=1629	126	0.31746	1		107	7.07047e-07
	R=2559	107	0.420561	1		107	7.07047e-07
	R=5023	107	0.345794	1	TE	107	7.07047e-07
	R=4946	108	0.333333	1	TE	108	7.13654e-07
	R=3865	110	0.345455	1	TE	108	7.13654e-07
	R=591	58	0.310345	2		109	7.20262e-07
	R=4933	55	0.381818	2		110	7.2687e-07
	R=950	56	0.232143	2		110	7.2687e-07
	R=4510	55	0.327273	2		110	7.2687e-07
	R=858	114	0.298246	1		111	7.33478e-07
	R=4422	56	0.232143	2		112	7.40086e-07
	R=5046	56	0.232143	2		112	7.40086e-07
	R=2526	58	0.224138	2		112	7.40086e-07
	R=1986	66	0.30303	2		114	7.53302e-07
	R=3763	62	0.209677	2		114	7.53302e-07
	R=4384	58	0.37931	2		115	7.5991e-07
	R=5009	115	0.356522	1		115	7.5991e-07
	R=3988	60	0.316667	2	TE	117	7.73126e-07
	R=3062	54	0.388889	2		118	7.79734e-07
	R=4230	60	0.45	2	TE	120	7.92949e-07
	R=1572	71	0.211268	2		121	7.99557e-07
	R=4846	61	0.47541	2		122	8.06165e-07
	R=4530	61	0.377049	2		122	8.06165e-07
	R=4848	69	0.333333	2	TE	123	8.12773e-07
	R=1089	252	0.293651	2		123	8.12773e-07
	R=2822	71	0.352113	2		124	8.19381e-07
	R=5072	62	0.419355	2	TE	124	8.19381e-07
	R=4752	62	0.306452	2		124	8.19381e-07
	R=4944	62	0.33871	2		124	8.19381e-07
	R=5071	130	0.292308	1		126	8.32597e-07
	R=920	248	0.282258	1	TE	128	8.45813e-07
	R=3005	78	0.512821	2		132	8.72244e-07
	R=849	377	0.278515	2		132	8.72244e-07
	R=3563	143	0.475524	1	TE	132	8.72244e-07
	R=4784	133	0.270677	1		133	8.78852e-07
	R=3815	67	0.432836	2		134	8.8546e-07
	R=4967	67	0.223881	2		134	8.8546e-07
	R=719	173	0.179191	1		135	8.92068e-07
	R=1965	80	0.4625	2		135	8.92068e-07
	R=3482	136	0.330882	1	TE	136	8.98676e-07
	R=3973	70	0.342857	2	TE	138	9.11892e-07
	R=4448	69	0.434783	2	TE	138	9.11892e-07
	R=4221	69	0.463768	2	TE	138	9.11892e-07
	R=2592	87	0.333333	2		139	9.185e-07
	R=3350	147	0.272109	1		143	9.44931e-07
	R=3939	74	0.472973	2		143	9.44931e-07
	R=4513	85	0.317647	2	TE	144	9.51539e-07
	R=2892	237	0.35443	1		144	9.51539e-07
	R=4462	73	0.410959	2		146	9.64755e-07
	R=4468	73	0.424658	2		146	9.64755e-07
	R=4247	74	0.432432	2	TE	148	9.77971e-07
	R=4354	103	0.378641	2	TE	148	9.77971e-07
	R=436	245	0.269388	1		149	9.84579e-07
	R=4155	75	0.373333	2		150	9.91187e-07
	R=3647	75	0.44	2		150	9.91187e-07
	R=3780	79	0.341772	2		151	9.97795e-07
	R=1433	77	0.298701	2		152	1.0044e-06
	R=2538	715	0.362238	1	TE	152	1.0044e-06
	R=4761	51	0.411765	3	TE	153	1.01101e-06
	R=4620	51	0.392157	3		153	1.01101e-06
	R=4139	51	0.313725	3		153	1.01101e-06
	R=4874	51	0.568627	3		153	1.01101e-06
	R=4948	51	0.411765	3		153	1.01101e-06
	R=5026	51	0.372549	3		153	1.01101e-06
	R=4844	51	0.45098	3	TE	153	1.01101e-06
	R=4264	51	0.313725	3	TE	153	1.01101e-06
	R=4978	51	0.392157	3		153	1.01101e-06
	R=4657	51	0.588235	3		153	1.01101e-06
	R=4951	51	0.333333	3		153	1.01101e-06
	R=4994	51	0.352941	3		153	1.01101e-06
	R=4966	51	0.294118	3		153	1.01101e-06
	R=4368	51	0.215686	3		153	1.01101e-06
	R=4772	51	0.411765	3		153	1.01101e-06
	R=2756	118	0.305085	2		154	1.01762e-06
	R=1944	51	0.215686	3		154	1.01762e-06
	R=3929	159	0.333333	1	TE	154	1.01762e-06
	R=2656	52	0.230769	3		155	1.02423e-06
	R=4686	52	0.384615	3		156	1.03083e-06
	R=369	53	0.207547	3		156	1.03083e-06
	R=4838	52	0.711538	3		156	1.03083e-06
	R=4215	52	0.403846	3	TE	156	1.03083e-06
	R=5019	52	0.365385	3		156	1.03083e-06
	R=4607	52	0.557692	3	TE	156	1.03083e-06
	R=4868	52	0.403846	3		156	1.03083e-06
	R=4911	52	0.346154	3		156	1.03083e-06
	R=4577	52	0.365385	3		156	1.03083e-06
	R=3873	52	0.403846	3	TE	156	1.03083e-06
	R=4939	52	0.326923	3		156	1.03083e-06
	R=4243	52	0.25	3		156	1.03083e-06
	R=4106	157	0.496815	1	TE	157	1.03744e-06
	R=4307	53	0.433962	3		159	1.05066e-06
	R=3289	53	0.264151	3		159	1.05066e-06
	R=4758	53	0.415094	3	TE	159	1.05066e-06
	R=4814	53	0.396226	3		159	1.05066e-06
	R=4964	53	0.301887	3		159	1.05066e-06
	R=4805	53	0.509434	3	TE	159	1.05066e-06
	R=4882	53	0.396226	3		159	1.05066e-06
	R=4375	53	0.283019	3		159	1.05066e-06
	R=4449	53	0.226415	3		159	1.05066e-06
	R=4293	53	0.396226	3		159	1.05066e-06
	R=4679	53	0.396226	3	TE	159	1.05066e-06
	R=4891	53	0.528302	3		159	1.05066e-06
	R=5079	53	0.603774	3		159	1.05066e-06
	R=4890	53	0.377358	3		159	1.05066e-06
	R=4569	80	0.4125	2		160	1.05727e-06
	R=4811	80	0.45	2	TE	160	1.05727e-06
	R=4383	83	0.457831	2	TE	161	1.06387e-06
	R=4896	54	0.296296	3		162	1.07048e-06
	R=4549	54	0.481481	3	TE	162	1.07048e-06
	R=4799	81	0.185185	2		162	1.07048e-06
	R=4827	54	0.407407	3		162	1.07048e-06
	R=4765	54	0.462963	3		162	1.07048e-06
	R=4982	54	0.351852	3		162	1.07048e-06
	R=2668	58	0.241379	3		162	1.07048e-06
	R=4992	54	0.444444	3	TE	162	1.07048e-06
	R=3376	54	0.296296	3		162	1.07048e-06
	R=3713	119	0.252101	2		163	1.07709e-06
	R=5060	63	0.31746	3		163	1.07709e-06
	R=4518	158	0.329114	2		164	1.0837e-06
	R=159	53	0.339623	3		164	1.0837e-06
	R=4690	82	0.426829	2	TE	164	1.0837e-06
	R=4291	55	0.363636	3	TE	165	1.09031e-06
	R=4685	55	0.381818	3	TE	165	1.09031e-06
	R=4182	55	0.363636	3		165	1.09031e-06
	R=2692	57	0.350877	3		165	1.09031e-06
	R=4880	55	0.454545	3		165	1.09031e-06
	R=4826	55	0.381818	3		165	1.09031e-06
	R=4701	55	0.290909	3		165	1.09031e-06
	R=4977	55	0.254545	3		165	1.09031e-06
	R=5057	55	0.345455	3		165	1.09031e-06
	R=4902	55	0.418182	3		165	1.09031e-06
	R=4255	55	0.309091	3		165	1.09031e-06
	R=4931	55	0.563636	3		165	1.09031e-06
	R=4751	56	0.321429	3		167	1.10352e-06
	R=3891	58	0.310345	3		167	1.10352e-06
	R=2615	168	0.339286	1		167	1.10352e-06
	R=4952	56	0.375	3		168	1.11013e-06
	R=4803	56	0.553571	3	TE	168	1.11013e-06
	R=3467	286	0.237762	2		168	1.11013e-06
	R=5017	56	0.375	3		168	1.11013e-06
	R=2333	70	0.371429	3		168	1.11013e-06
	R=4197	56	0.446429	3		168	1.11013e-06
	R=5045	56	0.214286	3		168	1.11013e-06
	R=4399	56	0.428571	3		168	1.11013e-06
	R=5088	107	0.28972	2		168	1.11013e-06
	R=4749	56	0.410714	3		168	1.11013e-06
	R=4573	56	0.482143	3		168	1.11013e-06
	R=4225	56	0.553571	3		168	1.11013e-06
	R=4190	56	0.446429	3		168	1.11013e-06
	R=1775	55	0.363636	3		170	1.12335e-06
	R=3613	63	0.444444	3		170	1.12335e-06
	R=4396	57	0.403509	3		171	1.12995e-06
	R=4223	57	0.368421	3		171	1.12995e-06
	R=4469	57	0.491228	3	TE	171	1.12995e-06
	R=4869	57	0.333333	3		171	1.12995e-06
	R=4557	57	0.315789	3	TE	171	1.12995e-06
	R=4345	355	0.439437	3	TE	171	1.12995e-06
	R=4365	57	0.45614	3		171	1.12995e-06
	R=3665	57	0.438596	3		171	1.12995e-06
	R=4402	57	0.350877	3		171	1.12995e-06
	R=4514	57	0.45614	3	TE	171	1.12995e-06
	R=4843	57	0.298246	3		171	1.12995e-06
	R=4871	57	0.368421	3		171	1.12995e-06
	R=4252	86	0.430233	2		172	1.13656e-06
	R=2563	175	0.354286	1	TE	172	1.13656e-06
	R=1586	180	0.433333	1		172	1.13656e-06
	R=3890	175	0.354286	1	TE	173	1.14317e-06
	R=4060	196	0.265306	2		173	1.14317e-06
	R=3176	57	0.122807	3		173	1.14317e-06
	R=4426	61	0.52459	3		173	1.14317e-06
	R=4594	58	0.465517	3		174	1.14978e-06
	R=4929	58	0.396552	3		174	1.14978e-06
	R=4837	58	0.396552	3		174	1.14978e-06
	R=4522	58	0.258621	3		174	1.14978e-06
	R=3926	60	0.4	3		174	1.14978e-06
	R=4555	58	0.396552	3		174	1.14978e-06
	R=4775	58	0.517241	3		174	1.14978e-06
	R=4970	58	0.327586	3		174	1.14978e-06
	R=5101	58	0.396552	3	TE	174	1.14978e-06
	R=4658	87	0.482759	2		174	1.14978e-06
	R=4597	58	0.551724	3		174	1.14978e-06
	R=4312	58	0.310345	3		174	1.14978e-06
	R=1761	65	0.323077	3		176	1.16299e-06
	R=4189	88	0.420455	2	TE	176	1.16299e-06
	R=3514	174	0.350575	1		176	1.16299e-06
	R=5083	60	0.333333	3		176	1.16299e-06
	R=5059	59	0.237288	3		177	1.1696e-06
	R=4268	59	0.40678	3		177	1.1696e-06
	R=4290	59	0.40678	3		177	1.1696e-06
	R=5090	59	0.40678	3	TE	177	1.1696e-06
	R=4985	59	0.355932	3		177	1.1696e-06
	R=4957	59	0.288136	3		177	1.1696e-06
	R=4371	59	0.372881	3	TE	177	1.1696e-06
	R=4893	59	0.305085	3		177	1.1696e-06
	R=4598	59	0.254237	3		177	1.1696e-06
	R=4915	59	0.644068	3		177	1.1696e-06
	R=5070	59	0.237288	3		177	1.1696e-06
	R=4795	59	0.525424	3		177	1.1696e-06
	R=4907	59	0.457627	3		177	1.1696e-06
	R=4823	63	0.380952	3	TE	177	1.1696e-06
	R=4816	89	0.449438	2	TE	178	1.17621e-06
	R=514	59	0.288136	3		179	1.18282e-06
	R=4332	60	0.416667	3	TE	180	1.18942e-06
	R=4632	60	0.416667	3		180	1.18942e-06
	R=3774	60	0.35	3		180	1.18942e-06
	R=4861	60	0.25	3		180	1.18942e-06
	R=4398	60	0.233333	3		180	1.18942e-06
	R=4600	60	0.333333	3		180	1.18942e-06
	R=4360	60	0.25	3		180	1.18942e-06
	R=4249	60	0.3	3		180	1.18942e-06
	R=4604	60	0.266667	3		180	1.18942e-06
	R=4277	60	0.55	3		180	1.18942e-06
	R=1244	405	0.301235	1		180	1.18942e-06
	R=4671	60	0.333333	3	TE	180	1.18942e-06
	R=4716	60	0.4	3		180	1.18942e-06
	R=4674	60	0.283333	3		180	1.18942e-06
	R=4656	60	0.4	3		180	1.18942e-06
	R=3714	67	0.402985	3	TE	181	1.19603e-06
	R=4804	65	0.353846	3		181	1.19603e-06
	R=4934	61	0.344262	3		183	1.20925e-06
	R=4305	61	0.344262	3	TE	183	1.20925e-06
	R=4450	61	0.459016	3		183	1.20925e-06
	R=4809	61	0.327869	3		183	1.20925e-06
	R=4434	61	0.459016	3		183	1.20925e-06
	R=4959	61	0.540984	3		183	1.20925e-06
	R=212	182	0.258242	3	TE	184	1.21586e-06
	R=2319	92	0.402174	2		184	1.21586e-06
	R=4088	185	0.421622	1		185	1.22246e-06
	R=3611	106	0.424528	2		185	1.22246e-06
	R=3784	101	0.386139	2		185	1.22246e-06
	R=4400	185	0.394595	1		185	1.22246e-06
	R=4825	62	0.435484	3	TE	186	1.22907e-06
	R=4759	62	0.483871	3		186	1.22907e-06
	R=3906	62	0.290323	3		186	1.22907e-06
	R=4288	62	0.306452	3	TE	186	1.22907e-06
	R=4792	62	0.306452	3		186	1.22907e-06
	R=4551	62	0.596774	3		186	1.22907e-06
	R=4490	62	0.274194	3		186	1.22907e-06
	R=4196	62	0.387097	3		186	1.22907e-06
	R=4708	62	0.516129	3		186	1.22907e-06
	R=4721	63	0.444444	3		189	1.2489e-06
	R=4745	63	0.412698	3		189	1.2489e-06
	R=4174	63	0.301587	3		189	1.2489e-06
	R=4499	63	0.444444	3		189	1.2489e-06
	R=4797	63	0.285714	3		189	1.2489e-06
	R=3559	189	0.444444	1	TE	190	1.2555e-06
	R=2237	68	0.264706	3		190	1.2555e-06
	R=4742	67	0.597015	3		190	1.2555e-06
	R=3254	64	0.234375	3		190	1.2555e-06
	R=4949	65	0.369231	3	TE	191	1.26211e-06
	R=5067	64	0.390625	3		192	1.26872e-06
	R=4595	64	0.375	3	TE	192	1.26872e-06
	R=4750	64	0.40625	3		192	1.26872e-06
	R=4731	64	0.421875	3		192	1.26872e-06
	R=4912	64	0.265625	3		192	1.26872e-06
	R=4576	64	0.34375	3		192	1.26872e-06
	R=4334	64	0.3125	3		192	1.26872e-06
	R=922	88	0.215909	3		192	1.26872e-06
	R=4603	64	0.359375	3	TE	192	1.26872e-06
	R=4216	64	0.4375	3	TE	192	1.26872e-06
	R=4681	64	0.3125	3		192	1.26872e-06
	R=4219	64	0.265625	3		192	1.26872e-06
	R=4661	82	0.268293	3		192	1.26872e-06
	R=4983	65	0.276923	3		195	1.28854e-06
	R=4831	65	0.446154	3		195	1.28854e-06
	R=5043	65	0.307692	3	TE	195	1.28854e-06
	R=4636	65	0.338462	3	TE	195	1.28854e-06
	R=4817	65	0.4	3		195	1.28854e-06
	R=4734	65	0.384615	3		195	1.28854e-06
	R=4638	65	0.276923	3		195	1.28854e-06
	R=5063	65	0.323077	3		195	1.28854e-06
	R=4794	65	0.307692	3		195	1.28854e-06
	R=4851	65	0.446154	3		195	1.28854e-06
	R=4377	65	0.430769	3		195	1.28854e-06
	R=3861	66	0.318182	3		196	1.29515e-06
	R=3402	196	0.321429	1	TE	196	1.29515e-06
	R=4423	73	0.369863	3		197	1.30176e-06
	R=3592	197	0.431472	1	TE	197	1.30176e-06
	R=4303	66	0.287879	3		197	1.30176e-06
	R=4370	66	0.348485	3		198	1.30837e-06
	R=4176	66	0.545455	3		198	1.30837e-06
	R=4395	66	0.363636	3		198	1.30837e-06
	R=3838	99	0.20202	2		198	1.30837e-06
	R=4722	66	0.287879	3		198	1.30837e-06
	R=4428	66	0.378788	3		198	1.30837e-06
	R=4744	66	0.318182	3		198	1.30837e-06
	R=4623	66	0.484848	3		198	1.30837e-06
	R=5021	66	0.393939	3		198	1.30837e-06
	R=3806	99	0.424242	2		198	1.30837e-06
	R=4165	66	0.545455	3	TE	198	1.30837e-06
	R=4317	66	0.378788	3		198	1.30837e-06
	R=4540	66	0.469697	3		198	1.30837e-06
	R=4199	66	0.333333	3		198	1.30837e-06
	R=4610	100	0.38	2		200	1.32158e-06
	R=3990	70	0.585714	3	TE	200	1.32158e-06
	R=4680	67	0.402985	3	TE	201	1.32819e-06
	R=4602	67	0.283582	3		201	1.32819e-06
	R=4755	67	0.447761	3		201	1.32819e-06
	R=4672	98	0.408163	3		201	1.32819e-06
	R=4682	67	0.522388	3		201	1.32819e-06
	R=4285	67	0.477612	3	TE	201	1.32819e-06
	R=4704	68	0.323529	3	TE	203	1.34141e-06
	R=3293	51	0.529412	4		203	1.34141e-06
	R=4723	68	0.25	3		204	1.34801e-06
	R=4740	68	0.382353	3		204	1.34801e-06
	R=5077	68	0.397059	3		204	1.34801e-06
	R=4926	68	0.294118	3		204	1.34801e-06
	R=4571	68	0.455882	3		204	1.34801e-06
	R=4297	68	0.397059	3	TE	204	1.34801e-06
	R=3603	106	0.415094	2	TE	205	1.35462e-06
	R=113	51	0.235294	4		206	1.36123e-06
	R=4208	69	0.492754	3		207	1.36784e-06
	R=4246	69	0.478261	3		207	1.36784e-06
	R=4790	69	0.246377	3		207	1.36784e-06
	R=4445	74	0.297297	3		207	1.36784e-06
	R=4631	69	0.536232	3		207	1.36784e-06
	R=4739	69	0.362319	3		207	1.36784e-06
	R=4889	69	0.275362	3	TE	207	1.36784e-06
	R=4280	69	0.492754	3		207	1.36784e-06
	R=4294	69	0.391304	3	TE	207	1.36784e-06
	R=4387	69	0.391304	3	TE	207	1.36784e-06
	R=4940	69	0.376812	3		207	1.36784e-06
	R=3174	213	0.41784	1	TE	208	1.37445e-06
	R=3478	52	0.269231	4		208	1.37445e-06
	R=3433	52	0.25	4		208	1.37445e-06
	R=5103	52	0.230769	4		208	1.37445e-06
	R=4330	104	0.519231	2		208	1.37445e-06
	R=1506	216	0.268519	1		209	1.38105e-06
	R=661	57	0.263158	4		210	1.38766e-06
	R=4955	70	0.414286	3		210	1.38766e-06
	R=2247	53	0.396226	4		210	1.38766e-06
	R=5034	70	0.328571	3		210	1.38766e-06
	R=3699	132	0.310606	2		210	1.38766e-06
	R=4287	70	0.5	3	TE	210	1.38766e-06
	R=4372	70	0.371429	3		210	1.38766e-06
	R=4867	70	0.285714	3		210	1.38766e-06
	R=4798	70	0.314286	3		210	1.38766e-06
	R=4613	83	0.409639	3		210	1.38766e-06
	R=1013	55	0.290909	4	TE	211	1.39427e-06
	R=2809	53	0.283019	4	TE	211	1.39427e-06
	R=5100	53	0.301887	4		212	1.40088e-06
	R=3512	106	0.415094	2		212	1.40088e-06
	R=4830	71	0.352113	3		213	1.40749e-06
	R=4397	71	0.366197	3		213	1.40749e-06
	R=4589	71	0.267606	3		213	1.40749e-06
	R=3609	71	0.295775	3		213	1.40749e-06
	R=4866	71	0.507042	3		213	1.40749e-06
	R=4634	71	0.380282	3		213	1.40749e-06
	R=3883	54	0.296296	4		214	1.41409e-06
	R=4709	74	0.351351	3	TE	214	1.41409e-06
	R=4108	54	0.314815	4		214	1.41409e-06
	R=3398	57	0.315789	4		215	1.4207e-06
	R=4637	72	0.458333	3	TE	216	1.42731e-06
	R=4582	72	0.402778	3		216	1.42731e-06
	R=3942	54	0.296296	4		216	1.42731e-06
	R=4993	54	0.388889	4	TE	216	1.42731e-06
	R=4605	72	0.472222	3		216	1.42731e-06
	R=4622	72	0.402778	3	TE	216	1.42731e-06
	R=4822	72	0.319444	3		216	1.42731e-06
	R=4695	72	0.541667	3		216	1.42731e-06
	R=3457	54	0.592593	4	TE	216	1.42731e-06
	R=4870	72	0.319444	3		216	1.42731e-06
	R=1245	60	0.366667	4		217	1.43392e-06
	R=4192	73	0.465753	3	TE	219	1.44713e-06
	R=4916	73	0.356164	3	TE	219	1.44713e-06
	R=5036	73	0.287671	3		219	1.44713e-06
	R=4960	73	0.246575	3		219	1.44713e-06
	R=4438	73	0.410959	3	TE	219	1.44713e-06
	R=3843	73	0.575342	3		219	1.44713e-06
	R=4756	73	0.328767	3		219	1.44713e-06
	R=4807	73	0.383562	3		219	1.44713e-06
	R=4300	73	0.60274	3		219	1.44713e-06
	R=4099	55	0.472727	4	TE	220	1.45374e-06
	R=3840	56	0.589286	4		220	1.45374e-06
	R=2869	55	0.345455	4		220	1.45374e-06
	R=3634	73	0.520548	3		220	1.45374e-06
	R=2881	74	0.581081	3		221	1.46035e-06
	R=4720	56	0.285714	4		221	1.46035e-06
	R=4664	74	0.337838	3		222	1.46696e-06
	R=4717	74	0.297297	3	TE	222	1.46696e-06
	R=4895	74	0.310811	3		222	1.46696e-06
	R=5055	74	0.283784	3		222	1.46696e-06
	R=4488	74	0.351351	3	TE	222	1.46696e-06
	R=4033	56	0.410714	4	TE	222	1.46696e-06
	R=4608	75	0.306667	3		225	1.48678e-06
	R=4089	56	0.339286	4		225	1.48678e-06
	R=4546	75	0.346667	3		225	1.48678e-06
	R=4269	75	0.613333	3		225	1.48678e-06
	R=2779	92	0.293478	3		226	1.49339e-06
	R=2320	58	0.413793	4		227	1.5e-06
	R=4963	76	0.342105	3		228	1.5066e-06
	R=2836	229	0.344978	1		228	1.5066e-06
	R=4358	76	0.381579	3		228	1.5066e-06
	R=4357	76	0.447368	3	TE	228	1.5066e-06
	R=4989	60	0.3	4		228	1.5066e-06
	R=4563	76	0.434211	3		228	1.5066e-06
	R=4316	76	0.342105	3		228	1.5066e-06
	R=4147	76	0.381579	3	TE	228	1.5066e-06
	R=4941	76	0.381579	3		228	1.5066e-06
	R=4560	76	0.355263	3		228	1.5066e-06
	R=3908	59	0.355932	4		229	1.51321e-06
	R=4385	77	0.376623	3	TE	231	1.52643e-06
	R=4998	77	0.363636	3		231	1.52643e-06
	R=4187	77	0.428571	3		231	1.52643e-06
	R=4151	77	0.597403	3	TE	231	1.52643e-06
	R=4628	77	0.454545	3		231	1.52643e-06
	R=5022	77	0.285714	3		231	1.52643e-06
	R=4502	56	0.303571	4		231	1.52643e-06
	R=4918	77	0.350649	3		231	1.52643e-06
	R=1406	67	0.343284	4		232	1.53304e-06
	R=4378	58	0.5	4		232	1.53304e-06
	R=4879	78	0.474359	3	TE	232	1.53304e-06
	R=3386	58	0.224138	4		232	1.53304e-06
	R=4501	60	0.233333	4		233	1.53964e-06
	R=4710	78	0.307692	3		234	1.54625e-06
	R=4512	78	0.448718	3		234	1.54625e-06
	R=2648	59	0.254237	4		234	1.54625e-06
	R=1354	154	0.428571	3		234	1.54625e-06
	R=4172	78	0.538462	3	TE	234	1.54625e-06
	R=4374	78	0.371795	3		234	1.54625e-06
	R=4857	78	0.397436	3	TE	234	1.54625e-06
	R=4945	78	0.333333	3		234	1.54625e-06
	R=4487	60	0.233333	4		234	1.54625e-06
	R=4584	78	0.461538	3	TE	234	1.54625e-06
	R=3432	82	0.463415	3	TE	235	1.55286e-06
	R=4037	133	0.451128	2		236	1.55947e-06
	R=4388	59	0.254237	4		236	1.55947e-06
	R=1149	573	0.443281	2	TE	236	1.55947e-06
	R=4854	79	0.303797	3	TE	237	1.56608e-06
	R=4525	79	0.35443	3		237	1.56608e-06
	R=2611	71	0.352113	4	TE	237	1.56608e-06
	R=5078	79	0.367089	3		237	1.56608e-06
	R=4662	79	0.405063	3		237	1.56608e-06
	R=4146	79	0.405063	3		237	1.56608e-06
	R=4655	79	0.417722	3	TE	237	1.56608e-06
	R=4201	119	0.403361	2	TE	238	1.57268e-06
	R=4227	61	0.327869	4		238	1.57268e-06
	R=4149	88	0.272727	3		239	1.57929e-06
	R=3516	60	0.483333	4		240	1.5859e-06
	R=5058	80	0.425	3		240	1.5859e-06
	R=4431	80	0.425	3		240	1.5859e-06
	R=3208	60	0.283333	4		240	1.5859e-06
	R=4885	80	0.2875	3		240	1.5859e-06
	R=4346	81	0.432099	3		243	1.60572e-06
	R=3213	243	0.349794	1		243	1.60572e-06
	R=4732	81	0.481481	3	TE	243	1.60572e-06
	R=3894	80	0.25	4		243	1.60572e-06
	R=4575	81	0.333333	3		243	1.60572e-06
	R=4471	91	0.406593	3	TE	243	1.60572e-06
	R=3742	78	0.423077	4		245	1.61894e-06
	R=4593	91	0.263736	3		245	1.61894e-06
	R=4007	63	0.428571	4		245	1.61894e-06
	R=4053	62	0.225806	4		245	1.61894e-06
	R=5049	82	0.378049	3	TE	246	1.62555e-06
	R=5087	82	0.463415	3		246	1.62555e-06
	R=4321	82	0.414634	3		246	1.62555e-06
	R=4361	123	0.634146	2	TE	246	1.62555e-06
	R=4298	82	0.402439	3		246	1.62555e-06
	R=2440	194	0.371134	2		246	1.62555e-06
	R=2146	129	0.403101	2		247	1.63215e-06
	R=4841	62	0.387097	4	TE	248	1.63876e-06
	R=4301	83	0.385542	3	TE	249	1.64537e-06
	R=4887	83	0.26506	3		249	1.64537e-06
	R=4266	83	0.421687	3		249	1.64537e-06
	R=5002	83	0.325301	3		249	1.64537e-06
	R=4494	72	0.361111	4		249	1.64537e-06
	R=5039	83	0.46988	3		249	1.64537e-06
	R=4008	66	0.378788	4		250	1.65198e-06
	R=3360	63	0.285714	4	TE	251	1.65859e-06
	R=1293	202	0.277228	3		251	1.65859e-06
	R=4975	84	0.27381	3		252	1.66519e-06
	R=4615	84	0.285714	3		252	1.66519e-06
	R=3747	142	0.422535	3		252	1.66519e-06
	R=4437	84	0.619048	3		252	1.66519e-06
	R=790	136	0.455882	3		252	1.66519e-06
	R=4130	63	0.349206	4		252	1.66519e-06
	R=4417	84	0.5	3		252	1.66519e-06
	R=4786	84	0.321429	3		252	1.66519e-06
	R=4783	84	0.238095	3		252	1.66519e-06
	R=4228	84	0.333333	3		252	1.66519e-06
	R=4908	84	0.321429	3		252	1.66519e-06
	R=4570	84	0.392857	3		252	1.66519e-06
	R=4057	128	0.515625	2		253	1.6718e-06
	R=3947	65	0.353846	4		253	1.6718e-06
	R=3520	70	0.328571	4		253	1.6718e-06
	R=5015	85	0.376471	3		255	1.68502e-06
	R=4987	85	0.341176	3		255	1.68502e-06
	R=4754	85	0.352941	3	TE	255	1.68502e-06
	R=4737	85	0.235294	3		255	1.68502e-06
	R=827	53	0.283019	5		256	1.69163e-06
	R=3118	131	0.381679	2		256	1.69163e-06
	R=1624	89	0.314607	4		256	1.69163e-06
	R=5053	113	0.451327	3		257	1.69823e-06
	R=4382	86	0.418605	3	TE	258	1.70484e-06
	R=5000	86	0.325581	3		258	1.70484e-06
	R=5111	86	0.302326	3		258	1.70484e-06
	R=5014	86	0.313953	3		258	1.70484e-06
	R=5030	86	0.372093	3		258	1.70484e-06
	R=4778	86	0.313953	3	TE	258	1.70484e-06
	R=910	269	0.29368	1		259	1.71145e-06
	R=3826	52	0.403846	5		259	1.71145e-06
	R=4137	67	0.38806	4		260	1.71806e-06
	R=1203	74	0.283784	4		260	1.71806e-06
	R=3427	67	0.567164	4	TE	260	1.71806e-06
	R=4917	87	0.275862	3	TE	261	1.72467e-06
	R=5056	87	0.264368	3		261	1.72467e-06
	R=5040	87	0.402299	3		261	1.72467e-06
	R=4411	87	0.298851	3		261	1.72467e-06
	R=4001	87	0.448276	3		261	1.72467e-06
	R=3353	67	0.373134	4		261	1.72467e-06
	R=4905	87	0.287356	3		261	1.72467e-06
	R=4457	87	0.413793	3	TE	261	1.72467e-06
	R=4075	53	0.339623	5		262	1.73127e-06
	R=3958	67	0.373134	4		263	1.73788e-06
	R=4046	66	0.469697	4		264	1.74449e-06
	R=1640	68	0.485294	4		264	1.74449e-06
	R=4250	88	0.340909	3		264	1.74449e-06
	R=2849	111	0.297297	3		264	1.74449e-06
	R=3633	171	0.356725	4		264	1.74449e-06
	R=4909	88	0.488636	3		264	1.74449e-06
	R=5029	93	0.311828	3		264	1.74449e-06
	R=5085	88	0.318182	3	TE	264	1.74449e-06
	R=4309	133	0.428571	2	TE	266	1.7577e-06
	R=5064	79	0.240506	4		267	1.76431e-06
	R=4928	89	0.348315	3		267	1.76431e-06
	R=3799	67	0.283582	4		267	1.76431e-06
	R=4186	89	0.483146	3	TE	267	1.76431e-06
	R=4781	89	0.348315	3		267	1.76431e-06
	R=4643	93	0.236559	3		268	1.77092e-06
	R=1398	92	0.51087	3		268	1.77092e-06
	R=4265	134	0.313433	2		268	1.77092e-06
	R=1747	489	0.392638	1	TE	268	1.77092e-06
	R=4606	134	0.492537	2		268	1.77092e-06
	R=5054	90	0.433333	3		269	1.77753e-06
	R=4459	90	0.311111	3		270	1.78414e-06
	R=4719	90	0.4	3	TE	270	1.78414e-06
	R=5074	90	0.311111	3		270	1.78414e-06
	R=4447	90	0.377778	3		270	1.78414e-06
	R=5013	90	0.4	3	TE	270	1.78414e-06
	R=5037	90	0.255556	3		270	1.78414e-06
	R=3818	54	0.296296	5		270	1.78414e-06
	R=4806	98	0.367347	3	TE	270	1.78414e-06
	R=4668	90	0.388889	3	TE	270	1.78414e-06
	R=4760	90	0.355556	3		270	1.78414e-06
	R=4071	69	0.391304	4		271	1.79074e-06
	R=3285	68	0.264706	4		271	1.79074e-06
	R=1088	59	0.355932	5		271	1.79074e-06
	R=5084	71	0.366197	4		272	1.79735e-06
	R=4175	272	0.477941	1	TE	272	1.79735e-06
	R=4476	136	0.352941	2	TE	272	1.79735e-06
	R=3707	68	0.294118	4		272	1.79735e-06
	R=4231	91	0.395604	3		273	1.80396e-06
	R=4800	91	0.428571	3		273	1.80396e-06
	R=4302	103	0.504854	3		273	1.80396e-06
	R=1554	62	0.274194	5		273	1.80396e-06
	R=4930	91	0.351648	3		273	1.80396e-06
	R=4591	91	0.252747	3		273	1.80396e-06
	R=4596	91	0.395604	3		273	1.80396e-06
	R=4349	77	0.298701	4		273	1.80396e-06
	R=3648	91	0.472527	3	TE	273	1.80396e-06
	R=4922	91	0.285714	3		273	1.80396e-06
	R=5096	91	0.318681	3	TE	273	1.80396e-06
	R=3888	71	0.422535	4		274	1.81057e-06
	R=3011	142	0.429577	2		274	1.81057e-06
	R=4339	106	0.367925	3		274	1.81057e-06
	R=3146	57	0.508772	5	TE	274	1.81057e-06
	R=2720	87	0.528736	4		274	1.81057e-06
	R=2054	70	0.357143	4		275	1.81718e-06
	R=4644	75	0.333333	4		276	1.82378e-06
	R=4894	92	0.347826	3		276	1.82378e-06
	R=3466	69	0.405797	4		276	1.82378e-06
	R=2313	144	0.326389	2	TE	276	1.82378e-06
	R=3796	56	0.25	5		276	1.82378e-06
	R=1339	60	0.333333	5		277	1.83039e-06
	R=1111	60	0.216667	5		278	1.837e-06
	R=261	60	0.316667	5		278	1.837e-06
	R=4580	161	0.590062	2		278	1.837e-06
	R=417	65	0.276923	5		278	1.837e-06
	R=4743	118	0.237288	4		278	1.837e-06
	R=4272	93	0.344086	3		279	1.84361e-06
	R=4914	93	0.27957	3		279	1.84361e-06
	R=4244	93	0.365591	3		279	1.84361e-06
	R=3857	56	0.410714	5	TE	280	1.85022e-06
	R=3975	70	0.357143	4		280	1.85022e-06
	R=3652	70	0.357143	4		280	1.85022e-06
	R=3944	56	0.357143	5	TE	281	1.85682e-06
	R=2981	95	0.347368	3		282	1.86343e-06
	R=3126	141	0.219858	3		282	1.86343e-06
	R=2986	56	0.464286	5		282	1.86343e-06
	R=4726	94	0.43617	3		282	1.86343e-06
	R=4472	97	0.391753	5		283	1.87004e-06
	R=3495	58	0.189655	5		284	1.87665e-06
	R=3585	77	0.493506	4		284	1.87665e-06
	R=4425	109	0.412844	3		284	1.87665e-06
	R=4446	95	0.452632	3		285	1.88325e-06
	R=4478	61	0.163934	5		285	1.88325e-06
	R=2878	95	0.315789	3	TE	285	1.88325e-06
	R=4410	95	0.336842	3		285	1.88325e-06
	R=4491	95	0.431579	3		285	1.88325e-06
	R=1577	433	0.367206	3	TE	285	1.88325e-06
	R=3566	57	0.22807	5		285	1.88325e-06
	R=5004	58	0.241379	5		285	1.88325e-06
	R=4780	95	0.357895	3		285	1.88325e-06
	R=4974	81	0.234568	4		286	1.88986e-06
	R=3110	74	0.391892	4		286	1.88986e-06
	R=2960	82	0.402439	4		286	1.88986e-06
	R=4403	98	0.561224	3		286	1.88986e-06
	R=4335	73	0.575342	4		286	1.88986e-06
	R=4418	99	0.383838	3	TE	287	1.89647e-06
	R=3165	95	0.305263	3		287	1.89647e-06
	R=898	68	0.220588	5		287	1.89647e-06
	R=3920	73	0.424658	4		287	1.89647e-06
	R=4942	71	0.338028	4		287	1.89647e-06
	R=3487	72	0.388889	4		287	1.89647e-06
	R=5108	96	0.333333	3	TE	288	1.90308e-06
	R=4633	96	0.385417	3		288	1.90308e-06
	R=3870	72	0.347222	4		288	1.90308e-06
	R=1118	167	0.305389	3		290	1.91629e-06
	R=3439	70	0.228571	4		290	1.91629e-06
	R=4067	58	0.431034	5		290	1.91629e-06
	R=4697	97	0.28866	3		291	1.9229e-06
	R=4218	97	0.371134	3		291	1.9229e-06
	R=4245	97	0.391753	3		291	1.9229e-06
	R=4858	97	0.412371	3		291	1.9229e-06
	R=3802	97	0.360825	3		291	1.9229e-06
	R=4509	97	0.247423	3		291	1.9229e-06
	R=3949	73	0.260274	4		292	1.92951e-06
	R=3914	74	0.445946	4		293	1.93612e-06
	R=2139	155	0.212903	2		293	1.93612e-06
	R=2733	63	0.365079	5		293	1.93612e-06
	R=4331	98	0.459184	3		294	1.94273e-06
	R=3705	74	0.351351	4		294	1.94273e-06
	R=4229	98	0.418367	3	TE	294	1.94273e-06
	R=4736	100	0.47	3		294	1.94273e-06
	R=4924	100	0.39	3		295	1.94933e-06
	R=3562	76	0.342105	4		295	1.94933e-06
	R=2753	122	0.237705	4		296	1.95594e-06
	R=3400	75	0.36	4		296	1.95594e-06
	R=4091	74	0.459459	4		296	1.95594e-06
	R=4158	104	0.326923	3		297	1.96255e-06
	R=2793	78	0.628205	4		297	1.96255e-06
	R=4619	99	0.545455	3		297	1.96255e-06
	R=4850	99	0.252525	3		297	1.96255e-06
	R=4119	75	0.48	4	TE	298	1.96916e-06
	R=4202	101	0.465347	3		298	1.96916e-06
	R=4092	74	0.364865	4		298	1.96916e-06
	R=3579	122	0.295082	3		299	1.97577e-06
	R=5094	100	0.48	3		300	1.98237e-06
	R=3856	60	0.4	5		300	1.98237e-06
	R=4559	100	0.35	3		300	1.98237e-06
	R=4534	100	0.39	3		300	1.98237e-06
	R=200	132	0.19697	4		301	1.98898e-06
	R=4110	60	0.566667	5		301	1.98898e-06
	R=4369	101	0.336634	3		303	2.0022e-06
	R=877	514	0.291829	1		303	2.0022e-06
	R=4735	101	0.485149	3		303	2.0022e-06
	R=5020	101	0.247525	3		303	2.0022e-06
	R=2700	61	0.245902	5		304	2.00881e-06
	R=3829	83	0.433735	4		304	2.00881e-06
	R=3540	65	0.415385	5		304	2.00881e-06
	R=3477	76	0.25	4	TE	304	2.00881e-06
	R=4191	78	0.410256	4		305	2.01541e-06
	R=4793	102	0.235294	3		306	2.02202e-06
	R=4678	102	0.45098	3	TE	306	2.02202e-06
	R=4338	63	0.365079	5		307	2.02863e-06
	R=4503	129	0.356589	3		307	2.02863e-06
	R=3533	77	0.454545	4	TE	308	2.03524e-06
	R=3443	78	0.307692	4		308	2.03524e-06
	R=894	219	0.30137	2		308	2.03524e-06
	R=4558	103	0.281553	3		309	2.04184e-06
	R=4463	103	0.291262	3		309	2.04184e-06
	R=3756	77	0.545455	4		309	2.04184e-06
	R=2537	72	0.319444	5		310	2.04845e-06
	R=1115	53	0.320755	6		311	2.05506e-06
	R=4691	70	0.228571	5		311	2.05506e-06
	R=2769	78	0.346154	4		311	2.05506e-06
	R=5018	104	0.269231	3		312	2.06167e-06
	R=4906	78	0.320513	4		312	2.06167e-06
	R=3278	78	0.307692	4	TE	312	2.06167e-06
	R=4420	104	0.365385	3	TE	312	2.06167e-06
	R=4696	104	0.288462	3		312	2.06167e-06
	R=4718	104	0.278846	3		312	2.06167e-06
	R=3844	81	0.555556	4	TE	313	2.06828e-06
	R=911	433	0.376443	3		313	2.06828e-06
	R=3884	76	0.25	5		314	2.07488e-06
	R=4233	105	0.371429	3		315	2.08149e-06
	R=4684	78	0.282051	4		315	2.08149e-06
	R=3372	64	0.40625	5	TE	315	2.08149e-06
	R=3667	105	0.428571	3		315	2.08149e-06
	R=3783	80	0.3375	4		316	2.0881e-06
	R=3836	204	0.431373	2		316	2.0881e-06
	R=4430	156	0.365385	3	TE	316	2.0881e-06
	R=3754	89	0.314607	4		317	2.09471e-06
	R=3581	53	0.358491	6		317	2.09471e-06
	R=2834	124	0.379032	4	TE	318	2.10132e-06
	R=2840	106	0.245283	3		318	2.10132e-06
	R=4652	106	0.45283	3	TE	318	2.10132e-06
	R=4624	53	0.320755	6		318	2.10132e-06
	R=5102	106	0.40566	3	TE	318	2.10132e-06
	R=4897	106	0.377358	3	TE	318	2.10132e-06
	R=5001	65	0.292308	5		319	2.10792e-06
	R=4901	198	0.29798	2		319	2.10792e-06
	R=3352	86	0.302326	4		319	2.10792e-06
	R=4617	83	0.373494	4		320	2.11453e-06
	R=3808	80	0.4125	4		320	2.11453e-06
	R=4670	107	0.411215	3		321	2.12114e-06
	R=2882	89	0.314607	4		321	2.12114e-06
	R=4590	107	0.514019	3		321	2.12114e-06
	R=4654	107	0.364486	3		321	2.12114e-06
	R=4920	73	0.506849	5		321	2.12114e-06
	R=4443	87	0.471264	4	TE	323	2.13436e-06
	R=2680	190	0.463158	3	TE	323	2.13436e-06
	R=4310	108	0.453704	3		324	2.14096e-06
	R=3491	90	0.444444	4		324	2.14096e-06
	R=4728	108	0.37037	3	TE	324	2.14096e-06
	R=4440	100	0.39	4		324	2.14096e-06
	R=3578	89	0.382022	4		324	2.14096e-06
	R=4517	108	0.490741	3		324	2.14096e-06
	R=3302	82	0.317073	4		325	2.14757e-06
	R=4626	84	0.464286	4		325	2.14757e-06
	R=4409	109	0.440367	3		326	2.15418e-06
	R=4486	88	0.227273	4		326	2.15418e-06
	R=2815	56	0.410714	6		327	2.16079e-06
	R=4452	109	0.522936	3		327	2.16079e-06
	R=3970	82	0.621951	4	TE	327	2.16079e-06
	R=4884	109	0.440367	3	TE	327	2.16079e-06
	R=4663	128	0.398438	3		328	2.1674e-06
	R=3308	56	0.357143	6		328	2.1674e-06
	R=2734	185	0.362162	2	TE	328	2.1674e-06
	R=2365	335	0.340299	1		329	2.174e-06
	R=3708	75	0.226667	5		329	2.174e-06
	R=4999	110	0.372727	3		330	2.18061e-06
	R=3686	89	0.314607	4		330	2.18061e-06
	R=4611	81	0.308642	5		330	2.18061e-06
	R=4535	110	0.4	3		330	2.18061e-06
	R=4455	110	0.472727	3	TE	330	2.18061e-06
	R=4567	110	0.5	3		330	2.18061e-06
	R=1988	82	0.390244	4		331	2.18722e-06
	R=4066	123	0.414634	4		331	2.18722e-06
	R=3253	370	0.364865	2		332	2.19383e-06
	R=3767	80	0.2625	4		332	2.19383e-06
	R=4324	111	0.540541	3		333	2.20043e-06
	R=4616	111	0.423423	3	TE	333	2.20043e-06
	R=3900	83	0.421687	4	TE	333	2.20043e-06
	R=4270	111	0.513514	3		333	2.20043e-06
	R=4327	111	0.351351	3		333	2.20043e-06
	R=4235	111	0.45045	3		333	2.20043e-06
	R=3819	98	0.428571	4		334	2.20704e-06
	R=3847	90	0.233333	4		334	2.20704e-06
	R=4965	70	0.4	5		335	2.21365e-06
	R=4238	112	0.357143	3		335	2.21365e-06
	R=4416	112	0.303571	3		336	2.22026e-06
	R=3933	95	0.347368	4		336	2.22026e-06
	R=4068	68	0.441176	5		336	2.22026e-06
	R=4241	112	0.366071	3		336	2.22026e-06
	R=2920	90	0.377778	4	TE	336	2.22026e-06
	R=4635	112	0.357143	3		336	2.22026e-06
	R=4865	112	0.366071	3	TE	336	2.22026e-06
	R=3627	68	0.485294	5		337	2.22687e-06
	R=4863	159	0.36478	3	TE	339	2.24008e-06
	R=4359	113	0.442478	3	TE	339	2.24008e-06
	R=4150	113	0.415929	3	TE	339	2.24008e-06
	R=4442	113	0.327434	3		339	2.24008e-06
	R=4236	113	0.39823	3		339	2.24008e-06
	R=4004	58	0.275862	6		340	2.24669e-06
	R=4065	57	0.491228	6		340	2.24669e-06
	R=2557	85	0.341176	4		340	2.24669e-06
	R=2267	68	0.294118	5		340	2.24669e-06
	R=4947	70	0.342857	5		341	2.2533e-06
	R=5044	114	0.403509	3		342	2.25991e-06
	R=4943	95	0.368421	4		342	2.25991e-06
	R=4436	114	0.315789	3	TE	342	2.25991e-06
	R=4282	114	0.385965	3		342	2.25991e-06
	R=5068	128	0.359375	3		343	2.26651e-06
	R=3391	87	0.367816	4		343	2.26651e-06
	R=3822	72	0.263889	5		343	2.26651e-06
	R=4295	97	0.381443	4		343	2.26651e-06
	R=53	58	0.275862	6		344	2.27312e-06
	R=123	73	0.328767	5		344	2.27312e-06
	R=3992	86	0.465116	4		344	2.27312e-06
	R=3370	86	0.348837	4		344	2.27312e-06
	R=4424	115	0.452174	3		345	2.27973e-06
	R=4653	91	0.56044	4		345	2.27973e-06
	R=4818	115	0.452174	3		345	2.27973e-06
	R=3102	69	0.376812	5	TE	345	2.27973e-06
	R=4588	97	0.402062	4		346	2.28634e-06
	R=3423	69	0.304348	5		346	2.28634e-06
	R=4872	211	0.303318	2		346	2.28634e-06
	R=2444	151	0.350993	5		346	2.28634e-06
	R=3058	75	0.44	5	TE	347	2.29295e-06
	R=4376	174	0.511494	2	TE	348	2.29955e-06
	R=2163	75	0.253333	6		348	2.29955e-06
	R=5091	116	0.568966	3		348	2.29955e-06
	R=3927	87	0.333333	4	TE	348	2.29955e-06
	R=1522	70	0.228571	5		350	2.31277e-06
	R=4773	117	0.547009	3	TE	351	2.31938e-06
	R=4862	117	0.512821	3	TE	351	2.31938e-06
	R=4347	117	0.34188	3		351	2.31938e-06
	R=4348	117	0.42735	3		351	2.31938e-06
	R=5081	117	0.316239	3		351	2.31938e-06
	R=4083	88	0.465909	4	TE	351	2.31938e-06
	R=1601	149	0.328859	3		352	2.32599e-06
	R=3082	122	0.409836	4		354	2.3392e-06
	R=5066	118	0.372881	3		354	2.3392e-06
	R=2106	57	0.385965	6		354	2.3392e-06
	R=4581	118	0.347458	3	TE	354	2.3392e-06
	R=4173	118	0.576271	3		354	2.3392e-06
	R=4791	67	0.462687	6		355	2.34581e-06
	R=3065	51	0.588235	7		355	2.34581e-06
	R=4342	127	0.370079	3		355	2.34581e-06
	R=3343	71	0.380282	5		355	2.34581e-06
	R=3794	60	0.35	6		356	2.35242e-06
	R=2846	119	0.193277	3		357	2.35902e-06
	R=3938	119	0.277311	3		357	2.35902e-06
	R=3660	90	0.344444	4	TE	357	2.35902e-06
	R=3454	75	0.506667	5		358	2.36563e-06
	R=4224	120	0.333333	3		360	2.37885e-06
	R=2924	90	0.422222	4		360	2.37885e-06
	R=4738	120	0.4	3		360	2.37885e-06
	R=4124	73	0.260274	5		361	2.38546e-06
	R=4401	135	0.42963	3		361	2.38546e-06
	R=1069	84	0.178571	6		362	2.39206e-06
	R=2639	184	0.543478	3	TE	362	2.39206e-06
	R=4121	91	0.461538	4		362	2.39206e-06
	R=3077	63	0.174603	6		362	2.39206e-06
	R=3589	52	0.288462	7		362	2.39206e-06
	R=3216	206	0.286408	3		363	2.39867e-06
	R=3827	121	0.231405	3		363	2.39867e-06
	R=3721	52	0.442308	7		363	2.39867e-06
	R=2483	276	0.311594	4		363	2.39867e-06
	R=3994	53	0.415094	7		364	2.40528e-06
	R=4812	96	0.302083	4		364	2.40528e-06
	R=5097	92	0.304348	4		365	2.41189e-06
	R=3079	52	0.346154	7		365	2.41189e-06
	R=5106	94	0.329787	5	TE	366	2.4185e-06
	R=4495	122	0.286885	3		366	2.4185e-06
	R=4391	314	0.477707	3	TE	366	2.4185e-06
	R=2598	53	0.396226	7		366	2.4185e-06
	R=4621	122	0.442623	3		366	2.4185e-06
	R=4673	101	0.207921	4		367	2.4251e-06
	R=1866	104	0.384615	4		367	2.4251e-06
	R=3755	54	0.444444	7		368	2.43171e-06
	R=3262	68	0.529412	6		368	2.43171e-06
	R=4988	123	0.422764	3	TE	369	2.43832e-06
	R=3788	62	0.612903	6		369	2.43832e-06
	R=5011	81	0.296296	6		369	2.43832e-06
	R=2929	93	0.311828	4		370	2.44493e-06
	R=3980	173	0.33526	4		370	2.44493e-06
	R=4847	177	0.322034	4	TE	371	2.45154e-06
	R=3751	125	0.304	3		371	2.45154e-06
	R=1172	187	0.229947	2		371	2.45154e-06
	R=4774	124	0.33871	3		372	2.45814e-06
	R=2824	62	0.419355	6		372	2.45814e-06
	R=4042	95	0.442105	4		372	2.45814e-06
	R=4167	124	0.330645	3		372	2.45814e-06
	R=4380	81	0.419753	5		373	2.46475e-06
	R=2823	75	0.586667	5		375	2.47797e-06
	R=3876	99	0.515152	4	TE	375	2.47797e-06
	R=439	268	0.283582	3	TE	375	2.47797e-06
	R=3701	54	0.37037	7		375	2.47797e-06
	R=3403	94	0.393617	4		376	2.48457e-06
	R=3697	95	0.378947	4	TE	378	2.49779e-06
	R=4040	55	0.254545	7		378	2.49779e-06
	R=4903	126	0.325397	3		378	2.49779e-06
	R=3823	63	0.31746	6		379	2.5044e-06
	R=3202	95	0.221053	4		379	2.5044e-06
	R=4873	127	0.346457	3	TE	381	2.51761e-06
	R=4017	127	0.314961	3	TE	381	2.51761e-06
	R=4198	127	0.377953	3		381	2.51761e-06
	R=5075	136	0.242647	4		381	2.51761e-06
	R=4336	127	0.322835	3	TE	381	2.51761e-06
	R=407	66	0.287879	7		382	2.52422e-06
	R=3810	146	0.575342	4	TE	382	2.52422e-06
	R=3717	96	0.34375	4		382	2.52422e-06
	R=3415	81	0.407407	5		383	2.53083e-06
	R=3864	114	0.385965	4		383	2.53083e-06
	R=3901	114	0.368421	5		383	2.53083e-06
	R=3889	57	0.491228	7		384	2.53744e-06
	R=4706	128	0.601562	3		384	2.53744e-06
	R=5105	128	0.234375	3		384	2.53744e-06
	R=5007	105	0.314286	4		385	2.54405e-06
	R=1660	58	0.293103	7		385	2.54405e-06
	R=3435	54	0.314815	7		386	2.55065e-06
	R=1741	69	0.26087	7		386	2.55065e-06
	R=3953	107	0.588785	4	TE	386	2.55065e-06
	R=2841	98	0.27551	4	TE	386	2.55065e-06
	R=4516	129	0.348837	3	TE	387	2.55726e-06
	R=3749	129	0.286822	3		387	2.55726e-06
	R=3519	97	0.309278	4		388	2.56387e-06
	R=4477	103	0.242718	4		388	2.56387e-06
	R=2503	481	0.467775	2		388	2.56387e-06
	R=4433	124	0.41129	4		389	2.57048e-06
	R=4162	130	0.369231	3		390	2.57709e-06
	R=4550	130	0.284615	3		390	2.57709e-06
	R=4328	130	0.4	3		390	2.57709e-06
	R=4470	147	0.387755	3		391	2.58369e-06
	R=1355	56	0.25	7		391	2.58369e-06
	R=3100	102	0.460784	4		391	2.58369e-06
	R=3105	99	0.313131	4		392	2.5903e-06
	R=4329	131	0.442748	3	TE	393	2.59691e-06
	R=4852	131	0.328244	3		393	2.59691e-06
	R=3943	100	0.57	4		394	2.60352e-06
	R=4019	56	0.428571	7		394	2.60352e-06
	R=1213	61	0.229508	7		395	2.61013e-06
	R=4085	138	0.318841	3		395	2.61013e-06
	R=3349	57	0.245614	7		395	2.61013e-06
	R=4954	132	0.325758	3		396	2.61673e-06
	R=4115	142	0.309859	3		396	2.61673e-06
	R=2278	99	0.373737	4		396	2.61673e-06
	R=4614	101	0.287129	4		396	2.61673e-06
	R=4366	132	0.44697	3		396	2.61673e-06
	R=3572	82	0.52439	5		398	2.62995e-06
	R=4547	101	0.29703	4	TE	398	2.62995e-06
	R=3737	133	0.368421	3		398	2.62995e-06
	R=4762	133	0.443609	3		399	2.63656e-06
	R=3327	108	0.435185	4	TE	399	2.63656e-06
	R=4271	133	0.345865	3		399	2.63656e-06
	R=4451	133	0.37594	3	TE	399	2.63656e-06
	R=5010	133	0.406015	3	TE	399	2.63656e-06
	R=4639	133	0.466165	3	TE	399	2.63656e-06
	R=4508	105	0.485714	4	TE	399	2.63656e-06
	R=4864	133	0.451128	3		399	2.63656e-06
	R=3813	107	0.504673	4	TE	400	2.64316e-06
	R=4159	103	0.407767	5		400	2.64316e-06
	R=3874	134	0.41791	3	TE	402	2.65638e-06
	R=4707	134	0.402985	3	TE	402	2.65638e-06
	R=3582	116	0.405172	4	TE	403	2.66299e-06
	R=3963	81	0.395062	5		403	2.66299e-06
	R=4585	158	0.5	3		404	2.6696e-06
	R=1262	253	0.450593	2	TE	404	2.6696e-06
	R=5099	105	0.47619	4		404	2.6696e-06
	R=4337	135	0.407407	3		405	2.6762e-06
	R=4919	135	0.288889	3		405	2.6762e-06
	R=3571	407	0.356265	1		405	2.6762e-06
	R=4353	71	0.478873	6		405	2.6762e-06
	R=3768	77	0.363636	6		406	2.68281e-06
	R=1931	60	0.2	7		406	2.68281e-06
	R=2276	82	0.292683	5		408	2.69603e-06
	R=4367	223	0.340807	4		408	2.69603e-06
	R=3744	87	0.321839	5		409	2.70264e-06
	R=1278	64	0.359375	7		409	2.70264e-06
	R=2458	60	0.2	7		410	2.70924e-06
	R=4923	143	0.251748	4		410	2.70924e-06
	R=1960	177	0.372881	4		410	2.70924e-06
	R=3923	103	0.330097	4		410	2.70924e-06
	R=3212	103	0.349515	4		412	2.72246e-06
	R=4921	90	0.311111	5		413	2.72907e-06
	R=2688	105	0.228571	4		413	2.72907e-06
	R=4315	138	0.478261	3		414	2.73568e-06
	R=1152	52	0.269231	8		414	2.73568e-06
	R=3911	59	0.559322	7		414	2.73568e-06
	R=4802	138	0.26087	3	TE	414	2.73568e-06
	R=4618	138	0.405797	3		414	2.73568e-06
	R=2971	56	0.232143	8		415	2.74228e-06
	R=4789	139	0.381295	3	TE	417	2.7555e-06
	R=3770	70	0.314286	6		417	2.7555e-06
	R=4665	94	0.276596	5		417	2.7555e-06
	R=3982	113	0.389381	5		418	2.76211e-06
	R=2839	70	0.428571	6	TE	419	2.76872e-06
	R=3101	52	0.403846	8		419	2.76872e-06
	R=2872	200	0.34	3		420	2.77532e-06
	R=3263	86	0.313953	5		420	2.77532e-06
	R=4904	140	0.464286	3		420	2.77532e-06
	R=2505	105	0.352381	4	TE	420	2.77532e-06
	R=1646	1521	0.428008	3	TE	420	2.77532e-06
	R=4532	140	0.378571	3	TE	420	2.77532e-06
	R=4856	53	0.358491	8		421	2.78193e-06
	R=3682	124	0.475806	4	TE	422	2.78854e-06
	R=4834	53	0.358491	8		423	2.79515e-06
	R=2121	64	0.359375	7		424	2.80175e-06
	R=2944	53	0.320755	8		424	2.80175e-06
	R=3015	62	0.483871	7		424	2.80175e-06
	R=4454	142	0.366197	3	TE	426	2.81497e-06
	R=4527	142	0.366197	3	TE	426	2.81497e-06
	R=3558	110	0.363636	4		426	2.81497e-06
	R=3985	107	0.364486	4		427	2.82158e-06
	R=3428	106	0.330189	4		428	2.82819e-06
	R=3553	114	0.403509	4		428	2.82819e-06
	R=3091	53	0.396226	8		429	2.83479e-06
	R=3614	72	0.333333	6		430	2.8414e-06
	R=1267	61	0.377049	8		432	2.85462e-06
	R=2037	135	0.266667	5		432	2.85462e-06
	R=2383	126	0.277778	5	TE	433	2.86123e-06
	R=4824	145	0.42069	3		435	2.87444e-06
	R=4747	82	0.304878	6		435	2.87444e-06
	R=4188	145	0.517241	3		435	2.87444e-06
	R=4212	145	0.406897	3		435	2.87444e-06
	R=4898	145	0.324138	3		435	2.87444e-06
	R=4392	76	0.276316	6		436	2.88105e-06
	R=3750	110	0.3	4		436	2.88105e-06
	R=3720	55	0.290909	8		437	2.88766e-06
	R=4782	219	0.392694	2		438	2.89427e-06
	R=4030	71	0.352113	7		438	2.89427e-06
	R=1027	57	0.192982	8		439	2.90087e-06
	R=2472	502	0.294821	2	TE	440	2.90748e-06
	R=909	491	0.325866	2		440	2.90748e-06
	R=3771	78	0.217949	6		440	2.90748e-06
	R=4073	128	0.351562	8		440	2.90748e-06
	R=4102	89	0.460674	5	TE	441	2.91409e-06
	R=3629	78	0.448718	6		441	2.91409e-06
	R=3405	151	0.456954	4		441	2.91409e-06
	R=2265	63	0.269841	7		441	2.91409e-06
	R=4836	147	0.421769	3	TE	441	2.91409e-06
	R=3675	117	0.358974	4		442	2.9207e-06
	R=3897	131	0.51145	4	TE	442	2.9207e-06
	R=3726	113	0.362832	4		442	2.9207e-06
	R=4878	113	0.469027	4		442	2.9207e-06
	R=3918	148	0.317568	3	TE	443	2.92731e-06
	R=3358	81	0.308642	6		443	2.92731e-06
	R=4543	92	0.369565	5		443	2.92731e-06
	R=4937	81	0.382716	6		444	2.93391e-06
	R=4612	152	0.434211	3	TE	445	2.94052e-06
	R=1905	59	0.610169	8		446	2.94713e-06
	R=3732	112	0.526786	4	TE	447	2.95374e-06
	R=4273	149	0.355705	3		447	2.95374e-06
	R=3849	95	0.389474	5		447	2.95374e-06
	R=3573	171	0.309942	4		447	2.95374e-06
	R=4465	149	0.456376	3	TE	447	2.95374e-06
	R=4069	60	0.416667	8		447	2.95374e-06
	R=3035	112	0.285714	4		448	2.96034e-06
	R=4143	96	0.21875	5		449	2.96695e-06
	R=4239	150	0.493333	3		450	2.97356e-06
	R=3797	115	0.347826	4		450	2.97356e-06
	R=2560	67	0.38806	7		450	2.97356e-06
	R=4304	150	0.286667	3		450	2.97356e-06
	R=3272	112	0.473214	4		450	2.97356e-06
	R=2790	119	0.378151	4	TE	450	2.97356e-06
	R=3503	90	0.4	5		450	2.97356e-06
	R=3142	85	0.294118	6		452	2.98678e-06
	R=4263	68	0.294118	7		453	2.99338e-06
	R=4480	151	0.317881	3	TE	453	2.99338e-06
	R=3655	81	0.345679	7		453	2.99338e-06
	R=3567	59	0.627119	8		453	2.99338e-06
	R=3772	91	0.285714	5		453	2.99338e-06
	R=2752	66	0.212121	7		454	2.99999e-06
	R=3329	98	0.326531	5	TE	455	3.0066e-06
	R=3565	164	0.378049	4		455	3.0066e-06
	R=2253	59	0.220339	8		456	3.01321e-06
	R=2071	51	0.313725	9		457	3.01982e-06
	R=4566	128	0.257812	4		457	3.01982e-06
	R=3071	77	0.415584	6	TE	458	3.02642e-06
	R=3547	102	0.372549	5		458	3.02642e-06
	R=3347	58	0.396552	8		459	3.03303e-06
	R=4770	153	0.51634	3		459	3.03303e-06
	R=2945	92	0.217391	5		460	3.03964e-06
	R=3379	140	0.342857	6		460	3.03964e-06
	R=3331	93	0.612903	5		460	3.03964e-06
	R=2510	95	0.2	5		461	3.04625e-06
	R=3449	94	0.425532	5		463	3.05946e-06
	R=3109	116	0.232759	4		464	3.06607e-06
	R=4157	58	0.310345	8		464	3.06607e-06
	R=3249	116	0.413793	4		464	3.06607e-06
	R=3694	150	0.446667	4		465	3.07268e-06
	R=4564	285	0.319298	3		465	3.07268e-06
	R=5012	155	0.277419	3		465	3.07268e-06
	R=4028	145	0.255172	5		466	3.07929e-06
	R=4094	120	0.416667	4		466	3.07929e-06
	R=3437	83	0.566265	6		467	3.08589e-06
	R=4134	52	0.346154	9		467	3.08589e-06
	R=3166	79	0.506329	6		468	3.0925e-06
	R=3452	117	0.487179	4		468	3.0925e-06
	R=2583	104	0.394231	5		469	3.09911e-06
	R=3959	53	0.169811	9		469	3.09911e-06
	R=2806	125	0.352	6		471	3.11233e-06
	R=5110	157	0.305732	3		471	3.11233e-06
	R=4935	157	0.350318	3	TE	471	3.11233e-06
	R=4840	157	0.324841	3	TE	471	3.11233e-06
	R=4829	68	0.338235	7		471	3.11233e-06
	R=4650	161	0.298137	3	TE	471	3.11233e-06
	R=4971	157	0.414013	3		471	3.11233e-06
	R=4086	60	0.4	8		472	3.11893e-06
	R=3587	118	0.245763	4		472	3.11893e-06
	R=2816	118	0.364407	4		472	3.11893e-06
	R=4526	124	0.419355	4		473	3.12554e-06
	R=3523	186	0.349462	4		473	3.12554e-06
	R=2324	82	0.195122	6		473	3.12554e-06
	R=4141	68	0.367647	7		474	3.13215e-06
	R=3152	103	0.31068	5		474	3.13215e-06
	R=3389	119	0.268908	4		474	3.13215e-06
	R=4553	158	0.272152	3		474	3.13215e-06
	R=3898	60	0.316667	8		474	3.13215e-06
	R=3193	120	0.375	4		476	3.14537e-06
	R=4171	159	0.408805	3	TE	477	3.15197e-06
	R=4666	159	0.283019	3		477	3.15197e-06
	R=4381	159	0.490566	3	TE	477	3.15197e-06
	R=2923	95	0.368421	5		477	3.15197e-06
	R=3326	85	0.317647	6		478	3.15858e-06
	R=1628	335	0.307463	5		478	3.15858e-06
	R=3853	163	0.539877	4	TE	478	3.15858e-06
	R=4692	97	0.350515	5		480	3.1718e-06
	R=2089	169	0.35503	3		480	3.1718e-06
	R=3877	119	0.294118	4	TE	480	3.1718e-06
	R=3886	120	0.483333	4	TE	480	3.1718e-06
	R=2671	153	0.45098	4		481	3.17841e-06
	R=3574	106	0.254717	5		481	3.17841e-06
	R=510	181	0.325967	3	TE	482	3.18501e-06
	R=4412	141	0.326241	4		483	3.19162e-06
	R=3964	128	0.445312	4	TE	483	3.19162e-06
	R=3300	55	0.309091	9		484	3.19823e-06
	R=2664	124	0.33871	4	TE	485	3.20484e-06
	R=2452	63	0.492063	8		485	3.20484e-06
	R=4429	162	0.351852	3		486	3.21145e-06
	R=3738	122	0.532787	4	TE	487	3.21805e-06
	R=3076	72	0.291667	7		488	3.22466e-06
	R=2935	142	0.380282	4		488	3.22466e-06
	R=5098	61	0.245902	8		488	3.22466e-06
	R=4226	163	0.515337	3	TE	489	3.23127e-06
	R=4005	123	0.390244	4		489	3.23127e-06
	R=4586	163	0.368098	3		489	3.23127e-06
	R=4251	135	0.362963	4		489	3.23127e-06
	R=4779	163	0.282209	3		489	3.23127e-06
	R=2635	72	0.180556	7		490	3.23788e-06
	R=2757	79	0.329114	7		492	3.25109e-06
	R=3748	62	0.354839	8		492	3.25109e-06
	R=3070	104	0.403846	5		493	3.2577e-06
	R=3868	123	0.357724	4		493	3.2577e-06
	R=3373	130	0.276923	6		495	3.27092e-06
	R=2379	74	0.202703	8		495	3.27092e-06
	R=4705	165	0.454545	3	TE	495	3.27092e-06
	R=3138	245	0.289796	3		496	3.27752e-06
	R=1947	504	0.378968	1	TE	496	3.27752e-06
	R=3869	76	0.368421	7		497	3.28413e-06
	R=3576	125	0.376	4		497	3.28413e-06
	R=4343	117	0.410256	5		498	3.29074e-06
	R=4925	166	0.307229	3		498	3.29074e-06
	R=4240	142	0.366197	4	TE	500	3.30396e-06
	R=2817	125	0.392	4		500	3.30396e-06
	R=2941	103	0.407767	5		501	3.31056e-06
	R=3198	167	0.353293	3		501	3.31056e-06
	R=3769	101	0.405941	5		502	3.31717e-06
	R=3051	104	0.538462	5		502	3.31717e-06
	R=3172	76	0.355263	8		502	3.31717e-06
	R=3639	92	0.456522	6	TE	504	3.33039e-06
	R=4528	168	0.392857	3	TE	504	3.33039e-06
	R=4016	69	0.405797	8		505	3.337e-06
	R=4350	134	0.41791	4		505	3.337e-06
	R=4642	91	0.373626	6		505	3.337e-06
	R=3996	100	0.41	5		506	3.3436e-06
	R=3642	74	0.27027	7		506	3.3436e-06
	R=4562	169	0.485207	3	TE	507	3.35021e-06
	R=3045	88	0.465909	7		507	3.35021e-06
	R=4296	169	0.278107	3		507	3.35021e-06
	R=4768	169	0.372781	3		507	3.35021e-06
	R=4052	92	0.293478	6		507	3.35021e-06
	R=3364	59	0.271186	9		508	3.35682e-06
	R=2626	87	0.609195	6		509	3.36343e-06
	R=2620	112	0.392857	5		510	3.37004e-06
	R=3471	130	0.446154	4	TE	510	3.37004e-06
	R=4275	179	0.301676	3		512	3.38325e-06
	R=2808	53	0.150943	10		512	3.38325e-06
	R=2740	92	0.48913	7		513	3.38986e-06
	R=2992	141	0.347518	4		513	3.38986e-06
	R=2083	52	0.384615	10		514	3.39647e-06
	R=3882	129	0.488372	4	TE	514	3.39647e-06
	R=1404	134	0.283582	6		514	3.39647e-06
	R=3965	131	0.259542	4		516	3.40968e-06
	R=4520	172	0.389535	3		516	3.40968e-06
	R=2742	51	0.431373	10		517	3.41629e-06
	R=3336	130	0.423077	4	TE	518	3.4229e-06
	R=820	53	0.471698	10		519	3.42951e-06
	R=362	52	0.326923	10		520	3.43611e-06
	R=4260	136	0.375	4	TE	520	3.43611e-06
	R=3136	82	0.268293	7		521	3.44272e-06
	R=3735	113	0.362832	5		521	3.44272e-06
	R=3001	131	0.312977	4	TE	522	3.44933e-06
	R=4694	149	0.496644	4		522	3.44933e-06
	R=3688	132	0.340909	4		523	3.45594e-06
	R=3061	90	0.422222	6		524	3.46255e-06
	R=3123	106	0.45283	6	TE	525	3.46915e-06
	R=5006	146	0.315068	4	TE	527	3.48237e-06
	R=3845	108	0.435185	5		527	3.48237e-06
	R=5032	139	0.258993	5		529	3.49559e-06
	R=1176	234	0.299145	3		530	3.50219e-06
	R=3693	191	0.308901	4		531	3.5088e-06
	R=2835	96	0.1875	7		531	3.5088e-06
	R=3597	67	0.179104	8		531	3.5088e-06
	R=550	51	0.215686	10		531	3.5088e-06
	R=3099	68	0.411765	8		532	3.51541e-06
	R=4651	149	0.342282	4		532	3.51541e-06
	R=924	84	0.178571	8		532	3.51541e-06
	R=1783	120	0.375	5		532	3.51541e-06
	R=3850	61	0.229508	9		534	3.52862e-06
	R=3271	62	0.403226	9		535	3.53523e-06
	R=3009	118	0.237288	5		535	3.53523e-06
	R=3893	62	0.451613	9		536	3.54184e-06
	R=2843	134	0.291045	4		536	3.54184e-06
	R=3236	134	0.246269	4		537	3.54845e-06
	R=3692	135	0.333333	4	TE	537	3.54845e-06
	R=1349	109	0.40367	5		539	3.56166e-06
	R=3086	136	0.360294	4		539	3.56166e-06
	R=4181	180	0.527778	3	TE	540	3.56827e-06
	R=4849	147	0.306122	5		540	3.56827e-06
	R=4394	180	0.333333	3		540	3.56827e-06
	R=1284	63	0.238095	9		541	3.57488e-06
	R=2906	77	0.402597	9		541	3.57488e-06
	R=2229	98	0.306122	6		541	3.57488e-06
	R=2062	173	0.219653	4		541	3.57488e-06
	R=2279	57	0.175439	10		544	3.5947e-06
	R=4281	119	0.243697	6		545	3.60131e-06
	R=3977	109	0.220183	5		546	3.60792e-06
	R=3170	112	0.357143	5		548	3.62114e-06
	R=3104	60	0.4	9		548	3.62114e-06
	R=4373	279	0.401434	3		549	3.62774e-06
	R=1373	102	0.343137	7		549	3.62774e-06
	R=4306	183	0.47541	3	TE	549	3.62774e-06
	R=4647	184	0.347826	3		552	3.64757e-06
	R=3192	156	0.397436	4	TE	552	3.64757e-06
	R=4479	184	0.331522	3	TE	552	3.64757e-06
	R=2819	139	0.258993	4		553	3.65418e-06
	R=1432	55	0.309091	10		555	3.66739e-06
	R=3084	139	0.266187	4		555	3.66739e-06
	R=2933	58	0.448276	10		555	3.66739e-06
	R=4771	185	0.308108	3		555	3.66739e-06
	R=4209	186	0.44086	3		558	3.68721e-06
	R=4855	279	0.415771	2	TE	558	3.68721e-06
	R=1122	93	0.430108	6	TE	558	3.68721e-06
	R=334	167	0.215569	6		563	3.72025e-06
	R=3090	125	0.4	5		563	3.72025e-06
	R=478	72	0.152778	10	TE	564	3.72686e-06
	R=2438	167	0.263473	8		564	3.72686e-06
	R=4133	83	0.289157	7		564	3.72686e-06
	R=3630	142	0.366197	4	TE	564	3.72686e-06
	R=3414	115	0.365217	5		565	3.73347e-06
	R=3043	117	0.42735	5		565	3.73347e-06
	R=3789	92	0.26087	7	TE	566	3.74008e-06
	R=4968	202	0.381188	3	TE	568	3.75329e-06
	R=3153	204	0.431373	4		568	3.75329e-06
	R=2759	52	0.307692	11		569	3.7599e-06
	R=3256	143	0.412587	4		569	3.7599e-06
	R=3131	279	0.379928	5	TE	571	3.77312e-06
	R=520	52	0.365385	11		571	3.77312e-06
	R=3292	53	0.377358	11		574	3.79294e-06
	R=3670	154	0.298701	4		575	3.79955e-06
	R=3064	145	0.351724	4		576	3.80616e-06
	R=3328	131	0.519084	5	TE	576	3.80616e-06
	R=4641	198	0.343434	3		577	3.81277e-06
	R=2791	146	0.239726	4	TE	577	3.81277e-06
	R=2156	60	0.2	10		578	3.81937e-06
	R=3910	144	0.298611	4		578	3.81937e-06
	R=4261	193	0.450777	3		579	3.82598e-06
	R=4645	193	0.445596	3	TE	579	3.82598e-06
	R=2731	164	0.341463	4	TE	580	3.83259e-06
	R=2940	84	0.333333	9		580	3.83259e-06
	R=3310	145	0.386207	4	TE	580	3.83259e-06
	R=2377	127	0.480315	6		581	3.8392e-06
	R=4627	274	0.273723	4		582	3.8458e-06
	R=2294	73	0.506849	8		582	3.8458e-06
	R=4659	194	0.293814	3	TE	582	3.8458e-06
	R=3013	145	0.441379	4	TE	582	3.8458e-06
	R=4100	54	0.407407	11		583	3.85241e-06
	R=3022	61	0.311475	10		584	3.85902e-06
	R=4405	89	0.280899	8		585	3.86563e-06
	R=4693	195	0.307692	3		585	3.86563e-06
	R=4466	195	0.271795	3		585	3.86563e-06
	R=3290	165	0.393939	4	TE	586	3.87224e-06
	R=4493	130	0.423077	5	TE	586	3.87224e-06
	R=4351	222	0.283784	4		587	3.87884e-06
	R=3097	59	0.305085	10		588	3.88545e-06
	R=3534	119	0.394958	6	TE	588	3.88545e-06
	R=3394	110	0.290909	8		589	3.89206e-06
	R=4153	165	0.315152	4	TE	590	3.89867e-06
	R=4131	72	0.388889	9		590	3.89867e-06
	R=3341	101	0.376238	6		591	3.90528e-06
	R=5033	157	0.286624	4		592	3.91188e-06
	R=4079	148	0.432432	4	TE	592	3.91188e-06
	R=3407	200	0.345	4		592	3.91188e-06
	R=1999	123	0.268293	6		592	3.91188e-06
	R=1966	285	0.284211	2		594	3.9251e-06
	R=2708	163	0.355828	4		596	3.93832e-06
	R=4646	199	0.331658	3		597	3.94492e-06
	R=1542	571	0.425569	2		598	3.95153e-06
	R=2343	116	0.353448	6		599	3.95814e-06
	R=3595	149	0.355705	4		599	3.95814e-06
	R=4112	150	0.4	4		600	3.96475e-06
	R=3610	158	0.468354	5		601	3.97136e-06
	R=4109	95	0.378947	7		602	3.97796e-06
	R=2494	90	0.266667	7		603	3.98457e-06
	R=4730	201	0.41791	3		603	3.98457e-06
	R=2977	156	0.435897	4		603	3.98457e-06
	R=2177	110	0.290909	7		605	3.99779e-06
	R=3299	67	0.328358	9		605	3.99779e-06
	R=4936	233	0.274678	3		605	3.99779e-06
	R=4796	134	0.320896	5		606	4.00439e-06
	R=2646	56	0.25	11		606	4.00439e-06
	R=3455	154	0.246753	4		606	4.00439e-06
	R=4435	202	0.366337	3	TE	606	4.00439e-06
	R=3662	56	0.321429	11		608	4.01761e-06
	R=3486	148	0.364865	5		608	4.01761e-06
	R=3183	181	0.209945	4		609	4.02422e-06
	R=3429	71	0.450704	9		609	4.02422e-06
	R=4253	166	0.433735	5		610	4.03083e-06
	R=3311	153	0.45098	4		611	4.03743e-06
	R=3741	158	0.405063	4	TE	612	4.04404e-06
	R=3168	122	0.409836	5		612	4.04404e-06
	R=3617	76	0.184211	9		613	4.05065e-06
	R=4481	204	0.357843	4	TE	614	4.05726e-06
	R=2108	173	0.271676	5		617	4.07708e-06
	R=1075	85	0.270588	9		617	4.07708e-06
	R=4006	206	0.368932	3	TE	618	4.08369e-06
	R=3915	155	0.264516	4		621	4.10351e-06
	R=4183	208	0.509615	3	TE	624	4.12334e-06
	R=3186	203	0.369458	4		624	4.12334e-06
	R=2937	87	0.37931	9	TE	624	4.12334e-06
	R=4702	208	0.4375	3	TE	624	4.12334e-06
	R=3044	95	0.347368	8		624	4.12334e-06
	R=5080	208	0.283654	3		624	4.12334e-06
	R=3941	156	0.519231	4	TE	625	4.12994e-06
	R=4676	224	0.357143	3		625	4.12994e-06
	R=3936	174	0.298851	6	TE	625	4.12994e-06
	R=3259	132	0.416667	6	TE	626	4.13655e-06
	R=3981	104	0.509615	6		629	4.15638e-06
	R=3848	119	0.352941	6		630	4.16298e-06
	R=4222	210	0.328571	3		630	4.16298e-06
[truncated: 2,476 more rows]
